# Supplementary material for: DLG1 functions upstream of SDCCAG3 and IFT20 to control ciliary targeting of polycystin-2
Source: EMBO Rep. 2024 Jun 7;25(7):3040–63. doi: 10.1038/s44319-024-00170-1 (PMC11239879; doi:10.1038/s44319-024-00170-1)
Supplement: Supplementary file 3 — Dataset EV1 [file 44319_2024_170_MOESM3_ESM.xlsx]

## Sheet: masspectrometry-data
Protein IDs	EntrezID	Gene names	ciliaBioID2_TIER_1-3	ciliaBIOID2_DLG1KO_vs_ciliaBIOID2_WT_ratio	ciliaBIOID2_DLG1KO_vs_ciliaBIOID2_WT_q_value	ciliaBIOID2_DLG1KO_vs_ciliaBIOID2_WT_sigA	BIOID2_DLG1KO_vs_BIOID2_WT_ratio	BIOID2_DLG1KO_vs_BIOID2_WT_q_value	BIOID2_DLG1KO_vs_BIOID2_WT_sigA	LFQ intensity JUN3659-S02-A-C1_cilia_BIOID2_WT_1	LFQ intensity JUN3659-S10-A-C2_cilia_BIOID2_WT_2	LFQ intensity JUN3659-S18-A-C3_cilia_BIOID2_WT_3	LFQ intensity JUN3659-S26-A-C4_cilia_BIOID2_WT_4	LFQ intensity JUN3659-S34-A-C5_cilia_BIOID2_WT_5	LFQ intensity JUN3659-S42-A-C6_cilia_BIOID2_WT_6	LFQ intensity JUN3659-S03-A-C7_cilia_BIOID2_DLG1KO_1	LFQ intensity JUN3659-S11-A-C8_cilia_BIOID2_DLG1KO_2	LFQ intensity JUN3659-S20-A-C9_cilia_BIOID2_DLG1KO_3	LFQ intensity JUN3659-S30-A-C10_cilia_BIOID2_DLG1KO_4	LFQ intensity JUN3659-S35-A-C11_cilia_BIOID2_DLG1KO_5	LFQ intensity JUN3659-S44-A-C12_cilia_BIOID2_DLG1KO_6	LFQ intensity JUN3659-S05-A-C13_BIOID2_WT_1	LFQ intensity JUN3659-S13-A-C14_BIOID2_WT_2	LFQ intensity JUN3659-S22-A-C15_BIOID2_WT_3	LFQ intensity JUN3659-S28-A-C16_BIOID2_WT_4	LFQ intensity JUN3659-S37-A-C17_BIOID2_WT_5	LFQ intensity JUN3659-S46-A-C18_BIOID2_WT_6	LFQ intensity JUN3659-S06-A-C19_BIOID2_DLG1KO_1	LFQ intensity JUN3659-S14-A-C20_BIOID2_DLG1KO_2	LFQ intensity JUN3659-S21-A-C21_BIOID2_DLG1KO_3	LFQ intensity JUN3659-S27-A-C22_BIOID2_DLG1KO_4	LFQ intensity JUN3659-S38-A-C23_BIOID2_DLG1KO_5	LFQ intensity JUN3659-S45-A-C24_BIOID2_DLG1KO_6	Intensity	HUMAN	Function_UniProt	Localization_UniProt	Expression_UniProt	Keywords_UniProt	GOBP_name	GOMF_name	GOCC_name	Pfam
P27773	2923	Pdia3	1	1.23491	0.00385513	0.00140119	NA	NA	NA	23.6128	0	22.9777	0	0	0	24.0354	23.7731	23.898	0	23.7137	24.139	23.1717	0	0	0	0	0	22.9578	0	0	0	0	23.0987	294700000	P30101	NA	Endoplasmic reticulum {ECO:0000269|PubMed:23826168}. Endoplasmic reticulum lumen {ECO:0000250}. Melanosome {ECO:0000269|PubMed:12643545, ECO:0000269|PubMed:17081065}. Note=Identified by mass spectrometry in melanosome fractions from stage I to stage IV (PubMed:12643545). {ECO:0000269|PubMed:12643545}.	Detected in the flagellum and head region of spermatozoa (at protein level). {ECO:0000269|PubMed:20400973}.	3D-structure|Acetylation|Complete proteome|Direct protein sequencing|Disulfide bond|Endoplasmic reticulum|Isomerase|Methylation|Phosphoprotein|Polymorphism|Redox-active center|Reference proteome|Repeat|Signal	antigen processing and presentation;antigen processing and presentation of exogenous antigen;antigen processing and presentation of exogenous peptide antigen;antigen processing and presentation of exogenous peptide antigen via MHC class I;antigen processing and presentation of exogenous peptide antigen via MHC class I, TAP-dependent;antigen processing and presentation of peptide antigen;antigen p…	catalytic activity;cysteine-type endopeptidase activity;cysteine-type peptidase activity;disulfide oxidoreductase activity;endopeptidase activity;hydrolase activity;hydrolase activity, acting on ester bonds;intramolecular oxidoreductase activity;intramolecular oxidoreductase activity, interconverting keto- and enol-groups;intramolecular oxidoreductase activity, transposing S-S bonds;isomerase act…	adherens junction;anchoring junction;cell junction;cell part;cell surface;cell-substrate adherens junction;cell-substrate junction;cytoplasmic membrane-bounded vesicle;cytoplasmic part;cytoplasmic vesicle;endoplasmic reticulum;endoplasmic reticulum lumen;endoplasmic reticulum part;extracellular membrane-bounded organelle;extracellular organelle;extracellular region part;extracellular vesicular ex…	Thioredoxin
Q8C4B4	84747	Unc119b	1	-1.38155	0.0380728	0.0458869	NA	NA	NA	32.4627	31.3738	30.9396	32.1034	32.0829	31.8216	30.5385	30.6096	31.5676	30.5428	30.2623	31.0856	22.5532	0	0	0	0	0	0	0	0	0	24.1532	0	33447000000	A6NIH7	Myristoyl-binding protein that acts as a cargo adapter: specifically binds the myristoyl moiety of a subset of N- terminally myristoylated proteins and is required for their localization. Binds myristoylated NPHP3 and plays a key role in localization of NPHP3 to the primary cilium membrane. Does not bind all myristoylated proteins. Probably plays a role in trafficking proteins in photoreceptor ce…	Cell projection, cilium {ECO:0000269|PubMed:22085962}. Note=Enriched at the transition zone and extended into the proximal end of the cilium.	NA	Acetylation|Cell projection|Cilium|Cilium biogenesis/degradation|Complete proteome|Lipid-binding|Protein transport|Reference proteome|Transport	anatomical structure morphogenesis;cell part morphogenesis;cell projection morphogenesis;cell projection organization;cellular component morphogenesis;cellular component organization;cellular component organization at cellular level;cellular component organization or biogenesis;cellular component organization or biogenesis at cellular level;cellular developmental process;cellular process;cilium m…	binding;lipid binding	cell part;cell projection;cell projection part;ciliary transition zone;cilium;cilium part;cytoplasmic part;cytosol;intracellular organelle part;intracellular part;organelle part;primary cilium	GMP_PDE_delta
Q8BHD8	NA	Pcmtd2	1	8.33129	0.0173532	0	NA	NA	NA	0	0	0	0	0	0	24.8737	24.794	25.2202	23.6926	0	24.5004	0	0	0	0	0	0	23.5544	24.016	23.5757	0	0	0	415400000	HUMAN58016	NA	NA	NA	NA	NA	NA	NA	NA
B1AY10	4799	Nfx1	1	-1.72122	0.00195984	0.0146546	-0.626816	0.469289	0.0601607	24.7819	24.6308	23.9044	24.447	24.6897	24.551	0	23.5013	23.713	23.2637	22.3276	0	23.0302	22.4801	23.0281	22.9976	23.2026	22.2855	23.4317	0	22.5958	23.0314	0	22.1407	317030000	Q12986	Binds to the X-box motif of MHC class II genes and represses their expression. May play an important role in regulating the duration of an inflammatory response by limiting the period in which MHC class II molecules are induced by interferon-gamma. Isoform 3 binds to the X-box motif of TERT promoter and represses its expression. Together with PABPC1 or PABPC4, isoform 1 acts as a coactivator for …	Nucleus.	NA	Activator|Alternative splicing|Complete proteome|DNA-binding|Host-virus interaction|Metal-binding|Nucleus|Phosphoprotein|Polymorphism|Reference proteome|Repeat|Repressor|Transcription|Transcription regulation|Transferase|Ubl conjugation|Ubl conjugation pathway|Zinc|Zinc-finger	biological regulation;biosynthetic process;cellular biosynthetic process;cellular macromolecule biosynthetic process;cellular macromolecule metabolic process;cellular metabolic process;cellular nitrogen compound metabolic process;cellular process;defense response;inflammatory response;macromolecule biosynthetic process;macromolecule metabolic process;metabolic process;negative regulation of biolo…	binding;catalytic activity;cation binding;DNA binding;ion binding;ligase activity;metal ion binding;nucleic acid binding;nucleic acid binding transcription factor activity;regulatory region DNA binding;regulatory region nucleic acid binding;RNA polymerase II core promoter proximal region sequence-specific DNA binding transcription factor activity;RNA polymerase II core promoter proximal region se…	cell part;cytoplasm;intracellular membrane-bounded organelle;intracellular organelle;intracellular organelle part;intracellular part;membrane;membrane-bounded organelle;nuclear part;nucleoplasm;nucleus;organelle;organelle part;plasma membrane	R3H;zf-NF-X1
B2RX88	NA	Cspp1	1	-1.63276	0.00238336	0.0200675	NA	NA	NA	25.683	25.1224	25.1961	25.3571	25.3309	25.4898	23.3637	23.9912	24.8113	0	0	24.4426	0	0	0	22.3631	0	0	22.9394	0	0	0	0	0	378480000	HUMAN94132	NA	NA	NA	NA	NA	NA	NA	NA
A2AIW0	10807	Sdccag3	1	-8.48022	0.000107302	0	NA	NA	NA	23.4621	23.2667	23.2604	23.5674	23.705	23.7585	0	22.0254	0	0	0	0	0	0	21.5513	0	0	0	0	0	0	0	0	0	102040000	Q96C92	Endosome-associated protein that plays a role in membrane receptor sorting, cytokinesis and ciliogenesis (PubMed:23108400, PubMed:25278552, PubMed:27767179). Involved in the endosome-to-plasma membrane trafficking and recycling of SNX27-retromer-dependent cargo proteins, such as GLUT1 (PubMed:25278552). Involved in the regulation of cytokinesis| the function may involve PTPN13 and GIT1 (PubMed:23…	Cytoplasm {ECO:0000250|UniProtKB:A2AIW0}. Early endosome {ECO:0000269|PubMed:23108400}. Endosome {ECO:0000269|PubMed:25278552}. Recycling endosome {ECO:0000269|PubMed:23108400}. Midbody {ECO:0000269|PubMed:23108400}. Cytoplasm, cytoskeleton, microtubule organizing center, centrosome {ECO:0000269|PubMed:23108400, ECO:0000269|PubMed:27767179}. Cytoplasm, cytoskeleton, cilium basal body {ECO:0000269…	Expressed in the colon (at protein level). {ECO:0000269|PubMed:23108400}.	Alternative splicing|Cell cycle|Cell division|Cell projection|Cilium biogenesis/degradation|Coiled coil|Complete proteome|Cytoplasm|Cytoskeleton|Endosome|Phosphoprotein|Polymorphism|Protein transport|Reference proteome|Transport	biological regulation;cell cycle;cell division;cellular process;establishment of localization;establishment of protein localization;protein transport;regulation of biological process;regulation of cell division;regulation of cellular process;regulation of cytokinesis;transport	NA	cell part;cytoplasmic part;early endosome;endosome;intracellular membrane-bounded organelle;intracellular organelle;intracellular part;membrane-bounded organelle;midbody;organelle;recycling endosome	NA
G3X9J0	23094	Sipa1l3	1	-1.81817	0.000688566	0.0102391	-0.115061	0.891455	0.737374	26.4835	25.8473	25.8571	25.8625	25.9924	25.9543	22.053	24.0105	24.7531	23.7825	24.1672	24.4258	24.3823	24.5391	24.3348	24.1975	24.467	24.4965	24.6137	24.1399	24.3202	24.6487	24.2075	24.3001	897220000	O60292	Plays a critical role in epithelial cell morphogenesis, polarity, adhesion and cytoskeletal organization in the lens (PubMed:26231217). {ECO:0000269|PubMed:26231217}.	Apical cell membrane {ECO:0000269|PubMed:26231217}. Note=Detected in tricellular junctions. Colocalizes with apical F-actin. {ECO:0000269|PubMed:26231217}.	NA	Acetylation|Cataract|Cell membrane|Chromosomal rearrangement|Coiled coil|Complete proteome|GTPase activation|Membrane|Phosphoprotein|Polymorphism|Reference proteome	cell differentiation;cellular developmental process;cellular process;developmental process;hemopoietic progenitor cell differentiation	enzyme activator activity;enzyme regulator activity;GTPase activator activity;GTPase regulator activity;nucleoside-triphosphatase regulator activity	extracellular region part;extracellular space	DUF3401;Rap_GAP
A2AQ25	NA	Skt	1	-4.22673	0.00118621	1.0738e-08	-0.231589	0.460332	0.492103	26.1343	25.3709	25.5109	25.5307	25.6215	25.5656	0	22.2231	21.5567	0	0	0	24.8286	25.0272	25.0542	25.0501	24.9221	25.4294	25.401	24.6545	24.7521	24.8601	24.9	24.7159	959980000	NA	NA	NA	NA	NA	NA	NA	NA	NA
O35625	NA	Axin1	1	-1.56729	0.00103066	0.0251283	-0.401992	0.236408	0.229681	25.5536	24.9757	25.1067	24.8269	25.3289	25.3814	0	23.5973	24.3006	23.2745	23.7101	23.7861	0	22.6726	0	22.8393	23.2415	0	22.7152	0	22.277	0	22.1551	22.5419	385530000	NA	NA	NA	NA	NA	NA	NA	NA	NA
A6PWY4	79968	Wdr76	1	8.33129	0.000881354	0	NA	NA	NA	0	22.4392	0	0	0	0	0	23.2915	22.9705	23.2173	23.4268	23.3035	21.4071	0	0	0	0	21.7665	21.9629	0	0	0	0	0	143510000	Q9H967	Specifically binds 5-hydroxymethylcytosine (5hmC), suggesting that it acts as a specific reader of 5hmC. {ECO:0000250}.	NA	NA	Complete proteome|Polymorphism|Reference proteome|Repeat|WD repeat	NA	NA	NA	WD40
O35857	10469	Timm44	1	1.05615	0.0237115	0.00756869	0.381931	0.0603228	0.240276	22.2356	23.9567	23.3601	0	0	23.8399	24.054	24.1625	0	24.5971	24.548	0	23.5572	23.778	23.6015	23.7177	23.7079	23.6513	23.5959	24.2639	23.9711	24.0708	24.326	24.0527	496880000	O43615	Essential component of the PAM complex, a complex required for the translocation of transit peptide-containing proteins from the inner membrane into the mitochondrial matrix in an ATP-dependent manner. Recruits mitochondrial HSP70 to drive protein translocation into the matrix using ATP as an energy source. {ECO:0000250|UniProtKB:Q01852}.	Mitochondrion inner membrane {ECO:0000269|PubMed:10339406}| Peripheral membrane protein {ECO:0000269|PubMed:10339406}| Matrix side {ECO:0000269|PubMed:10339406}. Mitochondrion matrix {ECO:0000269|PubMed:10339406}.	NA	3D-structure|ATP-binding|Complete proteome|Membrane|Mitochondrion|Mitochondrion inner membrane|Nucleotide-binding|Phosphoprotein|Protein transport|Reference proteome|Transit peptide|Translocation|Transport	cellular macromolecule metabolic process;cellular metabolic process;cellular process;cellular protein metabolic process;establishment of localization;establishment of localization in cell;establishment of protein localization;establishment of protein localization in mitochondrion;establishment of protein localization to organelle;intracellular protein transmembrane transport;intracellular protein…	active transmembrane transporter activity;adenyl nucleotide binding;adenyl ribonucleotide binding;ATP binding;binding;chaperone binding;macromolecule transmembrane transporter activity;nucleotide binding;P-P-bond-hydrolysis-driven protein transmembrane transporter activity;P-P-bond-hydrolysis-driven transmembrane transporter activity;primary active transmembrane transporter activity;protein bindi…	cell part;cytoplasmic part;intracellular membrane-bounded organelle;intracellular organelle;intracellular organelle lumen;intracellular organelle part;intracellular part;membrane;membrane-bounded organelle;membrane-enclosed lumen;mitochondrial inner membrane;mitochondrial matrix;mitochondrial membrane;mitochondrial part;mitochondrion;organelle;organelle inner membrane;organelle lumen;organelle me…	Tim44
D3YXK1	NA	Samd1	1	-8.48022	0.000910361	0	NA	NA	NA	23.3995	23.2238	22.6291	23.3357	23.4924	23.3857	0	0	0	0	0	0	23.1011	0	0	0	0	0	22.9714	0	0	0	0	0	122500000	HUMAN41343	NA	NA	NA	NA	NA	NA	NA	NA
E9Q309	9857	Cep350	1	-8.48022	0.00776907	0	NA	NA	NA	0	22.5085	23.2248	23.4798	23.511	23.6844	0	0	0	0	0	0	23.2249	0	0	22.8471	0	23.2987	0	0	0	24.2483	0	0	182070000	Q5VT06	Plays an essential role in centriole growth by stabilizing a procentriolar seed composed of at least, SASS6 and CENPJ (PubMed:19052644). Required for anchoring microtubules to the centrosomes and for the integrity of the microtubule network (PubMed:16314388, PubMed:17878239, PubMed:28659385). Recruits PPARA to discrete subcellular compartments and thereby modulates PPARA activity (PubMed:15615782…	Cytoplasm, cytoskeleton, microtubule organizing center, centrosome {ECO:0000269|PubMed:14654843, ECO:0000269|PubMed:16314388, ECO:0000269|PubMed:19052644, ECO:0000269|PubMed:28659385}. Cytoplasm, cytoskeleton, spindle {ECO:0000269|PubMed:16314388}. Nucleus {ECO:0000269|PubMed:15615782}. Cytoplasm, cytoskeleton, microtubule organizing center, centrosome, centriole {ECO:0000269|PubMed:28625565, ECO…	Detected in heart, brain, skeletal muscle, testis, placenta, lung, liver, kidney and pancreas. {ECO:0000269|PubMed:11891061, ECO:0000269|PubMed:15615782}.	3D-structure|Cell projection|Coiled coil|Complete proteome|Cytoplasm|Cytoskeleton|Nucleus|Phosphoprotein|Polymorphism|Reference proteome	biological regulation;cellular component organization;cellular component organization at cellular level;cellular component organization or biogenesis;cellular component organization or biogenesis at cellular level;cellular process;cytoskeleton organization;maintenance of location;maintenance of location in cell;maintenance of protein location;maintenance of protein location in cell;microtubule an…	NA	cell part;centrosome;cytoplasm;cytoplasmic part;cytoskeletal part;intracellular non-membrane-bounded organelle;intracellular organelle;intracellular organelle part;intracellular part;membrane;microtubule organizing center;non-membrane-bounded organelle;nuclear part;nucleoplasm;organelle;organelle part;spindle	CAP_GLY
P10922	3005	H1f0	1	1.04641	0.00940594	0.0082367	0.43693	0.177573	0.179701	26.5338	26.8385	26.681	26.6664	26.6382	26.8311	27.7565	27.6828	27.4956	28.1125	28.1628	27.3699	26.7619	27.1895	26.8306	26.7098	26.9928	26.6077	26.7163	27.4862	27.2016	27.2649	27.2925	26.8546	5129600000	P07305	Histones H1 are necessary for the condensation of nucleosome chains into higher-order structures. The H1F0 histones are found in cells that are in terminal stages of differentiation or that have low rates of cell division.	Nucleus {ECO:0000255|PROSITE- ProRule:PRU00837, ECO:0000269|PubMed:18993075}. Chromosome {ECO:0000255|PROSITE-ProRule:PRU00837, ECO:0000269|PubMed:18993075}. Note=The RNA edited version has been localized to nuclear speckles. During mitosis, it appears in the vicinity of condensed chromosomes.	NA	Acetylation|ADP-ribosylation|Alternative splicing|Chromosome|Citrullination|Complete proteome|Direct protein sequencing|DNA-binding|Nucleus|Phosphoprotein|Reference proteome|RNA editing	apoptosis;catabolic process;cell death;cellular catabolic process;cellular component assembly;cellular component assembly at cellular level;cellular component disassembly;cellular component disassembly at cellular level;cellular component disassembly involved in apoptosis;cellular component organization;cellular component organization at cellular level;cellular component organization or biogenesi…	binding;chromatin binding;chromatin DNA binding;DNA binding;nucleic acid binding;structure-specific DNA binding	actin cytoskeleton;cell part;chromatin;chromosomal part;cytoplasmic part;cytoskeleton;euchromatin;Golgi apparatus;intracellular membrane-bounded organelle;intracellular non-membrane-bounded organelle;intracellular organelle;intracellular organelle part;intracellular part;macromolecular complex;membrane-bounded organelle;non-membrane-bounded organelle;nuclear chromatin;nuclear chromosome part;nucl…	Linker_histone
O08715	8165	Akap1	1	-8.48022	0.000301578	0	-0.259359	0.394782	0.440843	0	0	23.4704	23.6463	23.8361	23.5891	0	0	0	0	0	0	23.3998	23.978	24.231	24.4383	24.1936	24.2032	23.6747	23.6986	24.0212	24.088	24.0883	23.852	395500000	Q92667	Binds to type I and II regulatory subunits of protein kinase A and anchors them to the cytoplasmic face of the mitochondrial outer membrane.	Mitochondrion outer membrane {ECO:0000250|UniProtKB:O08715}.	Isoform 1 is detected in thymus, prostate, testis, ovary, colon and small intestine (PubMed:8769136). Isoform 2 is highly expressed in testis and detected at much lower levels in kidney, pancreas, liver, lung and brain (PubMed:7499250). {ECO:0000269|PubMed:7499250, ECO:0000269|PubMed:8769136}.	Alternative splicing|Complete proteome|Membrane|Mitochondrion|Mitochondrion outer membrane|Phosphoprotein|Polymorphism|Reference proteome|RNA-binding|Transit peptide|Transmembrane	biological regulation;blood coagulation;coagulation;hemostasis;multicellular organismal process;regulation of biological quality;regulation of body fluid levels	binding;nucleic acid binding;RNA binding	cell part;cytoplasmic part;cytosol;integral to membrane;intracellular membrane-bounded organelle;intracellular organelle;intracellular organelle part;intracellular part;intrinsic to membrane;membrane;membrane part;membrane-bounded organelle;mitochondrial membrane;mitochondrial outer membrane;mitochondrial part;mitochondrion;organelle;organelle membrane;organelle outer membrane;organelle part;oute…	KH_1;TUDOR
P15066	3727	Jund	1	1.05008	0.00379992	0.00797916	0.372297	0.127541	0.252217	23.224	22.663	22.8146	23.0068	22.7418	22.7244	23.9142	24.2518	0	23.7142	23.9549	0	22.7248	22.7547	22.8418	0	23.0533	22.6403	22.7979	23.3003	23.2221	22.7094	23.3859	22.993	277340000	P17535	Transcription factor binding AP-1 sites. {ECO:0000269|PubMed:9989505}.	Nucleus.	NA	3D-structure|Activator|Complete proteome|DNA-binding|Nucleus|Phosphoprotein|Polymorphism|Reference proteome|Transcription|Transcription regulation	aging;anatomical structure development;biological regulation;cell development;cellular developmental process;cellular process;cellular response to calcium ion;cellular response to chemical stimulus;cellular response to endogenous stimulus;cellular response to hormone stimulus;cellular response to inorganic substance;cellular response to metal ion;cellular response to organic substance;cellular re…	binding;core promoter proximal region DNA binding;core promoter proximal region sequence-specific DNA binding;DNA binding;double-stranded DNA binding;enzyme binding;nucleic acid binding;nucleic acid binding transcription factor activity;protein binding;protein binding transcription factor activity;regulatory region DNA binding;regulatory region nucleic acid binding;RNA polymerase II core promoter…	cell part;chromatin;chromosomal part;intracellular membrane-bounded organelle;intracellular organelle;intracellular organelle part;intracellular part;macromolecular complex;membrane-bounded organelle;nuclear chromatin;nuclear chromosome part;nuclear part;nucleoplasm;nucleoplasm part;nucleus;organelle;organelle part;protein complex;transcription factor complex	bZIP_1;Jun
P15975	54532	Usp53	1	-1.73747	0.0171441	0.0138141	-0.450611	0.676283	0.177693	26.3481	26.1922	24.909	25.2613	25.5461	25.3724	21.8626	23.7155	24.3456	23.2397	23.7332	23.8643	22.1669	22.7202	0	23.3073	22.8696	22.6768	23.0084	0	0	22.4163	22.0576	23.0574	484190000	Q70EK8	Tight junction-associated protein that is involved in the survival of auditory hair cells and hearing. Maybe by modulating the barrier properties and mechanical stability of tight junctions (By similarity). Has no peptidase activity (PubMed:14715245). {ECO:0000250|UniProtKB:P15975, ECO:0000269|PubMed:14715245}.	Cell junction, tight junction {ECO:0000250|UniProtKB:P15975}.	Expressed predominantly in skeletal muscle and heart. {ECO:0000269|PubMed:14715245}.	Cell junction|Complete proteome|Polymorphism|Reference proteome|Tight junction	catabolic process;cellular catabolic process;cellular macromolecule catabolic process;cellular macromolecule metabolic process;cellular metabolic process;cellular process;macromolecule catabolic process;macromolecule metabolic process;metabolic process;modification-dependent macromolecule catabolic process;modification-dependent protein catabolic process;primary metabolic process;protein metaboli…	NA	NA	UCH
O35841	8539	Api5	1	8.33129	0.00781846	0	-0.652608	0.0562303	0.0502954	0	0	0	0	24.2713	0	25.2459	0	24.6262	25.0927	24.4547	24.3182	24.7912	25.0515	24.1548	24.8491	24.5366	24.7613	23.5707	0	23.8046	24.3849	24.4061	24.5399	724570000	Q9BZZ5	Antiapoptotic factor that may have a role in protein assembly. Negatively regulates ACIN1. By binding to ACIN1, it suppresses ACIN1 cleavage from CASP3 and ACIN1-mediated DNA fragmentation. Also known to efficiently suppress E2F1-induced apoptosis. Its depletion enhances the cytotoxic action of the chemotherapeutic drugs. {ECO:0000269|PubMed:10780674, ECO:0000269|PubMed:17112319, ECO:0000269|PubM…	Nucleus {ECO:0000269|PubMed:11075807}. Cytoplasm {ECO:0000269|PubMed:11075807}. Note=Mainly nuclear. Can also be cytoplasmic. Isoform 3: Cytoplasm.	Expressed in all tissues tested, including heart, brain, placenta, lung, liver, skeletal muscle, kidney and pancreas. Highest levels in heart, pancreas and placenta. Highly expressed in several cancers. Preferentially expressed in squamous cell carcinoma versus adenocarcinoma in non-small cell lung cancer. {ECO:0000269|PubMed:10780674, ECO:0000269|PubMed:11075807, ECO:0000269|PubMed:11557113, ECO…	3D-structure|Acetylation|Alternative splicing|Apoptosis|Complete proteome|Cytoplasm|Direct protein sequencing|Methylation|Nucleus|Phosphoprotein|Polymorphism|Reference proteome|Repeat	apoptosis;biological regulation;cell death;cellular process;death;negative regulation of apoptosis;negative regulation of biological process;negative regulation of cell death;negative regulation of cellular process;negative regulation of fibroblast apoptosis;negative regulation of programmed cell death;programmed cell death;regulation of apoptosis;regulation of biological process;regulation of ce…	binding;fibroblast growth factor binding;growth factor binding;protein binding	cell part;cytoplasm;intracellular membrane-bounded organelle;intracellular organelle;intracellular organelle part;intracellular part;macromolecular complex;membrane;membrane-bounded organelle;nuclear part;nucleoplasm;nucleus;organelle;organelle part;ribonucleoprotein complex;spliceosomal complex	API5
P26369	11338	U2af2	1	1.06415	0.00554355	0.00705654	-0.0926695	0.481534	0.788882	23.7482	24.2282	23.7877	24.0465	23.9487	24.3608	24.4855	25.0408	24.7467	25.084	25.3079	25.1687	25.2464	25.3187	25.4165	25.3683	25.4438	25.6019	25.2494	25.5698	25.1921	25.3488	25.0937	25.3961	1108000000	P26368	Plays a role in pre-mRNA splicing and 3'-end processing (PubMed:17024186). By recruiting PRPF19 and the PRP19C/Prp19 complex/NTC/Nineteen complex to the RNA polymerase II C-terminal domain (CTD), and thereby pre-mRNA, may couple transcription to splicing (PubMed:21536736). Induces cardiac troponin-T (TNNT2) pre-mRNA exon inclusion in muscle. Regulates the TNNT2 exon 5 inclusion through competitio…	Nucleus.	NA	3D-structure|Acetylation|Alternative splicing|Complete proteome|Direct protein sequencing|Hydroxylation|Isopeptide bond|mRNA processing|mRNA splicing|Nucleus|Phosphoprotein|Reference proteome|Repeat|Repressor|RNA-binding|Spliceosome|Ubl conjugation	biological regulation;biosynthetic process;cellular biosynthetic process;cellular macromolecule biosynthetic process;cellular macromolecule metabolic process;cellular metabolic process;cellular nitrogen compound metabolic process;cellular process;establishment of localization;establishment of localization in cell;establishment of RNA localization;gene expression;intracellular transport;macromolec…	binding;enzyme binding;nucleotide binding;protein binding	cell part;intracellular organelle part;intracellular part;macromolecular complex;nuclear body;nuclear part;nuclear speck;nucleoplasm;nucleoplasm part;organelle part;ribonucleoprotein complex;spliceosomal complex	RRM_1
P26645	4082	Marcks	1	1.2781	0.00340085	0.000897146	0.283121	0.286642	0.382339	23.5715	23.0336	23.353	0	23.0216	23.3111	23.8303	24.5606	24.4037	24.5699	24.5085	24.0325	23.0449	23.1886	0	0	23.6078	23.6218	23.7171	24.1108	23.1249	23.2902	23.4527	23.3487	409050000	P29966	MARCKS is the most prominent cellular substrate for protein kinase C. This protein binds calmodulin, actin, and synapsin. MARCKS is a filamentous (F) actin cross-linking protein.	Cytoplasm, cytoskeleton {ECO:0000305}. Membrane {ECO:0000305}| Lipid-anchor {ECO:0000305}.	NA	Actin-binding|Calmodulin-binding|Complete proteome|Cytoplasm|Cytoskeleton|Lipoprotein|Membrane|Myristate|Phosphoprotein|Polymorphism|Reference proteome	biological regulation;cellular metabolic process;cellular process;energy derivation by oxidation of organic compounds;energy reserve metabolic process;generation of precursor metabolites and energy;metabolic process;oxidation-reduction process;regulation of biological process;regulation of cell communication;regulation of cellular localization;regulation of cellular process;regulation of hormone …	actin binding;actin filament binding;binding;calmodulin binding;cytoskeletal protein binding;protein binding	actin cytoskeleton;adherens junction;anchoring junction;cell cortex;cell junction;cell part;cell-substrate adherens junction;cell-substrate junction;centrosome;cytoplasmic part;cytoskeletal part;cytoskeleton;extracellular membrane-bounded organelle;extracellular organelle;extracellular region part;extracellular vesicular exosome;female germ cell nucleus;focal adhesion;germ cell nucleus;germinal v…	MARCKS
P32067	6741	Ssb	1	0.979102	0.0100767	0.0144845	0.222845	0.329172	0.490095	25.824	25.8526	25.5408	26.067	25.833	25.9321	26.8369	26.8069	26.3872	27.0101	27.2959	26.5935	26.0268	26.3062	25.9708	26.0041	26.1113	25.85	26.0792	27.1383	26.2036	26.0473	26.2723	26.2854	2669100000	P05455	Binds to the 3' poly(U) terminus of nascent RNA polymerase III transcripts, protecting them from exonuclease digestion and facilitating their folding and maturation (PubMed:3192525, PubMed:2470590). In case of Coxsackievirus B3 infection, binds to the viral internal ribosome entry site (IRES) and stimulates the IRES-mediated translation (PubMed:12384597). {ECO:0000269|PubMed:12384597, ECO:0000269…	Nucleus {ECO:0000305}.	NA	3D-structure|Acetylation|Complete proteome|Nucleus|Phosphoprotein|Reference proteome|RNA-binding|Systemic lupus erythematosus	cellular macromolecule metabolic process;cellular metabolic process;cellular nitrogen compound metabolic process;cellular process;histone mRNA metabolic process;macromolecule metabolic process;macromolecule modification;metabolic process;mRNA metabolic process;ncRNA metabolic process;ncRNA processing;nitrogen compound metabolic process;nucleic acid metabolic process;nucleobase-containing compound…	binding;mRNA binding;nucleic acid binding;nucleotide binding;RNA binding;tRNA binding	cell part;intracellular membrane-bounded organelle;intracellular organelle;intracellular part;macromolecular complex;membrane-bounded organelle;nucleus;organelle;ribonucleoprotein complex	La;RRM_1;RRM_3
P33611	23649	Pola2	1	-1.38226	1.60519e-05	0.0457849	0.0104909	0.830334	0.96498	27.7758	27.6994	27.7523	27.5901	27.6913	27.7201	26.5581	26.3248	26.422	25.9764	25.9072	26.3302	25.4064	25.7391	25.8449	25.7083	25.4303	25.5148	25.4635	24.8717	25.5265	25.7649	25.7177	25.8599	2696200000	Q14181	May play an essential role at the early stage of chromosomal DNA replication by coupling the polymerase alpha/primase complex to the cellular replication machinery. {ECO:0000250}.	Nucleus.	NA	3D-structure|Alternative splicing|Complete proteome|DNA replication|Nucleus|Phosphoprotein|Polymorphism|Reference proteome	anatomical structure homeostasis;biological regulation;biosynthetic process;cell cycle;cell cycle process;cellular biosynthetic process;cellular component organization;cellular component organization at cellular level;cellular component organization or biogenesis;cellular component organization or biogenesis at cellular level;cellular macromolecule biosynthetic process;cellular macromolecule meta…	binding;catalytic activity;DNA binding;DNA polymerase activity;DNA-directed DNA polymerase activity;nucleic acid binding;nucleotidyltransferase activity;protein binding;protein dimerization activity;protein heterodimerization activity;transferase activity;transferase activity, transferring phosphorus-containing groups	alpha DNA polymerase:primase complex;cell part;chromosomal part;cytoplasm;intracellular organelle part;intracellular part;macromolecular complex;nuclear chromosome part;nuclear part;nucleoplasm;organelle part;protein complex	DNA_pol_E_B;Pol_alpha_B_N
P33611	NA	Pola2	1	-1.38226	1.60519e-05	0.0457849	0.0104909	0.830334	0.96498	27.7758	27.6994	27.7523	27.5901	27.6913	27.7201	26.5581	26.3248	26.422	25.9764	25.9072	26.3302	25.4064	25.7391	25.8449	25.7083	25.4303	25.5148	25.4635	24.8717	25.5265	25.7649	25.7177	25.8599	2696200000	HUMAN07121	NA	NA	NA	NA	NA	NA	NA	NA
O54818	NA	Tpd52l1	1	-8.48022	0.000844327	0	NA	NA	NA	23.4591	23.555	0	0	23.1606	23.6282	0	0	0	0	0	0	0	0	0	0	22.913	0	23.4629	0	0	0	0	0	158880000	NA	NA	NA	NA	NA	NA	NA	NA	NA
P51125	831	Cast	1	-1.65201	0.0156479	0.0187598	0.199945	0.61824	0.534951	25.0132	23.7176	23.8847	24.2562	24.1396	24.7037	21.9985	22.9837	22.7214	22.3488	21.6352	23.7712	26.8309	26.5212	26.7734	26.7172	26.7388	27.0333	27.2226	26.1846	26.9622	27.0007	26.95	26.8099	2543900000	P20810	Specific inhibition of calpain (calcium-dependent cysteine protease). Plays a key role in postmortem tenderization of meat and have been proposed to be involved in muscle protein degradation in living tissue.	NA	NA	Acetylation|Alternative splicing|Complete proteome|Isopeptide bond|Palmoplantar keratoderma|Phosphoprotein|Polymorphism|Protease inhibitor|Reference proteome|Repeat|Thiol protease inhibitor|Ubl conjugation	biological regulation;negative regulation of apoptosis;negative regulation of biological process;negative regulation of catalytic activity;negative regulation of cell death;negative regulation of cellular process;negative regulation of endopeptidase activity;negative regulation of hydrolase activity;negative regulation of molecular function;negative regulation of peptidase activity;negative regul…	cysteine-type endopeptidase inhibitor activity;endopeptidase inhibitor activity;endopeptidase regulator activity;enzyme inhibitor activity;enzyme regulator activity;peptidase inhibitor activity;peptidase regulator activity	cell part;cytoplasm;cytoplasmic part;cytosol;intracellular part;membrane	Calpain_inhib
P54071	3418	Idh2	1	0.999301	0.0323539	0.0122732	0.253832	0.41957	0.432771	24.2855	25.0041	24.2843	24.6528	24.3831	24.0664	25.8984	25.3196	24.5821	25.8502	25.3491	25.1977	24.2879	24.9327	24.2404	24.5857	24.6675	24.0264	24.4816	24.8064	24.6677	24.4944	24.7283	24.7301	936220000	P48735	Plays a role in intermediary metabolism and energy production. It may tightly associate or interact with the pyruvate dehydrogenase complex.	Mitochondrion.	NA	3D-structure|Acetylation|Alternative splicing|Complete proteome|Disease mutation|Glyoxylate bypass|Magnesium|Manganese|Metal-binding|Mitochondrion|NADP|Oxidoreductase|Reference proteome|Transit peptide|Tricarboxylic acid cycle	2-oxoglutarate metabolic process;acetyl-CoA catabolic process;acetyl-CoA metabolic process;carbohydrate metabolic process;carboxylic acid metabolic process;catabolic process;cellular aldehyde metabolic process;cellular carbohydrate metabolic process;cellular catabolic process;cellular ketone metabolic process;cellular metabolic process;cellular process;coenzyme catabolic process;coenzyme metaboli…	binding;catalytic activity;cation binding;coenzyme binding;cofactor binding;ion binding;isocitrate dehydrogenase (NADP+) activity;isocitrate dehydrogenase activity;magnesium ion binding;metal ion binding;NAD binding;nucleotide binding;oxidoreductase activity;oxidoreductase activity, acting on CH-OH group of donors;oxidoreductase activity, acting on the CH-OH group of donors, NAD or NADP as accept…	cell part;cytoplasmic part;extracellular membrane-bounded organelle;extracellular organelle;extracellular region part;extracellular vesicular exosome;intracellular membrane-bounded organelle;intracellular organelle;intracellular organelle lumen;intracellular organelle part;intracellular part;membrane;membrane-bounded organelle;membrane-bounded vesicle;membrane-enclosed lumen;mitochondrial inner m…	Iso_dh
P62960;Q9Z2C8	NA	Ybx1	1	1.00519	0.0218976	0.011687	0.444725	0.137471	0.172127	27.0932	26.7496	26.4803	26.5289	26.4576	26.5225	27.5561	27.6364	27.2546	27.5052	27.8617	26.7157	26.5932	26.5774	26.3218	26.145	26.5921	26.2429	26.8641	27.9195	26.7586	27.025	26.7804	26.9351	4644100000	NA	NA	NA	NA	NA	NA	NA	NA	NA
P97371;P97372	NA	Psme1	1	1.31358	0.00241556	0.000615079	0.493691	0.0526752	0.12992	23.8905	24.4367	0	0	0	0	24.9575	24.528	0	25.1513	24.9781	24.9078	0	0	0	23.9198	23.8103	0	24.1694	24.6473	24.318	0	0	24.4416	492060000	NA	NA	NA	NA	NA	NA	NA	NA	NA
O55098	6793	Stk10	1	-8.48022	0.00984866	0	-0.172137	0.0763263	0.611759	0	23.0058	0	22.2615	23.0116	22.9978	0	0	0	0	0	0	0	23.0375	23.0696	23.104	23.0538	23.0258	0	0	22.8606	23.0342	22.8864	23.0491	211490000	O94804	Serine/threonine-protein kinase involved in regulation of lymphocyte migration. Phosphorylates MSN, and possibly PLK1. Involved in regulation of lymphocyte migration by mediating phosphorylation of ERM proteins such as MSN. Acts as a negative regulator of MAP3K1/MEKK1. May also act as a cell cycle regulator by acting as a polo kinase kinase: mediates phosphorylation of PLK1 in vitro| however such…	Cell membrane {ECO:0000269|PubMed:19255442}| Peripheral membrane protein {ECO:0000269|PubMed:19255442}.	Highly expressed in rapidly proliferating tissues (spleen, placenta, and peripheral blood leukocytes). Also expressed in brain, heart, skeletal muscle, colon, thymus, kidney, liver, small intestine and lung. {ECO:0000269|PubMed:12639966}.	3D-structure|ATP-binding|Cell cycle|Cell membrane|Coiled coil|Complete proteome|Kinase|Membrane|Nucleotide-binding|Phosphoprotein|Polymorphism|Reference proteome|Serine/threonine-protein kinase|Transferase	activation of protein kinase activity;biological adhesion;biological regulation;cell adhesion;cell cycle;cell-cell adhesion;cellular macromolecule metabolic process;cellular metabolic process;cellular process;cellular protein metabolic process;cellular response to stimulus;cellular response to stress;homotypic cell-cell adhesion;intracellular protein kinase cascade;intracellular signal transducti…	adenyl nucleotide binding;adenyl ribonucleotide binding;ATP binding;binding;catalytic activity;identical protein binding;kinase activity;molecular transducer activity;nucleotide binding;phosphotransferase activity, alcohol group as acceptor;polo kinase kinase activity;protein binding;protein dimerization activity;protein homodimerization activity;protein kinase activity;protein serine/threonine k…	cell part;cytoplasm;extracellular membrane-bounded organelle;extracellular organelle;extracellular region part;extracellular vesicular exosome;intracellular part;membrane;membrane-bounded organelle;membrane-bounded vesicle;organelle;plasma membrane;vesicle	Pkinase;PKK
P12367;P31324	NA	Prkar2a	1	-8.48022	0.00213889	0	-0.183135	0.557919	0.588678	22.824	0	23.3955	23.4927	0	23.1525	0	0	0	0	0	0	23.8545	23.3951	23.7426	23.5884	23.7308	0	23.0553	0	23.7914	23.8599	23.8393	0	294660000	NA	NA	NA	NA	NA	NA	NA	NA	NA
P22315	NA	Fech	1	-8.48022	0.00213889	0	NA	NA	NA	0	0	23.1918	23.2601	23.8292	23.3913	0	0	0	0	0	0	0	0	0	0	0	0	0	0	0	0	0	0	59701000	NA	NA	NA	NA	NA	NA	NA	NA	NA
P42128	221937	Foxk1	1	-8.48022	0.0235843	0	-0.0975574	0.460687	0.77755	23.8777	0	23.8361	23.7797	0	23.9991	0	23.9781	0	0	0	0	24.6215	24.3238	24.5541	24.5156	24.4344	24.6113	24.5564	24.192	24.4105	24.4556	24.4191	24.5687	601490000	P85037	Transcriptional regulator that binds to the upstream enhancer region (CCAC box) of myoglobin gene (By similarity). Important regulatory factor of the myogenic progenitor cell population (By similarity). Involved in the cell cycle process, promotes proliferation by repressing Foxo4 transcriptional activity and the cyclin-dependent kinase inhibitor, p21CIP, in the myogenic progenitor cells (By simi…	Nucleus {ECO:0000269|PubMed:25852164}. Cytoplasm {ECO:0000269|PubMed:25852164}. Note=(Microbial infection) Accumulates in the nucleus upon viral infection. {ECO:0000269|PubMed:25852164}.	Expressed both developing and adult tissues. In adults, significant expression is seen in tumors of the brain, colon and lymph node. {ECO:0000269|PubMed:15289879}.	Acetylation|Activator|Alternative splicing|Complete proteome|Cytoplasm|Developmental protein|Differentiation|DNA-binding|Methylation|Myogenesis|Nucleus|Phosphoprotein|Reference proteome|Repressor|Transcription|Transcription regulation	anatomical structure development;anatomical structure morphogenesis;biological regulation;cell differentiation;cellular developmental process;cellular process;developmental process;muscle organ development;muscle structure development;negative regulation of biological process;negative regulation of biosynthetic process;negative regulation of cell growth;negative regulation of cellular biosyntheti…	binding;DNA binding;nucleic acid binding;nucleic acid binding transcription factor activity;regulatory region DNA binding;regulatory region nucleic acid binding;RNA polymerase II regulatory region DNA binding;RNA polymerase II regulatory region sequence-specific DNA binding;sequence-specific DNA binding;sequence-specific DNA binding RNA polymerase II transcription factor activity;sequence-specifi…	cell part;intracellular membrane-bounded organelle;intracellular non-membrane-bounded organelle;intracellular organelle;intracellular organelle part;intracellular part;membrane-bounded organelle;non-membrane-bounded organelle;nuclear part;nucleolus;nucleoplasm;nucleus;organelle;organelle part	FHA;Fork_head
P97434	NA	Mprip	1	-8.48022	0.00986687	0	-0.0121984	0.874322	0.980109	23.3288	23.1357	0	23.0067	0	23.0001	0	22.9373	0	0	0	0	0	23.0634	23.1842	23.3601	23.4775	23.5486	23.251	23.2298	23.2741	23.2915	23.3171	0	252410000	NA	NA	NA	NA	NA	NA	NA	NA	NA
Q149C2	NA	Traf3ip1	1	-2.19611	8.09505e-05	0.00219804	0.0140955	0.525617	0.956238	26.6565	26.3389	26.4867	26.4223	26.6012	26.7077	23.9754	24.4558	24.8439	24.2336	24.1996	24.5565	22.8499	22.2836	22.7807	22.537	0	23.162	22.7306	0	22.8277	22.8676	20.9357	22.6237	800900000	NA	NA	NA	NA	NA	NA	NA	NA	NA
Q2PFD7	NA	Psd3	1	-8.48022	0.00137022	0	-0.372013	0.269365	0.266691	24.3895	23.8829	24.2134	24.0582	24.2445	24.4082	0	0	23.5585	0	0	0	23.1602	23.3113	0	23.4928	0	23.8468	0	22.8611	23.1503	22.8704	0	23.4112	282400000	HUMAN92765	NA	NA	NA	NA	NA	NA	NA	NA
Q3V1H1	26586	Ckap2	1	-1.81285	0.00418603	0.0104464	NA	NA	NA	25.2703	24.607	24.112	24.5582	24.7909	24.7037	22.6427	23.6808	23.8346	0	22.7981	22.8872	22.8997	22.8382	0	0	0	0	0	0	0	21.4751	22.427	21.9333	304420000	Q8WWK9	Possesses microtubule stabilizing properties. Involved in regulating aneuploidy, cell cycling, and cell death in a p53/TP53-dependent manner (By similarity). {ECO:0000250}.	Cytoplasm, cytoskeleton. Cytoplasm, cytoskeleton, spindle. Cytoplasm, cytoskeleton, spindle pole. Note=Contrary to the ectopically expressed protein, endogenous CKAP2 does not colocalize with microtubules in G1, S and early G2. At late G2 and prophase after separation of duplicated centrosomes, colocalizes with gamma-tubulin and centrosome- proximal microtubules. From prometaphase through anaphas…	Abundant in testis, thymus, and in tumor derived cell lines, while barely detectable in liver, prostate, and kidney. {ECO:0000269|PubMed:9771967}.	Alternative splicing|Apoptosis|Cell cycle|Complete proteome|Cytoplasm|Cytoskeleton|Microtubule|Phosphoprotein|Polymorphism|Reference proteome	apoptosis;biological regulation;cell cycle cytokinesis;cell cycle process;cell death;cellular process;cytokinesis;cytokinesis after mitosis;death;negative regulation of biological process;negative regulation of cellular component organization;negative regulation of cellular process;negative regulation of cytoskeleton organization;negative regulation of microtubule depolymerization;negative regula…	NA	cell part;centrosome;cytoplasm;cytoplasmic microtubule;cytoplasmic part;cytoskeletal part;cytoskeleton;intracellular non-membrane-bounded organelle;intracellular organelle;intracellular organelle part;intracellular part;macromolecular complex;microtubule;microtubule cytoskeleton;microtubule organizing center;non-membrane-bounded organelle;organelle;organelle part;protein complex;spindle pole	CKAP2_C
Q4VAC9	26030	Plekhg3	1	-1.67505	0.0064831	0.0172934	-0.0312632	0.550411	0.934279	29.8032	29.0624	28.916	29.128	28.7174	29.2194	26.9376	27.4651	27.9571	26.6991	27.3745	27.6141	28.5045	28.8425	28.8692	28.6768	28.97	29.1322	28.8989	27.6525	28.7464	29.0398	28.3667	28.9452	13649000000	A1L390	NA	NA	NA	Alternative splicing|Complete proteome|Methylation|Phosphoprotein|Polymorphism|Reference proteome	NA	enzyme regulator activity;GTPase regulator activity;guanyl-nucleotide exchange factor activity;nucleoside-triphosphatase regulator activity;Ras guanyl-nucleotide exchange factor activity;Rho guanyl-nucleotide exchange factor activity;small GTPase regulator activity	NA	PH;RhoGEF
Q3TMW1	92922	Ccdc102a	1	-8.48022	0.000256989	0	NA	NA	NA	23.6829	23.6936	23.2376	23.2713	23.574	23.5853	0	22.3955	0	0	0	0	0	0	0	0	0	0	0	0	0	0	0	0	92852000	Q96A19	NA	NA	NA	Coiled coil|Complete proteome|Phosphoprotein|Reference proteome	NA	NA	NA	NA
Q5NBX1	23242	Cobl	1	-1.50222	0.000864459	0.0312165	0.0141159	0.999828	0.956188	28.5189	27.9469	28.0009	28.0522	28.1253	28.2082	26.3757	26.766	26.9844	26.4018	26.6854	26.4814	26.7959	26.8763	26.911	27.0399	27.0104	27.1663	27.2355	26.5753	26.8595	27.1211	27.0589	26.8874	4968400000	O75128	Plays an important role in the reorganization of the actin cytoskeleton. Regulates neuron morphogenesis and increases branching of axons and dendrites. Regulates dendrite branching in Purkinje cells (By similarity). Binds to and sequesters actin monomers (G actin). Nucleates actin polymerization by assembling three actin monomers in cross-filament orientation and thereby promotes growth of actin …	Cell membrane {ECO:0000250}| Peripheral membrane protein {ECO:0000250}| Cytoplasmic side {ECO:0000250}. Cytoplasm, cytoskeleton {ECO:0000250}. Cell projection, ruffle {ECO:0000250}. Cytoplasm {ECO:0000250}. Note=Recruited to the cell membrane via interaction with PACSIN1. Colocalizes with the actin cytoskeleton. Detected throughout the neuron cell body, as well as in axons and dendrites (By simil…	NA	3D-structure|Actin-binding|Alternative splicing|Cell membrane|Cell projection|Complete proteome|Cytoplasm|Cytoskeleton|Membrane|Phosphoprotein|Polymorphism|Reference proteome|Repeat	actin cytoskeleton organization;actin filament network formation;actin filament organization;actin filament polymerization;actin filament-based process;actin polymerization or depolymerization;anatomical structure development;anatomical structure formation involved in morphogenesis;axis specification;cell growth;cellular component assembly;cellular component assembly at cellular level;cellular co…	actin binding;actin monomer binding;binding;cytoskeletal protein binding;protein binding	actin filament;axon;axon part;axonal growth cone;cell body;cell cortex;cell part;cell projection;cell projection part;cytoplasmic part;cytoskeletal part;dendrite;dendrite terminus;dendritic growth cone;growth cone;intracellular organelle part;intracellular part;macromolecular complex;membrane;neuron projection;neuronal cell body;organelle part;perinuclear region of cytoplasm;plasma membrane;prote…	Cobl;WH2
Q3UFY8	54931	Trmt10c	1	8.33129	0.0483387	0	NA	NA	NA	0	0	22.9832	0	0	0	24.0533	0	22.8057	23.6259	23.4806	0	0	0	23.1558	0	0	0	0	0	0	0	0	22.9676	173450000	Q7L0Y3	Mitochondrial tRNA N(1)-methyltransferase involved in mitochondrial tRNA maturation (PubMed:18984158, PubMed:21593607, PubMed:23042678, PubMed:27132592). Component of mitochondrial ribonuclease P, a complex composed of TRMT10C/MRPP1, HSD17B10/MRPP2 and MRPP3, which cleaves tRNA molecules in their 5'-ends (PubMed:18984158). Together with HSD17B10/MRPP2, forms a subcomplex of the mitochondrial ribo…	Mitochondrion matrix, mitochondrion nucleoid {ECO:0000269|PubMed:18984158, ECO:0000269|PubMed:23473034}.	NA	3D-structure|Coiled coil|Complete proteome|Disease mutation|Methyltransferase|Mitochondrion|Mitochondrion nucleoid|Phosphoprotein|Polymorphism|Primary mitochondrial disease|Reference proteome|S-adenosyl-L-methionine|Transferase|Transit peptide|tRNA processing	cellular component organization;cellular component organization at cellular level;cellular component organization or biogenesis;cellular component organization or biogenesis at cellular level;cellular macromolecule metabolic process;cellular metabolic process;cellular nitrogen compound metabolic process;cellular process;macromolecule metabolic process;metabolic process;mitochondrial RNA 5'-end pr…	catalytic activity;methyltransferase activity;transferase activity;transferase activity, transferring one-carbon groups	cell part;cytoplasmic part;intracellular membrane-bounded organelle;intracellular non-membrane-bounded organelle;intracellular organelle;intracellular organelle part;intracellular part;membrane-bounded organelle;mitochondrial nucleoid;mitochondrial part;mitochondrion;non-membrane-bounded organelle;nuclear part;nucleoid;nucleoplasm;organelle;organelle part	tRNA_m1G_MT
Q3UHC7	NA	Dab2ip	1	-8.48022	0.00199954	0	NA	NA	NA	23.8258	23.3098	23.4305	23.7121	23.461	0	22.9901	0	0	0	0	0	23.2887	23.289	23.0536	0	0	0	23.1853	0	0	0	0	23.2284	221070000	NA	NA	NA	NA	NA	NA	NA	NA	NA
Q61025	90410	Ift20	1	-1.53883	0.00974849	0.027651	NA	NA	NA	24.66	24.7654	25.4266	25.4107	25.6793	25.7093	0	24.2008	24.8436	0	0	0	23.3882	0	0	0	0	0	0	0	0	0	0	0	491060000	Q8IY31	Part of intraflagellar transport (IFT) particles involved in ciliary process assembly. May play a role in the trafficking of ciliary membrane proteins from the Golgi complex to the cilium (PubMed:16775004). Regulates the platelet-derived growth factor receptor-alpha (PDGFRA) signaling pathway. Required for protein stability of E3 ubiquitin ligases CBL and CBLB that mediate ubiquitination and inte…	Golgi apparatus, cis-Golgi network {ECO:0000250|UniProtKB:Q61025}. Cytoplasm, cytoskeleton, microtubule organizing center, centrosome, centriole {ECO:0000250|UniProtKB:Q61025}. Cytoplasm, cytoskeleton, cilium basal body {ECO:0000250|UniProtKB:Q61025}. Cell projection, cilium {ECO:0000250|UniProtKB:Q61025}. Cytoplasm, cytoskeleton {ECO:0000250|UniProtKB:Q61025}. Golgi apparatus {ECO:0000250|UniPro…	Expressed in almost all tissues. {ECO:0000269|PubMed:14672413}.	Alternative splicing|Cell projection|Cilium|Cilium biogenesis/degradation|Coiled coil|Complete proteome|Cytoplasm|Cytoskeleton|Differentiation|Golgi apparatus|Reference proteome|Spermatogenesis	anatomical structure development;anatomical structure formation involved in morphogenesis;associative learning;behavior;biological regulation;cardiac cell differentiation;cardiac muscle cell differentiation;cell differentiation;cell projection assembly;cell projection organization;cell proliferation;cell surface receptor linked signaling pathway;cellular component assembly;cellular component asse…	NA	axoneme part;cell part;cell projection;cell projection part;centriole;centrosome;cilium;cytoplasmic part;cytoskeletal part;cytoskeleton;dendrite terminus;extracellular membrane-bounded organelle;extracellular organelle;extracellular region part;extracellular vesicular exosome;Golgi apparatus;Golgi apparatus part;Golgi membrane;intracellular membrane-bounded organelle;intracellular non-membrane-bo…	IFT20
Q3UZ39	9208	Lrrfip1	1	8.33129	0.0121371	0	0.147525	0.753468	0.644842	23.8467	0	0	0	0	0	23.6742	23.9018	24.0901	24.0025	23.7743	23.875	24.1085	24.237	24.2176	24.1837	23.6233	24.7245	24.4522	24.2362	24.4835	24.498	0	24.1549	523110000	Q32MZ4	Transcriptional repressor which preferentially binds to the GC-rich consensus sequence (5'-AGCCCCCGGCG-3') and may regulate expression of TNF, EGFR and PDGFA. May control smooth muscle cells proliferation following artery injury through PDGFA repression. May also bind double-stranded RNA. Positively regulates Toll-like receptor (TLR) signaling in response to agonist probably by competing with the…	Nucleus. Cytoplasm.	Ubiquitously expressed. {ECO:0000269|PubMed:9671805, ECO:0000269|PubMed:9705290}.	3D-structure|Acetylation|Alternative splicing|Coiled coil|Complete proteome|Cytoplasm|DNA-binding|Isopeptide bond|Nucleus|Phosphoprotein|Polymorphism|Reference proteome|Repressor|Transcription|Transcription regulation|Ubl conjugation	biological regulation;biosynthetic process;cellular biosynthetic process;cellular macromolecule biosynthetic process;cellular macromolecule metabolic process;cellular metabolic process;cellular nitrogen compound metabolic process;cellular process;defense response;immune response;immune system process;innate immune response;macromolecule biosynthetic process;macromolecule metabolic process;metabol…	binding;DNA binding;double-stranded RNA binding;identical protein binding;nucleic acid binding;protein binding;protein dimerization activity;protein homodimerization activity;RNA binding	cell part;cytoplasm;cytoplasmic part;cytoskeleton;cytosol;intracellular membrane-bounded organelle;intracellular non-membrane-bounded organelle;intracellular organelle;intracellular part;membrane;membrane-bounded organelle;non-membrane-bounded organelle;nucleus;organelle;plasma membrane	DUF2051
Q5EG47;Q8BRK8	NA	Prkaa1;Prkaa2	1	-8.48022	0.00184315	0	0.159593	0.815119	0.61872	0	23.5345	23.639	23.3187	0	23.1719	0	0	0	22.7823	0	0	22.917	23.5588	22.9891	22.6841	22.5541	23.3561	22.7214	23.3464	23.2528	23.1265	23.0996	23.0934	247970000	NA	NA	NA	NA	NA	NA	NA	NA	NA
Q61464	NA	Znf638	1	1.14084	0.0124862	0.00351342	0.0361527	0.81689	0.902898	22.8964	0	0	23.4579	0	0	23.4576	23.9488	23.7545	24.1606	0	23.3133	24.3719	24.755	24.6359	24.7263	24.4983	24.7018	24.7417	24.6726	24.7374	24.8231	24.143	24.1756	639010000	NA	NA	NA	NA	NA	NA	NA	NA	NA
Q5U3K5	55684	Rabl6	1	-8.48022	0.00137022	0	0.010136	0.731154	0.965841	24.1758	23.9296	24.0976	23.3636	24.3154	23.8012	0	23.3566	0	0	0	0	22.8755	22.8915	23.2085	22.727	23.3624	23.3784	23.0298	22.6189	23.1068	23.1179	23.3704	0	291220000	Q3YEC7	May enhance cellular proliferation. May reduce growth inhibitory activity of CDKN2A. {ECO:0000269|PubMed:16582619}.	Isoform 1: Cytoplasm {ECO:0000269|PubMed:17962191}. Note=Predominantly cytoplasmic (PubMed:17962191). Isoform 3: Nucleus {ECO:0000269|PubMed:17962191}. Note=Predominantly nuclear (PubMed:17962191).	NA	Acetylation|Alternative splicing|Complete proteome|Cytoplasm|Glycoprotein|GTP-binding|Nucleotide-binding|Nucleus|Phosphoprotein|Polymorphism|Reference proteome	biological regulation;cellular process;cellular response to stimulus;intracellular signal transduction;regulation of biological process;regulation of cellular process;response to stimulus;signal transduction;small GTPase mediated signal transduction	binding;GTP binding;guanyl nucleotide binding;guanyl ribonucleotide binding;nucleotide binding;purine nucleotide binding;purine ribonucleoside triphosphate binding;purine ribonucleotide binding;ribonucleotide binding	cell part;centrosome;cytoplasm;cytoplasmic part;cytoskeletal part;intracellular membrane-bounded organelle;intracellular non-membrane-bounded organelle;intracellular organelle;intracellular organelle part;intracellular part;membrane-bounded organelle;microtubule organizing center;non-membrane-bounded organelle;nuclear part;nucleolus;nucleus;organelle;organelle part	Miro
Q62093	6427	Srsf2	1	0.878433	0.00779302	0.0315466	0.126531	0.455831	0.691332	24.3111	0	0	24.9042	24.741	24.5681	25.5293	25.2443	24.9779	25.4712	25.1842	25.7855	24.0465	24.4182	24.5213	24.5073	0	0	24.7889	24.9385	24.5465	24.2809	0	24.2638	829820000	Q01130	Necessary for the splicing of pre-mRNA. It is required for formation of the earliest ATP-dependent splicing complex and interacts with spliceosomal components bound to both the 5'- and 3'-splice sites during spliceosome assembly. It also is required for ATP-dependent interactions of both U1 and U2 snRNPs with pre- mRNA. Interacts with other spliceosomal components, via the RS domains, to form a b…	Nucleus {ECO:0000269|PubMed:21157427}. Nucleus, nucleoplasm {ECO:0000269|PubMed:21157427}. Nucleus speckle {ECO:0000269|PubMed:21157427}. Note=Phosphorylation by SRPK2 provokes its redistribution from the nuclear specke to nucleoplasm.	NA	3D-structure|Acetylation|Alternative splicing|Complete proteome|Direct protein sequencing|mRNA processing|mRNA splicing|Nucleus|Phosphoprotein|Reference proteome|RNA-binding	biosynthetic process;cellular biosynthetic process;cellular macromolecule biosynthetic process;cellular macromolecule metabolic process;cellular metabolic process;cellular nitrogen compound metabolic process;cellular process;establishment of localization;establishment of localization in cell;establishment of RNA localization;gene expression;intracellular transport;macromolecule biosynthetic proce…	binding;nucleotide binding;protein binding transcription factor activity;transcription cofactor activity;transcription corepressor activity;transcription factor binding transcription factor activity	cell part;cytoplasm;extracellular membrane-bounded organelle;extracellular organelle;extracellular region part;extracellular vesicular exosome;intracellular membrane-bounded organelle;intracellular organelle;intracellular organelle part;intracellular part;macromolecular complex;membrane-bounded organelle;membrane-bounded vesicle;nuclear body;nuclear part;nuclear speck;nucleoplasm;nucleoplasm part…	RRM_1
Q62415	23368	Ppp1r13b	1	-1.65848	0.000688566	0.0183373	0.20627	0.177573	0.522357	24.8971	24.6907	24.4531	24.1068	24.6269	24.5467	0	23.2604	23.646	0	23.024	0	23.5182	23.5738	23.4736	23.3251	23.6091	23.5118	24.0006	23.455	23.8435	23.5877	23.9587	23.494	439240000	Q96KQ4	Regulator that plays a central role in regulation of apoptosis via its interaction with p53/TP53. Regulates TP53 by enhancing the DNA binding and transactivation function of TP53 on the promoters of proapoptotic genes in vivo. {ECO:0000269|PubMed:11684014}.	Cytoplasm {ECO:0000269|PubMed:11684014}. Nucleus {ECO:0000269|PubMed:11684014}. Note=Predominantly cytoplasmic. Some fraction is nuclear.	Reduced expression in breast carcinomas expressing a wild-type TP53 protein. {ECO:0000269|PubMed:11684014}.	ANK repeat|Apoptosis|Complete proteome|Cytoplasm|Methylation|Nucleus|Phosphoprotein|Reference proteome|Repeat|SH3 domain	biological regulation;cellular process;cellular response to stimulus;induction of apoptosis;induction of apoptosis by intracellular signals;induction of programmed cell death;intracellular signal transduction;negative regulation of biological process;negative regulation of cell cycle;negative regulation of cellular process;positive regulation of apoptosis;positive regulation of biological process…	NA	cell part;cytoplasm;intracellular membrane-bounded organelle;intracellular organelle;intracellular organelle part;intracellular part;membrane;membrane-bounded organelle;nuclear part;nucleoplasm;nucleus;organelle;organelle part;plasma membrane	Ank;SH3_1
Q63ZW7	NA	Inadl	1	-1.38593	0.00831309	0.0452673	0.0465364	0.637947	0.877924	29.5625	28.6555	28.8079	28.7191	28.7199	28.8483	27.0685	27.4713	27.8076	26.9549	27.2795	27.5746	26.9567	27.1189	27.229	27.0163	27.15	27.4871	27.3689	26.1304	26.9417	27.1797	27.1824	27.207	6706800000	HUMAN50171	NA	NA	NA	NA	NA	NA	NA	NA
Q64012	22913	Raly	1	1.01476	0.00831309	0.0107882	-0.332042	0.34354	0.322126	23.5323	23.252	23.3235	23.1765	23.3373	23.039	24.3716	24.2308	23.6958	24.4524	24.5549	24.0033	24.3495	24.4893	24.0405	23.9369	24.1038	23.6633	23.7331	24.435	23.7478	23.6901	23.6192	23.8532	605480000	Q9UKM9	RNA-binding protein that acts as a transcriptional cofactor for cholesterol biosynthetic genes in the liver. Binds the lipid-responsive non-coding RNA LeXis and is required for LeXis-mediated effect on cholesterogenesis (By similarity). May be a heterogeneous nuclear ribonucleoprotein (hnRNP) (PubMed:9376072). {ECO:0000250|UniProtKB:Q64012, ECO:0000269|PubMed:9376072}.	Nucleus {ECO:0000250|UniProtKB:Q64012}.	Expressed in heart, brain, lung, liver, skeletal muscle, kidney and pancreas. Weakly expressed in placenta. {ECO:0000269|PubMed:10500250}.	3D-structure|Acetylation|Alternative splicing|Coiled coil|Complete proteome|Direct protein sequencing|Isopeptide bond|mRNA processing|mRNA splicing|Nucleus|Phosphoprotein|Polymorphism|Reference proteome|Ribonucleoprotein|RNA-binding|Spliceosome|Transcription|Transcription regulation|Ubl conjugation	cellular macromolecule metabolic process;cellular metabolic process;cellular nitrogen compound metabolic process;cellular process;macromolecule metabolic process;metabolic process;mRNA metabolic process;mRNA processing;nitrogen compound metabolic process;nuclear mRNA splicing, via spliceosome;nucleic acid metabolic process;nucleobase-containing compound metabolic process;primary metabolic process…	binding;nucleic acid binding;nucleotide binding;RNA binding	catalytic step 2 spliceosome;cell part;intracellular membrane-bounded organelle;intracellular organelle;intracellular organelle part;intracellular part;macromolecular complex;membrane-bounded organelle;nuclear part;nucleus;organelle;organelle part;ribonucleoprotein complex;spliceosomal complex	RRM_1
Q5U4F6	89891	Wdr34	1	-8.48022	0.0107431	0	NA	NA	NA	23.8662	24.059	24.2992	0	24.3106	0	0	23.9786	0	0	0	0	24.1446	24.442	0	0	24.3501	0	0	24.0995	23.829	0	0	0	651540000	Q96EX3	Critical for ciliary functions, essential to normal development and survival, most probably as a previously unrecognized component of the mammalian dynein-motor-based intraflagellar transport (IFT) machinery. Acts as a negative regulator of the Toll-like and IL-1R receptor signaling pathways. Inhibits the MAP3K7-induced NF-kappa-B activation pathway. Inhibits MAP3K7 phosphorylation at 'Thr-184' a…	Cytoplasm {ECO:0000269|PubMed:19521662}. Cytoplasm, cytoskeleton, cilium basal body {ECO:0000269|PubMed:19521662}. Cytoplasm, cytoskeleton, cilium axoneme {ECO:0000269|PubMed:19521662}. Note=Concentrates around the centrioles and basal bodies also showing axonemal staining. {ECO:0000250}.	Expressed in several cell lines (at protein level). {ECO:0000269|PubMed:19521662}.	Cell projection|Ciliopathy|Complete proteome|Cytoplasm|Cytoskeleton|Disease mutation|Phosphoprotein|Reference proteome|Repeat|WD repeat	cellular component organization;cellular component organization at cellular level;cellular component organization or biogenesis;cellular component organization or biogenesis at cellular level;cellular process;organelle organization	NA	axoneme;cell part;cell projection;cell projection part;centriole;cilium;cytoplasm;cytoplasmic part;cytoskeletal part;intracellular non-membrane-bounded organelle;intracellular organelle;intracellular organelle part;intracellular part;microtubule organizing center part;non-membrane-bounded organelle;organelle;organelle part;primary cilium	WD40
Q61165	NA	Slc9a1	1	-8.48022	0.00115262	0	NA	NA	NA	23.0599	23.2816	0	23.229	23.712	23.1543	0	0	0	0	0	0	22.9552	22.9861	22.8966	0	0	0	23.128	0	23.2714	0	22.8421	0	201900000	NA	NA	NA	NA	NA	NA	NA	NA	NA
Q61315	NA	Apc	1	-8.48022	0.000684376	0	NA	NA	NA	25.2449	24.5835	24.4733	24.6644	24.8231	24.4363	22.9172	0	0	0	0	0	22.8568	0	22.82	22.9352	0	0	0	0	22.534	21.6114	0	0	298320000	NA	NA	NA	NA	NA	NA	NA	NA	NA
Q6NXH3	65056	Gpbp1	1	-1.58443	0.00107302	0.0237061	NA	NA	NA	24.3178	23.8908	23.7647	0	24.017	24.0606	0	23.2434	0	22.8084	0	0	23.0631	22.8976	0	0	0	0	23.5197	0	23.0699	0	0	0	203680000	Q86WP2	Functions as a GC-rich promoter-specific transactivating transcription factor. {ECO:0000250|UniProtKB:Q6NXH3}.	Nucleus {ECO:0000269|PubMed:14612417}. Cytoplasm {ECO:0000269|PubMed:12842993}. Note=According to PubMed:12842993, it localizes to the cytoplasm. {ECO:0000269|PubMed:12842993}.	Widely expressed. Some isoforms may be specifically expressed in veins and arteries (at protein level). Isoform 4 is widely expressed. Isoform 1, isoform 2 and isoform 3 may be specifically expressed in vascular smooth muscle cells. {ECO:0000269|PubMed:12842993, ECO:0000269|PubMed:14612417}.	Activator|Alternative splicing|Complete proteome|Cytoplasm|DNA-binding|Methylation|Nucleus|Phosphoprotein|Polymorphism|Reference proteome|Transcription|Transcription regulation	biological regulation;biosynthetic process;cellular biosynthetic process;cellular macromolecule biosynthetic process;cellular macromolecule metabolic process;cellular metabolic process;cellular nitrogen compound metabolic process;cellular process;macromolecule biosynthetic process;macromolecule metabolic process;metabolic process;nitrogen compound metabolic process;nucleic acid metabolic process;…	binding;DNA binding;nucleic acid binding;nucleic acid binding transcription factor activity;sequence-specific DNA binding transcription factor activity	cell part;cytoplasm;intracellular membrane-bounded organelle;intracellular non-membrane-bounded organelle;intracellular organelle;intracellular organelle part;intracellular part;membrane;membrane-bounded organelle;non-membrane-bounded organelle;nuclear part;nucleolus;organelle;organelle part;plasma membrane	Vasculin
Q62073	6885	Map3k7	1	-8.48022	0.00259575	0	-0.200961	0.302712	0.552146	23.9638	24.3086	23.5855	24.2429	0	23.9327	0	23.2697	0	0	0	0	26.2124	26.1537	26.2655	26.2492	26.1664	26.2417	26.3311	25.8784	26.2886	26.0285	25.9919	26.0238	1598200000	O43318	Serine/threonine kinase which acts as an essential component of the MAP kinase signal transduction pathway. Plays an important role in the cascades of cellular responses evoked by changes in the environment. Mediates signal transduction of TRAF6, various cytokines including interleukin-1 (IL-1), transforming growth factor-beta (TGFB), TGFB-related factors like BMP2 and BMP4, toll-like receptors (…	Cytoplasm {ECO:0000269|PubMed:12242293}. Cell membrane {ECO:0000269|PubMed:12242293}| Peripheral membrane protein {ECO:0000269|PubMed:12242293}| Cytoplasmic side {ECO:0000269|PubMed:12242293}. Note=Although the majority of MAP3K7/TAK1 is found in the cytosol, when complexed with TAB1/MAP3K7IP1 and TAB2/MAP3K7IP2, it is also localized at the cell membrane.	Isoform 1A is the most abundant in ovary, skeletal muscle, spleen and blood mononuclear cells. Isoform 1B is highly expressed in brain, kidney and small intestine. Isoform 1C is the major form in prostate. Isoform 1D is the less abundant form. {ECO:0000269|PubMed:11118615}.	3D-structure|Alternative splicing|Apoptosis|ATP-binding|Cell membrane|Complete proteome|Cytoplasm|Disease mutation|Host-virus interaction|Isopeptide bond|Kinase|Magnesium|Membrane|Metal-binding|Nucleotide-binding|Phosphoprotein|Polymorphism|Reference proteome|Serine/threonine-protein kinase|Stress response|Transcription|Transcription regulation|Transferase|Ubl conjugation	activation of immune response;activation of innate immune response;activation of MAPK activity;activation of MAPKK activity;activation of NF-kappaB-inducing kinase activity;activation of protein kinase activity;anatomical structure formation involved in morphogenesis;angiogenesis;antigen receptor-mediated signaling pathway;apoptosis;biological regulation;biosynthetic process;cell death;cell surfa…	adenyl nucleotide binding;adenyl ribonucleotide binding;ATP binding;binding;catalytic activity;cation binding;ion binding;kinase activity;magnesium ion binding;MAP kinase kinase activity;MAP kinase kinase kinase activity;metal ion binding;molecular transducer activity;nucleotide binding;phosphotransferase activity, alcohol group as acceptor;protein binding;protein kinase activity;protein serine/t…	Ada2/Gcn5/Ada3 transcription activator complex;cell part;cytoplasm;cytoplasmic part;cytosol;endosomal part;endosome membrane;histone acetyltransferase complex;intracellular membrane-bounded organelle;intracellular organelle;intracellular organelle part;intracellular part;macromolecular complex;membrane;membrane-bounded organelle;nuclear part;nucleoplasm;nucleoplasm part;nucleus;organelle;organell…	Pkinase_Tyr
Q6PDG5	NA	Smarcc2	1	0.992595	0.00419054	0.0129716	0.208788	0.300099	0.517386	23.9136	23.8964	23.8239	24.5441	24.4452	24.0285	24.9335	24.6682	24.8873	25.4066	24.9954	25.0817	24.1873	24.703	24.3635	24.63	23.3235	24.4174	24.4671	24.7039	24.5091	24.3101	24.8501	24.6845	927510000	HUMAN13447	NA	NA	NA	NA	NA	NA	NA	NA
Q6PEV3	147179	Wipf2	1	-1.42801	0.0173532	0.0396659	0.195949	0.285116	0.542984	24.9046	23.7414	23.8292	24.7074	24.1551	24.2966	0	23.318	23.8874	23.1536	0	0	24.242	24.2189	24.1396	24.241	24.1932	24.1373	24.5836	23.9075	24.4087	24.3954	24.6193	24.2249	586470000	Q8TF74	Plays an active role in the formation of cell surface protrusions downstream of activated PDGFB receptors. Plays an important role in actin-microspike formation through cooperation with WASL. May cooperate with WASP and WASL to induce mobilization and reorganization of the actin filament system. {ECO:0000269|PubMed:11829459, ECO:0000269|PubMed:12213210}.	Cytoplasm, cytoskeleton {ECO:0000269|PubMed:11829459, ECO:0000269|PubMed:12213210}. Note=Localized to stress fibers and bundles of actin filaments.	Expressed mainly in brain, colon, lung and stomach (at protein level). Ubiquitously expressed, with high expression in brain, kidney, lung, and placenta. {ECO:0000269|PubMed:11829459, ECO:0000269|PubMed:12213210}.	Actin-binding|Alternative splicing|Complete proteome|Cytoplasm|Cytoskeleton|Methylation|Reference proteome	biological regulation;cellular process;cellular response to stimulus;defense response;immune response;immune system process;innate immune response;intracellular signal transduction;regulation of biological process;regulation of cellular process;response to stimulus;response to stress;signal transduction;small GTPase mediated signal transduction	NA	cell part;cytoplasmic part;cytoskeleton;cytosol;intracellular non-membrane-bounded organelle;intracellular organelle;intracellular part;non-membrane-bounded organelle;organelle	WH2
Q69Z38	79834	Peak1	1	-8.48022	0.000835517	0	-0.222102	0.53167	0.51032	22.5592	22.0467	22.1628	22.6777	0	22.4865	0	0	21.5346	0	0	0	22.3281	22.1552	22.6681	22.1473	22.5102	0	22.4272	22.2031	0	0	0	0	114790000	Q9H792	Probable catalytically inactive kinase. Scaffolding protein that regulates the cytoskeleton to control cell spreading and migration by modulating focal adhesion dynamics (PubMed:23105102, PubMed:20534451). Acts as a scaffold for mediating EGFR signaling (PubMed:23846654). {ECO:0000269|PubMed:20534451, ECO:0000269|PubMed:23105102, ECO:0000269|PubMed:23846654}.	Cytoplasm, cytoskeleton {ECO:0000269|PubMed:20534451, ECO:0000269|PubMed:23105102}. Cell junction, focal adhesion {ECO:0000269|PubMed:20534451, ECO:0000269|PubMed:23105102}. Note=Colocalizes with F-actin in serum-rich medium (PubMed:20534451). Actin colocalization is reduced during serum starvation (PubMed:20534451). {ECO:0000269|PubMed:20534451}.	NA	3D-structure|Cell junction|Complete proteome|Cytoplasm|Cytoskeleton|Phosphoprotein|Polymorphism|Reference proteome	anatomical structure morphogenesis;biological adhesion;cell adhesion;cell migration;cell morphogenesis;cell morphogenesis involved in differentiation;cell motility;cell-substrate adhesion;cellular component morphogenesis;cellular component movement;cellular component organization;cellular component organization or biogenesis;cellular developmental process;cellular macromolecule metabolic process;…	adenyl nucleotide binding;adenyl ribonucleotide binding;ATP binding;binding;catalytic activity;kinase activity;non-membrane spanning protein tyrosine kinase activity;nucleotide binding;phosphotransferase activity, alcohol group as acceptor;protein kinase activity;protein tyrosine kinase activity;purine nucleotide binding;purine ribonucleoside triphosphate binding;purine ribonucleotide binding;rib…	actin cytoskeleton;adherens junction;anchoring junction;cell junction;cell part;cell-substrate adherens junction;cell-substrate junction;cytoplasm;cytoskeleton;focal adhesion;intracellular non-membrane-bounded organelle;intracellular organelle;intracellular organelle part;intracellular part;membrane;non-membrane-bounded organelle;nuclear part;nucleoplasm;organelle;organelle part;plasma membrane	Pkinase
Q69Z99	84450	Znf512	1	-8.48022	0.000910361	0	NA	NA	NA	23.9457	23.4561	23.611	23.5556	23.7154	23.1111	0	0	0	0	0	0	24.0812	0	0	0	0	0	23.896	0	0	0	0	0	250220000	Q96ME7	May be involved in transcriptional regulation.	Nucleus {ECO:0000305}.	NA	3D-structure|Alternative splicing|Complete proteome|DNA-binding|Isopeptide bond|Metal-binding|Nucleus|Reference proteome|Repeat|Transcription|Transcription regulation|Ubl conjugation|Zinc|Zinc-finger	biological regulation;biosynthetic process;cellular biosynthetic process;cellular macromolecule biosynthetic process;cellular macromolecule metabolic process;cellular metabolic process;cellular nitrogen compound metabolic process;cellular process;macromolecule biosynthetic process;macromolecule metabolic process;metabolic process;nitrogen compound metabolic process;nucleic acid metabolic process;…	binding;cation binding;DNA binding;ion binding;metal ion binding;nucleic acid binding	cell part;intracellular membrane-bounded organelle;intracellular organelle;intracellular organelle part;intracellular part;membrane-bounded organelle;nuclear part;nucleoplasm;nucleus;organelle;organelle part	zf-C2H2
Q6NS45	285331	Ccdc66	1	-8.48022	0.000312527	0	NA	NA	NA	23.7145	23.4244	23.2558	23.5986	23.739	23.4253	0	0	0	0	0	0	0	0	0	0	0	0	0	0	0	0	0	0	88378000	A2RUB6	Microtubule-binding protein required for ciliogenesis (PubMed:28235840). May function in ciliogenesis by mediating the transport of proteins like BBS4 to the cilium, but also through the organization of the centriolar satellites (PubMed:28235840). Plays a role in retina morphogenesis and/or homeostasis (By similarity). {ECO:0000250|UniProtKB:Q6NS45, ECO:0000269|PubMed:28235840}.	Cytoplasm, cytoskeleton, microtubule organizing center, centrosome {ECO:0000269|PubMed:28235840}. Cytoplasm, cytoskeleton, microtubule organizing center, centrosome, centriolar satellite {ECO:0000269|PubMed:28235840}. Cell projection, cilium {ECO:0000269|PubMed:28235840}. Cytoplasm, cytoskeleton, cilium basal body {ECO:0000269|PubMed:28235840}. Photoreceptor inner segment {ECO:0000269|PubMed:1977…	Widely expressed (at protein level) (PubMed:28235840). Expressed in retina, mainly in photoreceptors but also in outer plexiform and ganglion cell layers (at protein level) (PubMed:19777273). {ECO:0000269|PubMed:19777273, ECO:0000269|PubMed:28235840}.	Alternative splicing|Cell projection|Cilium|Cilium biogenesis/degradation|Coiled coil|Complete proteome|Cytoplasm|Cytoskeleton|Disulfide bond|Phosphoprotein|Polymorphism|Reference proteome	anatomical structure development;anatomical structure morphogenesis;cell development;cellular developmental process;cellular process;developmental process;eye photoreceptor cell development;neuron development;photoreceptor cell development;post-embryonic morphogenesis;post-embryonic retina morphogenesis in camera-type eye;retinal rod cell development	NA	NA	NA
Q80TH2;Q80TE7	NA	Erbb2ip	1	-1.70953	0.00102972	0.0152867	-0.297301	0.0826041	0.376014	30.4785	29.9665	29.9936	29.9207	29.8888	30.1117	28.0047	28.2402	28.6407	27.9492	28.3004	28.4622	27.7475	28.1017	28.1348	28.0061	28.0376	28.3006	27.9214	26.965	27.7255	27.8959	27.7843	27.761	13816000000	NA	NA	NA	NA	NA	NA	NA	NA	NA
Q6P6I6	NA	Polr2m	1	-8.48022	0.00188731	0	-0.331605	0.0920314	0.322772	24.7082	24.2125	24.2993	24.3209	24.7235	24.5962	0	0	0	0	23.9551	0	24.8462	24.6553	24.6554	24.7818	24.7863	25.0356	24.9277	24.397	24.4396	24.3841	24.48	24.4652	680640000	P0CAP2	NA	NA	NA	NA	NA	NA	NA	NA
Q6RHR9	9223	Magi1	1	-8.48022	0.000625228	0	NA	NA	NA	23.5707	23.0404	0	23.3644	23.1797	23.3397	0	0	0	0	0	0	0	0	0	0	0	0	0	0	0	0	0	0	99900000	Q96QZ7	May play a role as scaffolding protein at cell-cell junctions. May regulate acid-induced ASIC3 currents by modulating its expression at the cell surface (By similarity). {ECO:0000250}.	Cell junction, tight junction {ECO:0000269|PubMed:11969287}. Cell membrane {ECO:0000269|PubMed:11969287}| Peripheral membrane protein {ECO:0000269|PubMed:11969287}. Note=Localizes to epithelial cells tight junctions.	Widely expressed with the exception of skeletal muscle. Isoform 1, isoform 2 and isoform 6 are highly expressed in colon, kidney, lung, liver, and pancreas. Isoform 5 is predominantly expressed in brain and heart. Isoform 3 and isoform 4 are highly expressed in pancreas and brain. {ECO:0000269|PubMed:11969287, ECO:0000269|PubMed:9647693, ECO:0000269|PubMed:9647739}.	3D-structure|Alternative splicing|ATP-binding|Cell junction|Cell membrane|Complete proteome|Membrane|Nucleotide-binding|Phosphoprotein|Reference proteome|Repeat|Tight junction	biological adhesion;biological regulation;cell adhesion;cell death;cell surface receptor linked signaling pathway;cellular component assembly;cellular component organization;cellular component organization or biogenesis;cellular process;cellular response to stimulus;death;macromolecular complex assembly;macromolecular complex subunit organization;neuron death;protein complex assembly;protein comp…	actinin binding;adenyl nucleotide binding;adenyl ribonucleotide binding;alpha-actinin binding;ATP binding;binding;cytoskeletal protein binding;nucleotide binding;protein binding;protein C-terminus binding;purine nucleotide binding;purine ribonucleoside triphosphate binding;purine ribonucleotide binding;ribonucleotide binding	cell junction;cell part;cell projection;cell-cell junction;cytoplasm;intracellular organelle part;intracellular part;membrane;nuclear part;nucleoplasm;occluding junction;organelle part;plasma membrane;tight junction	Guanylate_kin;PDZ;WW
Q80W49	NA	Crybg3	1	-1.3552	0.00164766	0.0497663	-0.407059	0.175938	0.223806	23.3919	23.1663	22.9703	23.5256	23.4284	23.3651	22.1322	22.8807	22.5297	0	0	0	22.9007	23.2432	23.3351	23.3335	23.4011	23.2637	23.3938	22.7356	22.9426	22.8395	23.2194	0	240920000	NA	NA	NA	NA	NA	NA	NA	NA	NA
Q6ZWQ0	23224	Syne2	1	8.33129	0.00060422	0	NA	NA	NA	0	0	0	23.4089	0	0	0	23.9697	0	24.425	24.3537	24.5846	0	0	0	22.294	0	0	0	0	24.012	0	23.7431	0	283830000	Q8WXH0	Multi-isomeric modular protein which forms a linking network between organelles and the actin cytoskeleton to maintain the subcellular spatial organization. As a component of the LINC (LInker of Nucleoskeleton and Cytoskeleton) complex involved in the connection between the nuclear lamina and the cytoskeleton. The nucleocytoplasmic interactions established by the LINC complex play an important ro…	Nucleus outer membrane {ECO:0000305}| Single-pass type IV membrane protein {ECO:0000305}| Cytoplasmic side {ECO:0000305}. Sarcoplasmic reticulum membrane {ECO:0000305|PubMed:15671068}| Single-pass type IV membrane protein {ECO:0000305}. Cell membrane {ECO:0000305}| Single-pass membrane protein {ECO:0000305}. Cytoplasm, cytoskeleton. Mitochondrion. Nucleus, nucleoplasm. Cytoplasm, myofibril, sarco…	Widely expressed, with higher level in kidney, adult and fetal liver, stomach and placenta. Weakly expressed in skeletal muscle and brain. Isoform 5 is highly expressed in pancreas, skeletal muscle and heart. {ECO:0000269|PubMed:15671068}.	3D-structure|Acetylation|Actin-binding|Alternative splicing|Cell junction|Cell membrane|Coiled coil|Complete proteome|Cytoplasm|Cytoskeleton|Disease mutation|Disulfide bond|Emery-Dreifuss muscular dystrophy|Membrane|Mitochondrion|Nucleus|Phosphoprotein|Polymorphism|Reference proteome|Repeat|Sarcoplasmic reticulum|Transmembrane|Transmembrane helix	actin filament-based movement;actin filament-based process;ameboidal cell migration;biological regulation;cell migration;cell motility;cellular component movement;cellular component organization;cellular component organization at cellular level;cellular component organization or biogenesis;cellular component organization or biogenesis at cellular level;cellular localization;cellular macromolecule…	actin binding;binding;cytoskeletal protein binding;protein binding	adherens junction;aggresome;anchoring junction;cell junction;cell part;cell projection membrane;cell projection part;cell-substrate adherens junction;cell-substrate junction;contractile fiber part;cytoplasm;cytoplasmic part;cytoskeleton;endoplasmic reticulum;endoplasmic reticulum membrane;endoplasmic reticulum part;envelope;extracellular membrane-bounded organelle;extracellular organelle;extracel…	CH;KASH;Spectrin
Q810U5	NA	Ccdc50	1	-1.5536	0.00171987	0.026316	-0.223115	0.124887	0.508357	24.9666	24.3979	24.2043	24.2936	24.6743	24.7159	0	22.8172	23.1427	0	23.4516	23.7798	23.7328	23.4815	23.5742	23.3313	23.9124	23.6472	23.4371	0	23.3373	23.4466	0	23.4658	388850000	NA	NA	NA	NA	NA	NA	NA	NA	NA
Q8BGD9	NA	Eif4b	1	-1.61543	0.00298199	0.0213122	-0.0161833	0.518149	0.970519	27.5457	27.0009	26.8376	26.8746	26.9535	27.4078	25.1126	25.3091	25.79	25.3545	25.3694	25.8342	26.3482	26.1186	26.3739	26.2294	26.6628	26.931	26.5164	25.7669	26.2378	26.3744	26.3149	26.5347	2914100000	HUMAN12885	NA	NA	NA	NA	NA	NA	NA	NA
Q80ST9	NA	Lca5	1	-2.14704	0.000256989	0.0027186	0.00486581	0.729974	0.97863	28.9099	28.5085	28.4865	28.6061	28.4109	28.6546	26.0272	26.6409	26.9014	26.0668	26.2298	26.5721	25.1457	25.3075	25.3622	25.2446	25.57	25.4879	25.7018	23.8377	25.2695	25.4864	25.17	25.4071	3722700000	NA	NA	NA	NA	NA	NA	NA	NA	NA
Q8BJS4	25777	Sun2	1	1.32237	0.0225699	0.000559295	NA	NA	NA	23.9261	23.0127	0	24.241	0	23.2324	24.4868	24.3553	25.0846	24.4225	24.4752	0	0	24.4948	23.8566	0	0	0	0	24.1334	23.7894	23.7541	0	0	393830000	Q9UH99	As a component of the LINC (LInker of Nucleoskeleton and Cytoskeleton) complex, involved in the connection between the nuclear lamina and the cytoskeleton. The nucleocytoplasmic interactions established by the LINC complex play an important role in the transmission of mechanical forces across the nuclear envelope and in nuclear movement and positioning. Specifically, SYNE2 and SUN2 assemble in ar…	Nucleus inner membrane {ECO:0000269|PubMed:15082709}| Single-pass type II membrane protein {ECO:0000269|PubMed:15082709}. Nucleus envelope {ECO:0000269|PubMed:15082709, ECO:0000269|PubMed:17132086, ECO:0000269|PubMed:17724119}. Endosome membrane {ECO:0000269|PubMed:10818110}| Single-pass type II membrane protein {ECO:0000305}.	Widely expressed. Highly expressed in heart, lung and muscle. Weakly expressed in fetal heart. Slightly overexpressed in some heart tissues form patients with congenital heart defects. {ECO:0000269|PubMed:10818110, ECO:0000269|PubMed:12393179}.	3D-structure|Alternative splicing|Coiled coil|Complete proteome|Disulfide bond|Endosome|Glycoprotein|Meiosis|Membrane|Nucleus|Phosphoprotein|Polymorphism|Reference proteome|Signal-anchor|Transmembrane|Transmembrane helix	actin filament-based movement;actin filament-based process;biological regulation;cell cycle process;cellular component movement;cellular component organization;cellular component organization at cellular level;cellular component organization or biogenesis;cellular component organization or biogenesis at cellular level;cellular localization;cellular membrane organization;cellular process;centrosom…	binding;cytoskeletal protein binding;identical protein binding;lamin binding;microtubule binding;protein binding;tubulin binding	cell part;chromosomal part;chromosome;chromosome, telomeric region;condensed chromosome;condensed nuclear chromosome;cytoplasmic part;endosomal part;endosome membrane;envelope;integral to membrane;integral to nuclear inner membrane;integral to organelle membrane;intracellular non-membrane-bounded organelle;intracellular organelle;intracellular organelle part;intracellular part;intrinsic to membra…	Sad1_UNC
Q80TV8	NA	Clasp1	1	-8.48022	0.000256989	0	-0.0104458	0.669029	0.984328	0	0	22.158	22.2521	22.411	22.3934	0	0	0	0	0	0	22.2942	21.4309	22.2454	20.392	0	22.1229	0	0	22.1781	21.9506	0	0	90428000	NA	NA	NA	NA	NA	NA	NA	NA	NA
Q8BWL5	27303	Rbms3	1	0.828482	0.0161396	0.0450941	NA	NA	NA	23.469	0	0	23.7417	0	0	24.4368	24.5821	0	24.0468	23.8369	24.0616	23.7709	0	0	23.7315	23.6947	0	23.9336	23.7052	0	0	0	23.5047	352090000	Q6XE24	Binds poly(A) and poly(U) oligoribonucleotides. {ECO:0000269|PubMed:10675610}.	Cytoplasm {ECO:0000269|PubMed:10675610}.	Expressed in fetal brain, fetal lung, fetal liver, heart, brain, placenta, lung, liver, muscle, kidney and pancreas. {ECO:0000269|PubMed:10675610}.	Alternative splicing|Complete proteome|Cytoplasm|Reference proteome|Repeat|RNA-binding	biological regulation;positive regulation of biological process;positive regulation of biosynthetic process;positive regulation of cellular biosynthetic process;positive regulation of cellular metabolic process;positive regulation of cellular process;positive regulation of cellular protein metabolic process;positive regulation of macromolecule biosynthetic process;positive regulation of macromole…	binding;mRNA 3'-UTR binding;mRNA binding;nucleic acid binding;nucleotide binding;RNA binding	cell part;cytoplasm;intracellular part	RRM_1
Q80U22	NA	Rusc2	1	-8.48022	0.000269753	0	NA	NA	NA	23.9478	24.0532	23.7395	0	23.9429	0	0	0	0	0	0	0	0	0	0	0	0	0	0	0	0	0	0	0	179860000	NA	NA	NA	NA	NA	NA	NA	NA	NA
Q80XK6	55102	Atg2b	1	-8.48022	0.00139453	0	0.02887	0.895549	0.920473	23.4831	24.1578	24.5653	24.3772	24.2206	24.2793	0	0	0	0	23.5932	0	25.1192	24.4083	25.0625	25.0096	24.9835	25.2665	24.9066	24.4971	25.2523	25.1203	25.2645	25.0078	809840000	Q96BY7	Required for both autophagosome formation and regulation of lipid droplet morphology and dispersion. {ECO:0000269|PubMed:22219374}.	Preautophagosomal structure membrane {ECO:0000269|PubMed:22219374}| Peripheral membrane protein {ECO:0000269|PubMed:22219374}. Lipid droplet {ECO:0000269|PubMed:22219374}.	NA	Autophagy|Complete proteome|Lipid droplet|Membrane|Phosphoprotein|Polymorphism|Reference proteome	autophagic vacuole assembly;autophagy;catabolic process;cell communication;cellular catabolic process;cellular component assembly;cellular component assembly at cellular level;cellular component organization;cellular component organization at cellular level;cellular component organization or biogenesis;cellular component organization or biogenesis at cellular level;cellular metabolic process;cell…	NA	cell part;cytoplasmic part;extrinsic to membrane;intracellular part;lipid particle;membrane;membrane part;pre-autophagosomal structure;pre-autophagosomal structure membrane	ATG_C;ATG2_CAD;Chorein_N
Q8C6E0	112942	Cfap36	1	-1.44369	0.00126286	0.037734	0.0461578	0.614532	0.878832	24.8439	24.5973	24.4819	25.1023	25.0847	24.9585	0	23.3844	0	23.9683	23.5292	23.638	22.9974	23.6271	23.6056	0	23.7062	0	23.9118	23.7984	23.4841	0	0	0	404150000	Q96G28	May act as an effector for ARL3.	Nucleus {ECO:0000303|PubMed:19680650}. Cytoplasm {ECO:0000303|PubMed:19680650}. Cell projection, cilium, flagellum {ECO:0000305}.	Expressed in several human tissues including brain, testis, heart, lung, pancreas and spleen (at protein level). {ECO:0000303|PubMed:19680650}.	Alternative splicing|Cell projection|Cilium|Coiled coil|Complete proteome|Cytoplasm|Flagellum|Nucleus|Phosphoprotein|Polymorphism|Reference proteome	NA	NA	cell part;cell projection;cytoplasm;intracellular membrane-bounded organelle;intracellular organelle;intracellular part;membrane-bounded organelle;nucleus;organelle	ARL2_Bind_BART
Q8C7U1	23138	N4bp3	1	-1.43365	0.000269753	0.0389607	-0.398254	0.0504253	0.234085	24.992	25.0486	24.8114	24.9676	24.5121	24.8925	22.9275	23.6771	23.7216	23.3124	23.6368	23.342	23.6475	23.4815	23.6786	23.937	23.73	23.3687	23.1736	23.2348	23.554	23.3884	23.1985	23.2943	496260000	O15049	Plays a role in axon and dendrite arborization during cranial nerve development. May also be important for neural crest migration and early development of other anterior structures including eye, brain and cranial cartilage. {ECO:0000250|UniProtKB:A0A1L8GXY6}.	Cytoplasmic vesicle {ECO:0000269|PubMed:11717310}. Cell projection, axon {ECO:0000250|UniProtKB:Q3LUD3}. Cell projection, dendrite {ECO:0000250|UniProtKB:Q3LUD3}. Note=In developing neurons, accumulates in early growth cones and at branching points of axons and dendrites. {ECO:0000250|UniProtKB:Q3LUD3}.	NA	Cell projection|Coiled coil|Complete proteome|Cytoplasmic vesicle|Developmental protein|Neurogenesis|Phosphoprotein|Reference proteome	NA	NA	cell part;cytoplasmic part;cytoplasmic vesicle membrane;cytoplasmic vesicle part;intracellular organelle part;intracellular part;membrane;organelle membrane;organelle part;vesicle membrane	NA
Q8BP92	5955	Rcn2	1	8.33129	0.00317336	0	NA	NA	NA	0	0	0	23.453	0	0	23.7333	23.9822	23.5292	23.9606	0	24.1136	0	0	0	0	0	0	23.0557	23.3562	0	22.5126	0	0	222400000	Q14257	Not known. Binds calcium.	Endoplasmic reticulum lumen.	Ubiquitous.	Alternative splicing|Calcium|Complete proteome|Direct protein sequencing|Endoplasmic reticulum|Metal-binding|Phosphoprotein|Reference proteome|Repeat|Signal	NA	binding;calcium ion binding;cation binding;ion binding;metal ion binding	cell part;cytoplasmic part;endoplasmic reticulum;endoplasmic reticulum lumen;endoplasmic reticulum part;intracellular membrane-bounded organelle;intracellular non-membrane-bounded organelle;intracellular organelle;intracellular organelle lumen;intracellular organelle part;intracellular part;membrane-bounded organelle;membrane-enclosed lumen;non-membrane-bounded organelle;nuclear part;nucleolus;or…	EF-hand_5;EF-hand_7
Q8BYH7	NA	Tbc1d17	1	-8.48022	0.0143943	0	-0.276395	0.10747	0.410977	23.3037	23.5939	0	23.3471	0	23.6167	0	23.4021	0	0	0	0	24.6199	24.6229	24.1636	24.5523	24.5138	24.2787	24.1527	24.2474	24.2661	24.3972	24.1033	24.2707	522750000	HUMAN45222	NA	NA	NA	NA	NA	NA	NA	NA
Q8C0T5	26037	Sipa1l1	1	-3.26565	4.26105e-05	8.14603e-06	-0.248521	0.477195	0.460475	25.9378	25.6532	25.648	25.4537	25.8011	25.7377	22.4724	21.3508	23.2597	22.3871	23.5736	21.4308	24.9616	24.2964	25.3279	24.746	25.0705	25.1453	25.0258	23.9191	24.6946	25.154	24.5465	24.8389	963100000	O43166	Stimulates the GTPase activity of RAP2A. Promotes reorganization of the actin cytoskeleton and recruits DLG4 to F- actin. Contributes to the regulation of dendritic spine morphogenesis (By similarity). {ECO:0000250}.	Cytoplasm, cytoskeleton {ECO:0000250}. Cell junction, synapse, postsynaptic cell membrane, postsynaptic density {ECO:0000250}. Cell junction, synapse, synaptosome {ECO:0000250}. Note=Associated with the actin cytoskeleton. Detected at synapses and dendritic spines of cultured hippocampal neurons (By similarity). {ECO:0000250}.	Widely expressed. {ECO:0000269|PubMed:9858596}.	Alternative splicing|Cell junction|Cell membrane|Coiled coil|Complete proteome|Cytoplasm|Cytoskeleton|GTPase activation|Membrane|Methylation|Phosphoprotein|Polymorphism|Postsynaptic cell membrane|Reference proteome|Synapse|Synaptosome|Ubl conjugation	actin cytoskeleton organization;actin cytoskeleton reorganization;actin filament-based process;biological regulation;cell surface receptor linked signaling pathway;cellular component organization;cellular component organization at cellular level;cellular component organization or biogenesis;cellular component organization or biogenesis at cellular level;cellular process;cellular response to stimu…	enzyme activator activity;enzyme regulator activity;GTPase activator activity;GTPase regulator activity;nucleoside-triphosphatase regulator activity	cell junction;cell part;cell projection;cell projection part;cytoplasm;cytoskeletal part;cytoskeleton;dendritic spine;intracellular non-membrane-bounded organelle;intracellular organelle;intracellular organelle part;intracellular part;membrane;neuron projection;neuron spine;non-membrane-bounded organelle;organelle;organelle part;postsynaptic density;postsynaptic membrane;synapse part;synaptic mem…	DUF3401;Rap_GAP
Q8CEE6	23178	Pask	1	-8.48022	3.76033e-05	0	-0.23317	0.0601976	0.4891	23.9651	23.8147	23.8005	23.8102	0	23.8014	0	0	0	0	0	0	25.1059	25.2433	25.3777	25.3101	25.268	25.0435	24.9965	24.7127	25.0787	25.0481	25.1894	24.8711	829480000	Q96RG2	Serine/threonine-protein kinase involved in energy homeostasis and protein translation. Phosphorylates EEF1A1, GYS1, PDX1 and RPS6. Probably plays a role under changing environmental conditions (oxygen, glucose, nutrition), rather than under standard conditions. Acts as a sensor involved in energy homeostasis: regulates glycogen synthase synthesis by mediating phosphorylation of GYS1, leading to …	Cytoplasm {ECO:0000269|PubMed:17595531}. Nucleus {ECO:0000269|PubMed:17595531}. Note=Localizes in the nucleus of testis germ cells and in the midpiece of sperm tails.	Ubiquitously expressed, with slightly higher expression in brain, prostate and testis. Reduced expression was found in placenta. Present in germ cells of testis and in the midpiece of sperm tails (at protein level).	3D-structure|Acetylation|Alternative splicing|ATP-binding|Complete proteome|Cytoplasm|Kinase|Lipid-binding|Nucleotide-binding|Nucleus|Phosphoprotein|Polymorphism|Reference proteome|Repeat|Serine/threonine-protein kinase|Transferase	biological regulation;cellular macromolecule metabolic process;cellular metabolic process;cellular process;cellular protein metabolic process;macromolecule metabolic process;macromolecule modification;metabolic process;negative regulation of biological process;negative regulation of biosynthetic process;negative regulation of carbohydrate metabolic process;negative regulation of cellular biosynth…	adenyl nucleotide binding;adenyl ribonucleotide binding;ATP binding;binding;catalytic activity;kinase activity;lipid binding;molecular transducer activity;nucleotide binding;phosphatidylinositol binding;phospholipid binding;phosphotransferase activity, alcohol group as acceptor;protein kinase activity;protein serine/threonine kinase activity;purine nucleotide binding;purine ribonucleoside triphos…	cell part;cytoplasm;cytoplasmic part;Golgi apparatus;intracellular membrane-bounded organelle;intracellular organelle;intracellular part;membrane-bounded organelle;nucleus;organelle	PAS_9;Pkinase
Q8JZS9	NA	Mrpl48	1	-8.48022	0.00525837	0	NA	NA	NA	0	0	22.5772	22.6883	22.7602	22.9252	0	0	0	22.3784	0	0	21.7272	0	0	0	0	22.3188	21.1132	0	0	0	0	0	93814000	NA	NA	NA	NA	NA	NA	NA	NA	NA
Q8R1G6	64236	Pdlim2	1	-8.48022	0.0145083	0	0.310676	0.437972	0.338339	23.6842	23.5025	23.9133	23.09	24.0935	0	0	0	0	0	0	23.5892	23.7017	23.7324	23.5694	23.7568	23.7971	24.0513	24.1881	24.4111	23.066	23.9092	23.743	24.3436	399430000	Q96JY6	Probable adapter protein located at the actin cytoskeleton that promotes cell attachment. Necessary for the migratory capacity of epithelial cells. Overexpression enhances cell adhesion to collagen and fibronectin and suppresses anchorage independent growth. May contribute to tumor cell migratory capacity. {ECO:0000269|PubMed:15659642}.	Cytoplasm {ECO:0000269|PubMed:15659642}. Nucleus {ECO:0000269|PubMed:15659642}. Note=May be partially nuclear. Isoform 1: Cytoplasm, cytoskeleton. Note=Colocalizes with beta-1 integrin (ITGB1) and alpha-actinin but not with paxillin (PXN). Isoform 2: Cytoplasm, cytoskeleton. Isoform 3: Nucleus.	NA	3D-structure|Alternative splicing|Complete proteome|Cytoplasm|Cytoskeleton|LIM domain|Metal-binding|Nucleus|Phosphoprotein|Reference proteome|Zinc	NA	binding;cation binding;ion binding;metal ion binding;transition metal ion binding;zinc ion binding	actin cytoskeleton;actin filament bundle;actomyosin;adherens junction;anchoring junction;cell cortex part;cell junction;cell part;cell-substrate adherens junction;cell-substrate junction;cortical actin cytoskeleton;cortical cytoskeleton;cytoplasmic part;cytoskeletal part;cytoskeleton;extracellular membrane-bounded organelle;extracellular organelle;extracellular region part;extracellular vesicular…	LIM;PDZ
Q91W18	81550	Tdrd3	1	-1.77951	0.000229559	0.0118335	-0.395987	0.0797663	0.236786	25.4108	25.2518	25.2828	25.2096	25.6395	25.0808	23.1545	24.1295	0	23.5295	23.4451	23.8899	25.2331	24.753	25.2133	25.1442	25.2523	24.8947	24.9295	24.4054	24.6822	24.842	25.0233	24.7218	949870000	Q9H7E2	Scaffolding protein that specifically recognizes and binds dimethylarginine-containing proteins. In nucleus, acts as a coactivator: recognizes and binds asymmetric dimethylation on the core histone tails associated with transcriptional activation (H3R17me2a and H4R3me2a) and recruits proteins at these arginine- methylated loci. In cytoplasm, may play a role in the assembly and/or disassembly of m…	Cytoplasm {ECO:0000269|PubMed:18632687}. Nucleus {ECO:0000269|PubMed:21172665}. Note=Predominantly cytoplasmic. Associated with actively translating polyribosomes and with mRNA stress granules. {ECO:0000269|PubMed:18632687, ECO:0000269|PubMed:18664458}.	Detected in heart, brain, placenta, lung, liver, skeletal muscle, kidney and pancreas. {ECO:0000269|PubMed:18664458}.	3D-structure|Alternative splicing|Chromatin regulator|Complete proteome|Cytoplasm|Isopeptide bond|Nucleus|Phosphoprotein|Reference proteome|Ubl conjugation	cellular component organization;cellular component organization at cellular level;cellular component organization or biogenesis;cellular component organization or biogenesis at cellular level;cellular process;chromatin modification;chromatin organization;chromosome organization;organelle organization	binding;chromatin binding;histone binding;methylated histone residue binding;protein binding;protein binding transcription factor activity;transcription coactivator activity;transcription cofactor activity;transcription factor binding transcription factor activity	cell part;cytoplasm;intracellular membrane-bounded organelle;intracellular organelle;intracellular part;membrane-bounded organelle;nucleus;organelle	TUDOR;UBA
Q921C5	23299	Bicd2	1	-1.90288	0.000217637	0.00739615	-0.0679878	0.3923	0.846737	23.7257	23.6838	23.6676	23.4871	23.3145	23.6829	22.11	0	0	0	21.8176	0	24.0354	24.3871	24.7925	24.3795	24.3829	24.714	24.2506	23.1001	24.2174	24.6098	24.3805	24.385	511470000	Q8TD16	Acts as an adapter protein linking the dynein motor complex to various cargos and converts dynein from a non- processive to a highly processive motor in the presence of dynactin. Facilitates and stabilizes the interaction between dynein and dynactin and activates dynein processivity (the ability to move along a microtubule for a long distance without falling off the track) (By similarity). Facili…	Golgi apparatus {ECO:0000269|PubMed:23664116, ECO:0000269|PubMed:23664119}. Cytoplasm, cytoskeleton {ECO:0000269|PubMed:11864968}. Cytoplasm {ECO:0000269|PubMed:23664116, ECO:0000269|PubMed:23664120}. Nucleus envelope {ECO:0000269|PubMed:20386726}. Nucleus, nuclear pore complex {ECO:0000269|PubMed:20386726}. Note=In interphase cells mainly localizes to the Golgi complex and colocalizes with dynac…	Ubiquitous.	Acetylation|Alternative splicing|Coiled coil|Complete proteome|Cytoplasm|Cytoskeleton|Disease mutation|Golgi apparatus|mRNA transport|Neurodegeneration|Nuclear pore complex|Nucleus|Phosphoprotein|Protein transport|Reference proteome|Translocation|Transport	biological regulation;cellular component movement;cellular component organization;cellular component organization at cellular level;cellular component organization or biogenesis;cellular component organization or biogenesis at cellular level;cellular process;cytoskeleton organization;cytoskeleton-dependent intracellular transport;establishment of localization;establishment of localization in cell…	binding;enzyme binding;GTPase binding;protein binding;Rab GTPase binding;Ras GTPase binding;small GTPase binding	cell part;cytoplasm;cytoplasmic part;cytoplasmic vesicle;cytoskeleton;Golgi apparatus;intracellular membrane-bounded organelle;intracellular non-membrane-bounded organelle;intracellular organelle;intracellular part;membrane;membrane-bounded organelle;non-membrane-bounded organelle;organelle;plasma membrane;vesicle	BicD
Q8VCE2	NA	Gpn1	1	-8.48022	0.00167351	0	-0.177511	0.190603	0.60043	26.3321	25.8362	26.1919	25.6643	25.8017	25.4502	0	0	0	0	0	0	26.383	26.1588	26.2128	25.9169	26.0596	26.0628	26.0074	0	25.6912	26.1863	26.1134	25.857	1803700000	HUMAN62043	NA	NA	NA	NA	NA	NA	NA	NA
Q8VCX5	10367	Micu1	1	-8.48022	0.0393605	0	NA	NA	NA	21.3584	21.0464	20.7214	0	0	21.7743	0	21.139	0	0	0	0	0	0	21.3015	0	0	0	21.389	0	0	0	0	21.6222	61445000	Q9BPX6	Key regulator of mitochondrial calcium uniporter (MCU) that senses calcium level via its EF-hand domains (PubMed:20693986, PubMed:23101630, PubMed:23747253, PubMed:24313810, PubMed:24332854, PubMed:24503055, PubMed:24560927, PubMed:26341627, PubMed:26903221, PubMed:27099988). MICU1 and MICU2 form a disulfide-linked heterodimer that stimulates and inhibits MCU activity, depending on the concentrat…	Mitochondrion inner membrane {ECO:0000269|PubMed:20693986, ECO:0000269|PubMed:24332854, ECO:0000269|PubMed:26387864, ECO:0000269|PubMed:26774479, ECO:0000269|PubMed:27099988, ECO:0000305|PubMed:24231807}| Single- pass membrane protein {ECO:0000255}. Mitochondrion intermembrane space {ECO:0000269|PubMed:23747253, ECO:0000269|PubMed:24560927, ECO:0000269|PubMed:26387864}.	Expressed in epithelial cell lines. Strongly expressed in epidermal keratinocytes and dermal endothelial cells. {ECO:0000269|PubMed:16002733, ECO:0000269|PubMed:9806765}.	3D-structure|Allergen|Alternative splicing|Calcium|Calcium transport|Complete proteome|Disulfide bond|Ion transport|Membrane|Metal-binding|Mitochondrion|Mitochondrion inner membrane|Reference proteome|Repeat|Transit peptide|Transmembrane|Transmembrane helix|Transport	biological regulation;calcium ion homeostasis;calcium ion import;calcium ion transmembrane transport;calcium ion transport;cation homeostasis;cation transport;cellular calcium ion homeostasis;cellular cation homeostasis;cellular chemical homeostasis;cellular component assembly;cellular component organization;cellular component organization or biogenesis;cellular divalent inorganic cation homeosta…	binding;calcium ion binding;cation binding;identical protein binding;ion binding;metal ion binding;protein binding;protein dimerization activity;protein heterodimerization activity	calcium channel complex;cation channel complex;cell part;cytoplasmic part;integral to membrane;integral to mitochondrial membrane;integral to organelle membrane;intracellular;intracellular membrane-bounded organelle;intracellular organelle;intracellular organelle part;intracellular part;intrinsic to membrane;intrinsic to organelle membrane;ion channel complex;macromolecular complex;membrane;membr…	EF-hand_5
Q8VDQ9	NA	Kri1	1	-8.48022	0.0175045	0	0.0881239	0.986891	0.779352	22.9136	22.2066	0	22.73	0	23.0018	0	22.7056	0	0	0	0	24.821	25.0946	24.6783	25.161	24.9009	24.7115	24.8184	25.0381	25.1989	24.9966	24.901	24.3036	660980000	NA	NA	NA	NA	NA	NA	NA	NA	NA
Q9CPZ1	NA	Q9CPZ1	1	-1.96544	0.000684376	0.00577455	NA	NA	NA	27.9837	28.02	28.161	28.3164	28.6517	28.3273	25.9304	26.5806	26.9796	26.0701	26.4549	25.4778	22.272	0	0	0	0	0	21.6765	0	0	0	0	20.3841	2406500000	NA	NA	NA	NA	NA	NA	NA	NA	NA
Q9CQ06	79590	Mrpl24	1	1.22526	0.0104583	0.00154469	NA	NA	NA	23.2738	0	0	23.8022	0	0	24.542	24.2402	0	24.0068	24.2451	0	0	23.6086	23.1107	0	0	0	0	23.3232	23.6213	22.0864	0	0	283210000	Q96A35	NA	Mitochondrion {ECO:0000269|PubMed:25278503, ECO:0000269|PubMed:25838379, ECO:0000269|PubMed:28892042}.	NA	3D-structure|Complete proteome|Mitochondrion|Phosphoprotein|Reference proteome|Ribonucleoprotein|Ribosomal protein|Transit peptide	biosynthetic process;cellular biosynthetic process;cellular component disassembly;cellular component disassembly at cellular level;cellular component organization;cellular component organization at cellular level;cellular component organization or biogenesis;cellular component organization or biogenesis at cellular level;cellular macromolecular complex disassembly;cellular macromolecular complex …	structural constituent of ribosome;structural molecule activity	cell part;cytoplasmic part;intracellular non-membrane-bounded organelle;intracellular organelle;intracellular organelle part;intracellular part;macromolecular complex;membrane;mitochondrial inner membrane;mitochondrial membrane;mitochondrial part;non-membrane-bounded organelle;organelle;organelle inner membrane;organelle membrane;organelle part;ribonucleoprotein complex;ribosome	KOW
Q8VE88	10827	Fam114a2	1	-8.48022	0.0102109	0	-0.292281	0.506462	0.384238	23.7286	23.35	24.9445	25.1138	24.8712	24.3503	0	0	0	23.5942	0	0	25.6585	25.4491	25.5609	25.3148	25.1533	25.6064	25.0294	24.5784	25.3736	25.5607	25.8142	25.034	1028800000	Q9NRY5	NA	NA	NA	Coiled coil|Complete proteome|Phosphoprotein|Reference proteome	NA	binding;nucleotide binding;purine nucleotide binding	NA	DUF719
Q9CQY6	84300	Uqcc2	1	0.861701	0.00188731	0.0356329	0.274762	0.676283	0.396352	23.0325	23.2982	22.6587	23.3949	0	23.0873	23.9427	23.9923	0	23.9798	23.8718	0	23.0888	23.4367	0	22.9191	0	0	22.6506	23.5975	23.2294	23.1907	0	0	276460000	Q9BRT2	Required for the assembly of the ubiquinol-cytochrome c reductase complex (mitochondrial respiratory chain complex III or cytochrome b-c1 complex). Plays a role in the modulation of respiratory chain activities such as oxygen consumption and ATP production and via its modulation of the respiratory chain activity can regulate skeletal muscle differentiation and insulin secretion by pancreatic beta…	Mitochondrion matrix, mitochondrion nucleoid. Mitochondrion. Mitochondrion intermembrane space {ECO:0000250}. Mitochondrion matrix {ECO:0000250}. Mitochondrion inner membrane {ECO:0000250}. Note=Predominantly expressed in the mitochondrial inner membrane. {ECO:0000250}.	Pancreas, skeletal muscle, kidney, liver and heart. {ECO:0000269|PubMed:22363741}.	Complete proteome|Membrane|Mitochondrion|Mitochondrion inner membrane|Mitochondrion nucleoid|Primary mitochondrial disease|Reference proteome|Transit peptide	biological regulation;cellular component assembly;cellular component assembly at cellular level;cellular component biogenesis;cellular component organization;cellular component organization at cellular level;cellular component organization or biogenesis;cellular component organization or biogenesis at cellular level;cellular macromolecular complex assembly;cellular macromolecular complex subunit …	NA	cell part;cytoplasmic part;intracellular membrane-bounded organelle;intracellular non-membrane-bounded organelle;intracellular organelle;intracellular organelle lumen;intracellular organelle part;intracellular part;membrane;membrane-bounded organelle;membrane-enclosed lumen;mitochondrial inner membrane;mitochondrial intermembrane space;mitochondrial matrix;mitochondrial membrane;mitochondrial nuc…	NA
Q921M4	NA	Golga2	1	-8.48022	0.0470596	0	NA	NA	NA	23.147	22.5338	23.1037	0	23.6046	0	0	0	0	0	0	23.2643	0	22.443	22.9176	0	0	22.4581	23.0371	0	22.7473	23.1604	0	0	195590000	NA	NA	NA	NA	NA	NA	NA	NA	NA
Q99K90	23118	Tab2	1	-8.48022	0.00495556	0	-0.196087	0.267538	0.562023	24.0714	23.9068	0	23.8641	0	23.5873	0	23.494	0	0	0	0	25.8097	25.7424	25.7505	25.6673	25.931	25.825	26.0174	25.2743	25.6273	25.665	25.54	25.3818	1172600000	Q9NYJ8	Adapter linking MAP3K7/TAK1 and TRAF6. Promotes MAP3K7 activation in the IL1 signaling pathway. The binding of 'Lys-63'- linked polyubiquitin chains to TAB2 promotes autophosphorylation of MAP3K7 at 'Thr-187'. Involved in heart development. {ECO:0000269|PubMed:10882101, ECO:0000269|PubMed:11460167, ECO:0000269|PubMed:20493459}.	Membrane {ECO:0000269|PubMed:10882101}| Peripheral membrane protein {ECO:0000269|PubMed:10882101}. Cytoplasm, cytosol {ECO:0000269|PubMed:10882101}. Note=Following IL1 stimulation, translocation occurs from the membrane to cytosol.	Widely expressed. In the embryo, expressed in the ventricular trabeculae, endothelial cells of the conotruncal cushions of the outflow tract and in the endothelial cells lining the developing aortic valves. {ECO:0000269|PubMed:10882101, ECO:0000269|PubMed:20493459}.	3D-structure|Alternative splicing|Chromosomal rearrangement|Coiled coil|Complete proteome|Cytoplasm|Disease mutation|Membrane|Metal-binding|Methylation|Phosphoprotein|Reference proteome|Ubl conjugation|Zinc|Zinc-finger	activation of immune response;activation of innate immune response;activation of MAPK activity;anatomical structure development;antigen receptor-mediated signaling pathway;biological regulation;cell surface receptor linked signaling pathway;cellular macromolecule metabolic process;cellular metabolic process;cellular process;cellular protein metabolic process;cellular response to stimulus;cellular…	binding;cation binding;ion binding;K63-linked polyubiquitin binding;metal ion binding;polyubiquitin binding;protein binding;small conjugating protein binding;transition metal ion binding;ubiquitin binding;zinc ion binding	cell part;cytoplasmic part;cytosol;endosomal part;endosome membrane;intracellular organelle part;intracellular part;membrane;organelle membrane;organelle part;plasma membrane	CUE;zf-RanBP
Q99NH0	26057	Ankrd17	1	-8.48022	0.0114284	0	0.204871	0.992383	0.525129	23.7979	23.9942	23.2931	24.1323	0	22.9466	0	0	23.5331	0	0	0	23.397	23.7935	24.2745	24.4286	23.7235	23.6548	23.7209	0	23.9003	24.1355	24.0246	24.0618	396340000	O75179	Could play pivotal roles in cell cycle and DNA regulation (PubMed:19150984). Involved in innate immune defense against viruse by positively regulating the viral dsRNA receptors DDX58 and IFIH1 signaling pathways (PubMed:22328336). Involves in NOD2- and NOD1-mediated responses to bacteria suggesting a role in innate antibacterial immune pathways too (PubMed:23711367). Target of enterovirus 71 whic…	Cytoplasm {ECO:0000269|PubMed:17276651, ECO:0000269|PubMed:22328336}. Nucleus {ECO:0000269|PubMed:17276651, ECO:0000269|PubMed:19150984, ECO:0000269|PubMed:22328336}. Note=Detected around the nucleolus. Localized on chromatin in a cell cycle-dependent manner. {ECO:0000269|PubMed:17276651, ECO:0000269|PubMed:19150984}.	Ubiquitously expressed. {ECO:0000269|PubMed:17276651, ECO:0000269|PubMed:19150984}.	Acetylation|Alternative splicing|ANK repeat|Coiled coil|Complete proteome|Cytoplasm|Host-virus interaction|Immunity|Innate immunity|Isopeptide bond|Methylation|Nucleus|Phosphoprotein|Polymorphism|Reference proteome|Repeat|RNA-binding|Ubl conjugation	anatomical structure maturation;biological regulation;blood vessel maturation;defense response;defense response to bacterium;developmental maturation;developmental process;immune response;immune system process;innate immune response;multi-organism process;negative regulation of biological process;negative regulation of cell differentiation;negative regulation of cellular process;negative regulati…	binding;chromatin binding	cell part;chromatin;chromosomal part;cytoplasm;intracellular membrane-bounded organelle;intracellular organelle;intracellular organelle part;intracellular part;membrane;membrane-bounded organelle;nucleus;organelle;organelle part	Ank;Ank_2;KH_1
Q9CQ71	6119	Rpa3	1	8.33129	0.00940594	0	NA	NA	NA	0	0	0	0	0	0	0	22.8216	0	23.6647	23.4021	23.957	0	0	0	0	0	0	23.2435	0	0	0	22.8189	0	175800000	P35244	As part of the heterotrimeric replication protein A complex (RPA/RP-A), binds and stabilizes single-stranded DNA intermediates that form during DNA replication or upon DNA stress. It prevents their reannealing and in parallel, recruits and activates different proteins and complexes involved in DNA metabolism. Thereby, it plays an essential role both in DNA replication and the cellular response to…	Nucleus.	NA	3D-structure|Acetylation|Complete proteome|DNA damage|DNA recombination|DNA repair|DNA replication|Isopeptide bond|Nucleus|Reference proteome|Ubl conjugation	anatomical structure homeostasis;base-excision repair;biological regulation;biosynthetic process;catabolic process;cell cycle;cell cycle process;cellular biosynthetic process;cellular catabolic process;cellular component assembly;cellular component assembly at cellular level;cellular component organization;cellular component organization at cellular level;cellular component organization or biogen…	binding;damaged DNA binding;DNA binding;nucleic acid binding;single-stranded DNA binding;structure-specific DNA binding	cell part;chromosomal part;DNA replication factor A complex;intracellular organelle part;intracellular part;macromolecular complex;nuclear chromosome part;nuclear part;nucleoplasm;organelle part;protein complex	Rep_fac-A_3
Q9D620;G3XA57	NA	Rab11fip1	1	-1.40987	0.00022548	0.0420041	0.208723	0.0820018	0.517516	27.0699	26.8785	26.7464	27.1287	27.0509	27.0705	25.3042	25.9986	26.2636	25.4664	25.6223	25.6783	26.6684	26.56	26.6366	26.5996	26.758	26.4958	27.1181	26.621	26.94	26.7648	26.8407	26.813	3315400000	NA	NA	NA	NA	NA	NA	NA	NA	NA
Q9D8X2	115098	Ccdc124	1	-1.38561	0.000563538	0.045312	0.100291	0.826365	0.751098	24.8923	24.7757	24.7996	25.2718	25.1464	24.8785	23.6565	23.151	23.8702	23.6254	23.1223	23.3621	24.7507	23.9802	24.1914	24.2659	24.2004	24.2216	24.5718	24.2066	24.4599	24.1631	24.4089	24.1433	681330000	Q96CT7	Required for proper progression of late cytokinetic stages. {ECO:0000269|PubMed:23894443}.	Cytoplasm, cytoskeleton, microtubule organizing center, centrosome {ECO:0000269|PubMed:23894443}. Midbody {ECO:0000269|PubMed:23894443}. Note=Colocalizes with gamma-tubulin at interphase, prophase, metaphase, and anaphase. Relocates from centrosome to midbody at telophase.	Ubiquitously expressed. {ECO:0000269|PubMed:23894443}.	Cell cycle|Cell division|Coiled coil|Complete proteome|Cytoplasm|Cytoskeleton|Phosphoprotein|Polymorphism|Reference proteome	cell cycle;cell division;cellular process	NA	cell part;cytoplasm;cytoplasmic part;cytoskeletal part;intracellular organelle part;intracellular part;membrane;microtubule organizing center;midbody;organelle part;plasma membrane	DUF1014
Q9CS00	58509	Cactin	1	-8.48022	0.0195811	0	-0.233893	0.225271	0.487731	23.0154	0	24.1525	23.9577	24.1554	24.378	0	23.7346	0	0	0	0	24.6914	24.7597	24.4837	24.4514	24.0361	24.4533	24.0636	24.4717	24.5045	24.1895	24.2785	24.0132	561300000	Q8WUQ7	Involved in the regulation of innate immune response. Acts as negative regulator of Toll-like receptor and interferon- regulatory factor (IRF) signaling pathways. Contributes to the regulation of transcriptional activation of NF-kappa-B target genes in response to endogenous proinflammatory stimuli. May play a role during early embryonic development. Probably involved in pre-mRNA splicing. {ECO:0…	Nucleus {ECO:0000269|PubMed:20829348}. Note=Nuclear localization with a speckled expression pattern in some cells. Colocalizes with NFKBIL1 in the nucleus.	NA	Alternative splicing|Coiled coil|Complete proteome|Developmental protein|Immunity|Innate immunity|Isopeptide bond|mRNA processing|mRNA splicing|Nucleus|Phosphoprotein|Reference proteome|Spliceosome|Ubl conjugation	biological regulation;cellular macromolecule metabolic process;cellular metabolic process;cellular nitrogen compound metabolic process;cellular process;cellular response to biotic stimulus;cellular response to chemical stimulus;cellular response to cytokine stimulus;cellular response to interleukin-1;cellular response to lipopolysaccharide;cellular response to molecule of bacterial origin;cellula…	NA	catalytic step 2 spliceosome;cell part;cytoplasm;extracellular membrane-bounded organelle;extracellular organelle;extracellular region part;extracellular vesicular exosome;intracellular membrane-bounded organelle;intracellular organelle;intracellular organelle part;intracellular part;macromolecular complex;membrane-bounded organelle;membrane-bounded vesicle;nuclear part;nucleoplasm;nucleus;organe…	Cactin_mid;CactinC_cactus
Q9DA69	112752	Ift43	1	-1.62008	0.000593276	0.020972	-0.0965058	0.236641	0.779984	26.7738	26.3422	26.3829	26.1999	26.5243	26.7142	24.7998	24.8029	25.6029	24.6293	24.867	25.4718	23.9324	23.9283	23.7815	23.9941	24.2955	24.4268	23.8797	23.3325	23.8543	23.7488	23.9842	24.0707	1041800000	Q96FT9	As a component of IFT complex A (IFT-A), it is involved in ciliogenesis (PubMed:28400947, PubMed:28973684). Involved in retrograde ciliary transport along microtubules from the ciliary tip to the base (PubMed:21378380). {ECO:0000269|PubMed:21378380, ECO:0000269|PubMed:28400947, ECO:0000269|PubMed:28973684}.	Cytoplasm, cytoskeleton {ECO:0000269|PubMed:22361696}. Cell projection, cilium {ECO:0000269|PubMed:28973684}. Note=Associated with microtubules (PubMed:22361696). Localized at the distal tip of the cilium (PubMed:28973684). {ECO:0000269|PubMed:22361696, ECO:0000269|PubMed:28973684}.	Expressed in the retina, predominantly in the photoreceptor outer segment. {ECO:0000269|PubMed:28973684}.	Acetylation|Alternative splicing|Cell projection|Ciliopathy|Cilium biogenesis/degradation|Complete proteome|Cytoplasm|Cytoskeleton|Disease mutation|Ectodermal dysplasia|Phosphoprotein|Polymorphism|Reference proteome|Retinitis pigmentosa	anatomical structure morphogenesis;cell part morphogenesis;cell projection morphogenesis;cell projection organization;cellular component morphogenesis;cellular component movement;cellular component organization;cellular component organization at cellular level;cellular component organization or biogenesis;cellular component organization or biogenesis at cellular level;cellular developmental proce…	NA	axoneme part;cell part;cell projection;cell projection part;cilium;cytoplasm;cytoplasmic part;cytoskeletal part;cytoskeleton;intracellular non-membrane-bounded organelle;intracellular organelle;intracellular organelle part;intracellular part;intraflagellar transport particle A;macromolecular complex;microtubule cytoskeleton;microtubule organizing center;non-membrane-bounded organelle;organelle;or…	IFT43
Q9CSH3	22894	Dis3	1	-8.48022	0.00195984	0	0.416009	0.131376	0.201247	23.0274	23.8777	23.6806	23.6822	0	23.5782	0	23.0312	0	0	0	0	0	0	23.5197	23.409	0	23.2071	0	23.7	23.324	23.7242	23.7234	23.4733	334410000	Q9Y2L1	Putative catalytic component of the RNA exosome complex which has 3'->5' exoribonuclease activity and participates in a multitude of cellular RNA processing and degradation events. In the nucleus, the RNA exosome complex is involved in proper maturation of stable RNA species such as rRNA, snRNA and snoRNA, in the elimination of RNA processing by-products and non-coding 'pervasive' transcripts, su…	Cytoplasm {ECO:0000269|PubMed:20531386}. Nucleus, nucleolus {ECO:0000269|PubMed:12429849}. Nucleus, nucleoplasm {ECO:0000269|PubMed:20531389}. Nucleus {ECO:0000269|PubMed:20531386}. Note=Predominantly located in the nucleus (PubMed:20531386). According to PubMed:12429849, found in the nucleolus (PubMed:12429849). According to PubMed:20531386, excluded from nucleolus supporting the existence of a …	Widely expressed.	3D-structure|Acetylation|Alternative splicing|Complete proteome|Cytoplasm|Endonuclease|Exonuclease|Exosome|Hydrolase|Magnesium|Manganese|Nuclease|Nucleus|Phosphoprotein|Polymorphism|Reference proteome|RNA-binding|rRNA processing	biological regulation;catabolic process;cellular catabolic process;cellular macromolecule catabolic process;cellular macromolecule metabolic process;cellular metabolic process;cellular nitrogen compound metabolic process;cellular process;CUT catabolic process;CUT metabolic process;exonucleolytic nuclear-transcribed mRNA catabolic process involved in deadenylation-dependent decay;gene expression;m…	3'-5' exonuclease activity;3'-5'-exoribonuclease activity;binding;catalytic activity;endonuclease activity;enzyme regulator activity;exonuclease activity;exonuclease activity, active with either ribo- or deoxyribonucleic acids and producing 5'-phosphomonoesters;exoribonuclease activity;exoribonuclease activity, producing 5'-phosphomonoesters;GTPase regulator activity;guanyl-nucleotide exchange fa…	cell part;cytoplasmic exosome (RNase complex);cytoplasmic part;cytosol;exosome (RNase complex);intracellular organelle part;intracellular part;macromolecular complex;membrane;nuclear exosome (RNase complex);nuclear part;nucleoplasm;organelle part;protein complex	PIN_4
Q9CU62	8243	Smc1a	1	8.33129	0.00240682	0	0.0120497	0.929229	0.961199	0	0	0	0	0	22.1702	22.4465	23.0189	0	23.1042	22.8767	0	22.3315	22.7271	22.3849	22.5799	0	0	22.177	22.8884	22.3473	22.3933	22.4316	22.0414	143910000	Q14683	Involved in chromosome cohesion during cell cycle and in DNA repair. Central component of cohesin complex. The cohesin complex is required for the cohesion of sister chromatids after DNA replication. The cohesin complex apparently forms a large proteinaceous ring within which sister chromatids can be trapped. At anaphase, the complex is cleaved and dissociates from chromatin, allowing sister chro…	Nucleus {ECO:0000269|PubMed:12199140}. Chromosome {ECO:0000269|PubMed:12199140}. Chromosome, centromere, kinetochore {ECO:0000269|PubMed:12199140}. Note=Associates with chromatin. Before prophase it is scattered along chromosome arms. During prophase, most of cohesin complexes dissociate from chromatin probably because of phosphorylation by PLK, except at centromeres, where cohesin complexes rema…	NA	Acetylation|ATP-binding|Cell cycle|Cell division|Centromere|Chromosome|Coiled coil|Complete proteome|Direct protein sequencing|Disease mutation|DNA damage|DNA repair|Kinetochore|Meiosis|Mental retardation|Mitosis|Nucleotide-binding|Nucleus|Phosphoprotein|Polymorphism|Reference proteome	biological regulation;cell cycle;cell cycle checkpoint;cell cycle phase;cell cycle process;cell division;cellular component organization;cellular component organization at cellular level;cellular component organization or biogenesis;cellular component organization or biogenesis at cellular level;cellular macromolecule metabolic process;cellular metabolic process;cellular nitrogen compound metabol…	adenyl nucleotide binding;adenyl ribonucleotide binding;ATP binding;binding;catalytic activity;chromatin binding;hydrolase activity;hydrolase activity, acting on acid anhydrides;hydrolase activity, acting on acid anhydrides, in phosphorus-containing anhydrides;microtubule motor activity;motor activity;nucleoside-triphosphatase activity;nucleotide binding;protein binding;protein dimerization activ…	cell part;chromosomal part;chromosome;chromosome, centromeric region;cohesin complex;cohesin core heterodimer;condensed chromosome;condensed chromosome kinetochore;condensed nuclear chromosome;cytoplasm;cytoplasmic part;cytosol;intracellular membrane-bounded organelle;intracellular non-membrane-bounded organelle;intracellular organelle;intracellular organelle part;intracellular part;kinetochore;m…	SMC_hinge;SMC_N
Q9CXE2;Q921K9;O08664	NA	Bcl7a;Bcl7b;Bcl7c	1	8.33129	0.00221513	0	NA	NA	NA	0	0	0	0	0	0	23.7801	23.5907	0	24.1746	0	24.1703	0	0	0	0	0	0	0	0	0	0	0	0	175760000	NA	NA	NA	NA	NA	NA	NA	NA	NA
Q9D952	2125	Evpl	1	-4.15754	0.00313543	1.82173e-08	-0.34853	0.301458	0.298409	27.4967	27.7811	26.865	27.7674	27.0291	26.9846	21.9905	23.1177	24.5459	21.9137	23.3006	23.1307	27.1669	26.8817	27.5588	27.5621	27.6132	27.7752	27.2994	27.3527	27.1079	27.1188	26.8579	27.4906	4447600000	Q92817	Component of the cornified envelope of keratinocytes. May link the cornified envelope to desmosomes and intermediate filaments.	Cell junction, desmosome. Cornified envelope. Cytoplasm, cytoskeleton. Note=Colocalized with DSP at desmosomes and along intermediate filaments.	Exclusively expressed in stratified squamous epithelia.	3D-structure|Cell junction|Coiled coil|Complete proteome|Cytoplasm|Cytoskeleton|Keratinization|Phosphoprotein|Polymorphism|Reference proteome|Repeat|SH3 domain	anatomical structure development;cell differentiation;cellular developmental process;cellular macromolecule metabolic process;cellular metabolic process;cellular process;cellular protein metabolic process;developmental process;epidermal cell differentiation;epidermis development;epithelial cell differentiation;keratinization;keratinocyte differentiation;macromolecule metabolic process;macromolecu…	binding;binding, bridging;protein binding;protein binding, bridging;structural molecule activity	anchoring junction;cell junction;cell part;cell-cell junction;cornified envelope;cytoplasm;cytoskeleton;desmosome;extracellular membrane-bounded organelle;extracellular organelle;extracellular region part;extracellular vesicular exosome;intracellular non-membrane-bounded organelle;intracellular organelle;intracellular part;membrane-bounded organelle;membrane-bounded vesicle;non-membrane-bounded o…	Plectin
Q9QXV9	10252	Spry1	1	-1.40025	0.000688566	0.0432905	-0.293026	0.0750925	0.38301	25.7919	25.4827	25.3028	25.1638	25.5672	25.3786	0	24.4241	24.7036	24.1537	23.8976	23.8261	24.179	23.8129	23.995	23.9335	23.8212	24.2122	23.9515	23.7902	23.8702	0	23.5422	23.4989	641210000	O43609	May function as an antagonist of fibroblast growth factor (FGF) pathways and may negatively modulate respiratory organogenesis.	Cytoplasm. Membrane| Peripheral membrane protein. Note=Found in the cytoplasm in unstimulated cells but is translocated to the membrane ruffles in cells stimulated with EGF (epidermal growth factor).	NA	Acetylation|Complete proteome|Cytoplasm|Developmental protein|Membrane|Reference proteome	anatomical structure development;axis elongation;biological regulation;branch elongation of an epithelium;bud elongation involved in lung branching;cell communication;cell cycle process;cell surface receptor linked signaling pathway;cell-cell signaling;cell-cell signaling involved in cell fate commitment;cellular component organization;cellular component organization at cellular level;cellular co…	NA	cell part;cytoplasmic part;cytosol;intracellular part;membrane;plasma membrane	Sprouty
Q9QXY1	NA	Tjp3	1	-1.35684	0.000516214	0.0495175	0.0490221	0.293886	0.871962	25.9579	25.4453	25.4161	25.7437	25.7105	25.8638	23.0653	24.3228	24.656	24.3544	24.485	24.3861	24.1891	24.3692	24.3948	24.3865	24.4179	24.3512	24.4236	24.2805	24.4301	24.5649	24.8115	24.3886	864660000	NA	NA	NA	NA	NA	NA	NA	NA	NA
Q9WTP6	204	Ak2	1	0.99899	0.0289458	0.0123048	0.545665	0.0937442	0.0944086	22.9529	23.8822	23.9981	23.2218	0	23.6415	24.7641	23.9706	23.9532	24.8353	24.0371	24.9172	22.8518	23.3002	22.7992	23.072	0	22.953	23.4011	23.7781	23.4953	22.6996	23.5517	23.3741	401540000	P54819	Catalyzes the reversible transfer of the terminal phosphate group between ATP and AMP. Plays an important role in cellular energy homeostasis and in adenine nucleotide metabolism. Adenylate kinase activity is critical for regulation of the phosphate utilization and the AMP de novo biosynthesis pathways. Plays a key role in hematopoiesis. {ECO:0000255|HAMAP- Rule:MF_03168, ECO:0000269|PubMed:19043…	Mitochondrion intermembrane space {ECO:0000255|HAMAP-Rule:MF_03168}.	Present in most tissues. Present at high level in heart, liver and kidney, and at low level in brain, skeletal muscle and skin. Present in thrombocytes but not in erythrocytes, which lack mitochondria. Present in all nucleated cell populations from blood, while AK1 is mostly absent. In spleen and lymph nodes, mononuclear cells lack AK1, whereas AK2 is readily detectable. These results indicate th…	3D-structure|Acetylation|Alternative splicing|ATP-binding|Complete proteome|Direct protein sequencing|Disease mutation|Disulfide bond|Kinase|Mitochondrion|Nucleotide-binding|Phosphoprotein|Polymorphism|Reference proteome|SCID|Transferase	2'-deoxyribonucleotide metabolic process;ADP biosynthetic process;ADP metabolic process;AMP metabolic process;anatomical structure development;biosynthetic process;brain development;cellular biosynthetic process;cellular metabolic process;cellular nitrogen compound biosynthetic process;cellular nitrogen compound metabolic process;cellular process;dATP metabolic process;deoxyribonucleoside triphos…	adenyl nucleotide binding;adenyl ribonucleotide binding;adenylate kinase activity;ATP binding;binding;catalytic activity;kinase activity;nucleobase-containing compound kinase activity;nucleotide binding;nucleotide kinase activity;phosphotransferase activity, phosphate group as acceptor;purine nucleotide binding;purine ribonucleoside triphosphate binding;purine ribonucleotide binding;ribonucleotid…	cell part;cytoplasmic part;cytosol;extracellular membrane-bounded organelle;extracellular organelle;extracellular region part;extracellular vesicular exosome;intracellular organelle part;intracellular part;membrane;membrane-bounded organelle;membrane-bounded vesicle;membrane-enclosed lumen;mitochondrial inner membrane;mitochondrial intermembrane space;mitochondrial membrane;mitochondrial part;org…	ADK_lid
Q9DBJ3	55971	Baiap2l1	1	-8.48022	0.00218433	0	0.0891678	0.420256	0.776916	24.5768	24.2447	0	24.0127	24.324	23.8717	0	0	0	0	0	0	24.2367	24.1345	24.1828	23.7929	24.173	24.3643	24.0768	24.1723	24.3138	24.2216	24.442	24.3111	500540000	Q9UHR4	May function as adapter protein. Involved in the formation of clusters of actin bundles. Plays a role in the reorganization of the actin cytoskeleton in response to bacterial infection. {ECO:0000269|PubMed:17430976, ECO:0000269|PubMed:19366662, ECO:0000269|PubMed:22921828}.	Cytoplasm, cytoskeleton {ECO:0000269|PubMed:19366662}. Note=Recruited to actin pedestals that are formed upon infection by bacteria at bacterial attachment sites.	NA	3D-structure|Actin-binding|Coiled coil|Complete proteome|Cytoplasm|Cytoskeleton|Phosphoprotein|Polymorphism|Reference proteome|SH3 domain	actin crosslink formation;actin cytoskeleton organization;actin filament bundle assembly;actin filament organization;actin filament-based process;biological regulation;cell surface receptor linked signaling pathway;cellular component assembly;cellular component assembly at cellular level;cellular component organization;cellular component organization at cellular level;cellular component organizat…	binding;binding, bridging;cytoskeletal adaptor activity;cytoskeletal protein binding;proline-rich region binding;protein binding;protein binding, bridging	cell part;cytoplasm;cytoplasmic part;cytoskeleton;cytosol;extracellular membrane-bounded organelle;extracellular organelle;extracellular region part;extracellular vesicular exosome;intracellular non-membrane-bounded organelle;intracellular organelle;intracellular organelle part;intracellular part;membrane;membrane-bounded organelle;membrane-bounded vesicle;non-membrane-bounded organelle;nuclear p…	IMD;SH3_9
Q9EPK8	59341	Trpv4	1	-8.48022	0.00112548	0	-0.420045	0.15135	0.20924	24.8166	24.8335	25.0959	24.6509	25.4364	24.9385	0	0	0	0	0	0	24.3932	0	24.3403	0	0	24.2898	0	24.2208	23.4978	24.4134	24.1597	0	530320000	Q9HBA0	Non-selective calcium permeant cation channel involved in osmotic sensitivity and mechanosensitivity. Activation by exposure to hypotonicity within the physiological range exhibits an outward rectification (PubMed:18826956, PubMed:18695040). Also activated by heat, low pH, citrate and phorbol esters (PubMed:16293632, PubMed:18826956, PubMed:18695040, PubMed:25256292, PubMed:20037586, PubMed:21964…	Apical cell membrane {ECO:0000269|PubMed:18695040, ECO:0000269|PubMed:18826956}| Multi- pass membrane protein {ECO:0000305}. Cell junction, adherens junction {ECO:0000250|UniProtKB:Q9EPK8}. Cell projection, cilium {ECO:0000269|PubMed:18695040}. Note=Assembly of the putative homotetramer occurs primarily in the endoplasmic reticulum. {ECO:0000269|PubMed:16293632, ECO:0000269|PubMed:20037587, ECO:0…	Found in the synoviocytes from patients with (RA) and without (CTR) rheumatoid arthritis (at protein level). {ECO:0000269|PubMed:19759329}.	3D-structure|Alternative splicing|ANK repeat|ATP-binding|Calcium|Calcium channel|Calcium transport|Calmodulin-binding|Cell junction|Cell membrane|Cell projection|Charcot-Marie-Tooth disease|Cilium|Complete proteome|Disease mutation|Dwarfism|Endoplasmic reticulum|Ion channel|Ion transport|Lipid-binding|Membrane|Metal-binding|Neurodegeneration|Neuropathy|Nucleotide-binding|Phosphoprotein|Polymorphi…	actin cytoskeleton organization;actin cytoskeleton reorganization;actin filament organization;actin filament-based process;biological regulation;calcium ion homeostasis;calcium ion import;calcium ion transmembrane transport;calcium ion transport;cation homeostasis;cation transport;cell junction assembly;cell junction organization;cell volume homeostasis;cell-cell junction assembly;cell-cell junct…	actin binding;actin filament binding;adenyl nucleotide binding;adenyl ribonucleotide binding;alpha-tubulin binding;ATP binding;beta-tubulin binding;binding;calcium channel activity;calmodulin binding;cation channel activity;cation transmembrane transporter activity;channel activity;cytoskeletal protein binding;enzyme binding;ion channel activity;ion transmembrane transporter activity;kinase bindi…	adherens junction;anchoring junction;cell cortex part;cell junction;cell part;cell projection;cell projection membrane;cell projection part;cell surface;cell-substrate adherens junction;cell-substrate junction;cilium;cortical actin cytoskeleton;cortical cytoskeleton;cytoplasmic microtubule;cytoplasmic part;cytoplasmic vesicle;cytoskeletal part;cytoskeleton;filopodium;focal adhesion;growth cone;in…	Ank;Ion_trans
Q9EQH4	129685	Taf8	1	8.33129	0.00331122	0	0.0481643	0.634036	0.874019	0	0	0	0	0	0	22.406	22.8406	22.2539	23.1573	22.7833	0	23.0548	23.6175	0	0	23.6518	23.7581	23.6385	23.4909	0	0	0	23.7763	231840000	Q7Z7C8	Transcription factor TFIID is one of the general factors required for accurate and regulated initiation by RNA polymerase II. Mediates both basal and activator-dependent transcription. Plays a role in the differentiation of preadipocyte fibroblasts to adipocytes, however, does not seem to play a role in differentiation of myoblasts. Required for the integration of TAF10 in the TAF complex. May be…	Nucleus {ECO:0000269|PubMed:14580349}. Cytoplasm {ECO:0000250}. Note=Localized in the cytoplasm and transported from the cytoplasm to the nucleus in some cells, possibly depending on the functional or developmental state of the cell. {ECO:0000250}.	NA	3D-structure|Acetylation|Alternative splicing|Complete proteome|Cytoplasm|Developmental protein|Differentiation|Direct protein sequencing|Nucleus|Phosphoprotein|Reference proteome|Transcription|Transcription regulation	biological regulation;biosynthetic process;cell differentiation;cell proliferation;cellular biosynthetic process;cellular developmental process;cellular macromolecule biosynthetic process;cellular macromolecule metabolic process;cellular metabolic process;cellular nitrogen compound metabolic process;cellular process;developmental process;inner cell mass cell proliferation;macromolecule biosynthet…	NA	cell part;cytoplasmic part;intracellular membrane-bounded organelle;intracellular organelle;intracellular organelle part;intracellular part;macromolecular complex;membrane-bounded organelle;nuclear part;nucleoplasm;nucleoplasm part;nucleus;organelle;organelle part;perinuclear region of cytoplasm;protein complex;transcription factor complex;transcription factor TFIID complex	Bromo_TP;TAF8_C
Q9QWI6	NA	Srcin1	1	-8.48022	0.000302612	0	NA	NA	NA	23.7035	23.489	0	23.4996	23.5422	23.7902	0	0	0	0	0	0	0	22.6765	22.6809	0	0	0	0	0	23.2042	0	0	23.0582	227030000	NA	NA	NA	NA	NA	NA	NA	NA	NA
Q9WV55	9218	Vapa	1	-8.48022	0.000493361	0	NA	NA	NA	22.4738	22.5341	22.5537	22.7638	22.7407	0	0	0	21.6138	0	0	0	0	22.676	0	0	0	0	0	0	0	0	0	0	106840000	Q9P0L0	Binds to OSBPL3, which mediates recruitment of VAPA to plasma membrane sites (PubMed:25447204). The ORP3-VAPA complex stimulates RRAS signaling which in turn attenuates integrin beta-1 (ITGB1) activation at the cell surface (PubMed:25447204). With OSBPL3, may regulate ER morphology (PubMed:16143324). May play a role in vesicle trafficking (PubMed:11511104, PubMed:19289470). {ECO:0000269|PubMed:11…	Endoplasmic reticulum membrane {ECO:0000269|PubMed:10523508, ECO:0000269|PubMed:16143324, ECO:0000269|PubMed:19289470, ECO:0000269|PubMed:25447204}| Single- pass type IV membrane protein {ECO:0000269|PubMed:10523508, ECO:0000269|PubMed:19289470}. Cell membrane {ECO:0000269|PubMed:25447204}| Single-pass type IV membrane protein {ECO:0000305}. Cell junction, tight junction {ECO:0000269|PubMed:10523…	Ubiquitous.	3D-structure|Acetylation|Alternative splicing|Cell junction|Cell membrane|Coiled coil|Complete proteome|Endoplasmic reticulum|Membrane|Nucleus|Phosphoprotein|Polymorphism|Reference proteome|Tight junction|Transmembrane|Transmembrane helix	biological regulation;biosynthetic process;cell death;cell projection organization;cellular biosynthetic process;cellular component organization;cellular component organization at cellular level;cellular component organization or biogenesis;cellular component organization or biogenesis at cellular level;cellular lipid metabolic process;cellular localization;cellular macromolecule localization;cel…	binding;cytoskeletal protein binding;FFAT motif binding;microtubule binding;molecular transducer activity;protein binding;protein dimerization activity;protein domain specific binding;protein heterodimerization activity;signal transducer activity;tubulin binding	cell part;cytoplasmic part;cytoskeleton;endoplasmic reticulum;endoplasmic reticulum membrane;endoplasmic reticulum part;Golgi apparatus part;Golgi membrane;integral to membrane;intracellular membrane-bounded organelle;intracellular non-membrane-bounded organelle;intracellular organelle;intracellular organelle part;intracellular part;intrinsic to membrane;membrane;membrane part;membrane-bounded or…	Motile_Sperm
Q9Z1Y4	7205	Trip6	1	-8.48022	0.00525595	0	-0.469305	0.0602917	0.160228	0	0	23.9677	23.743	24.1356	24.0637	0	0	0	0	23.6234	0	24.2926	23.7274	24.0152	0	24.0102	24.1616	23.4623	0	23.6202	23.7965	23.7524	0	376290000	Q15654	Relays signals from the cell surface to the nucleus to weaken adherens junction and promote actin cytoskeleton reorganization and cell invasiveness. Involved in lysophosphatidic acid-induced cell adhesion and migration. Acts as a transcriptional coactivator for NF-kappa-B and JUN, and mediates the transrepression of these transcription factors induced by glucocorticoid receptor. {ECO:0000269|PubM…	Cytoplasm, cytoskeleton {ECO:0000269|PubMed:16624523}. Cell junction, focal adhesion {ECO:0000269|PubMed:16624523}. Nucleus {ECO:0000269|PubMed:10826496, ECO:0000269|PubMed:16624523}. Cytoplasm {ECO:0000269|PubMed:16624523}. Note=Shuttles between nucleus and cytoplasm (PubMed:16624523). Colocalizes with actin (PubMed:10826496). {ECO:0000269|PubMed:10826496, ECO:0000269|PubMed:16624523}.	Abundantly expressed in kidney, liver and lung. Lower levels in heart, placenta and pancreas. Expressed in colonic epithelial cells. Up-regulated in colonic tumors. {ECO:0000269|PubMed:19017743}.	3D-structure|Alternative splicing|Cell adhesion|Cell junction|Complete proteome|Cytoplasm|Cytoskeleton|LIM domain|Metal-binding|Methylation|Nucleus|Phosphoprotein|Polymorphism|Reference proteome|Repeat|Transcription|Transcription regulation|Zinc	biological regulation;biosynthetic process;cell junction assembly;cell junction organization;cell-substrate junction assembly;cellular biosynthetic process;cellular component assembly;cellular component assembly at cellular level;cellular component organization;cellular component organization at cellular level;cellular component organization or biogenesis;cellular component organization or biogen…	binding;cation binding;cytokine receptor binding;enzyme binding;growth factor receptor binding;hormone receptor binding;interleukin-1 receptor binding;ion binding;kinase binding;metal ion binding;nuclear hormone receptor binding;protein binding;receptor binding;thyroid hormone receptor binding;transcription factor binding;transition metal ion binding;zinc ion binding	adherens junction;anchoring junction;cell junction;cell part;cell-substrate adherens junction;cell-substrate junction;cytoplasm;cytoskeleton;focal adhesion;intracellular membrane-bounded organelle;intracellular non-membrane-bounded organelle;intracellular organelle;intracellular part;membrane;membrane-bounded organelle;non-membrane-bounded organelle;nucleus;organelle;plasma membrane	LIM
P63158	3146	Hmgb1	2	1.7382	0.44162	3.02952e-06	NA	NA	NA	22.9562	0	0	23.9075	0	0	23.2049	23.0813	22.6634	24.9542	23.8568	0	0	0	0	22.7377	0	0	0	0	0	0	23.2211	23.2463	286770000	P09429	Multifunctional redox sensitive protein with various roles in different cellular compartments. In the nucleus is one of the major chromatin-associated non-histone proteins and acts as a DNA chaperone involved in replication, transcription, chromatin remodeling, V(D)J recombination, DNA repair and genome stability. Proposed to be an universal biosensor for nucleic acids. Promotes host inflammatory…	Nucleus {ECO:0000269|PubMed:12231511, ECO:0000269|PubMed:17114460, ECO:0000269|PubMed:20819940, ECO:0000269|PubMed:22869893, ECO:0000269|PubMed:27362237}. Chromosome {ECO:0000250|UniProtKB:P10103, ECO:0000250|UniProtKB:P63159, ECO:0000305}. Cytoplasm {ECO:0000269|PubMed:11154118, ECO:0000269|PubMed:12231511, ECO:0000269|PubMed:17114460, ECO:0000269|PubMed:20819940, ECO:0000269|PubMed:22869893}. S…	Ubiquituous. Expressed in platelets (PubMed:11154118). {ECO:0000269|PubMed:11154118}.	3D-structure|Acetylation|Adaptive immunity|ADP-ribosylation|Autophagy|Cell membrane|Chemotaxis|Chromosome|Complete proteome|Cytoplasm|Direct protein sequencing|Disulfide bond|DNA damage|DNA recombination|DNA repair|DNA-binding|Endosome|Immunity|Inflammatory response|Innate immunity|Membrane|Nucleus|Oxidation|Phosphoprotein|Polymorphism|Reference proteome|Repeat|Secreted	apoptosis;base-excision repair, DNA ligation;biological regulation;catabolic process;cell activation;cell chemotaxis;cell death;cell migration;cell motility;cell projection organization;cellular catabolic process;cellular component disassembly;cellular component disassembly at cellular level;cellular component disassembly involved in apoptosis;cellular component movement;cellular component organi…	binding;chemoattractant activity;chromatin binding;cytokine activity;damaged DNA binding;DNA bending activity;DNA binding;double-stranded DNA binding;nucleic acid binding;nucleic acid binding transcription factor activity;protein binding;RAGE receptor binding;receptor binding;repressing transcription factor binding;sequence-specific DNA binding transcription factor activity;single-stranded DNA bi…	cell part;cell surface;chromosome;condensed chromosome;extracellular region;extracellular region part;extracellular space;intracellular membrane-bounded organelle;intracellular non-membrane-bounded organelle;intracellular organelle;intracellular organelle part;intracellular part;membrane-bounded organelle;non-membrane-bounded organelle;nuclear part;nucleoplasm;nucleus;organelle;organelle part	HMG_box;HMG_box_2
B2RQC6	790	Cad	2	-8.48022	0.199355	0	0.146066	0.895998	0.648032	0	23.2354	23.3209	23.2019	23.7925	23.0678	24.2658	0	0	0	0	0	23.1958	22.96	0	22.9989	0	0	22.4635	23.556	23.3936	23.5828	0	0	237710000	P27708	This protein is a ""fusion"" protein encoding four enzymatic activities of the pyrimidine pathway (GATase, CPSase, ATCase and DHOase). {ECO:0000269|PubMed:24332717}.	Cytoplasm {ECO:0000269|PubMed:15890648}. Nucleus {ECO:0000269|PubMed:15890648}. Note=Cytosolic and unphosphorylated in resting cells, translocates to the nucleus in response to EGF stimulation, nuclear import promotes optimal cell growth.	NA	3D-structure|Acetylation|Allosteric enzyme|ATP-binding|Complete proteome|Congenital disorder of glycosylation|Cytoplasm|Direct protein sequencing|Disease mutation|Epilepsy|Hydrolase|Ligase|Magnesium|Manganese|Metal-binding|Multifunctional enzyme|Nucleotide-binding|Nucleus|Phosphoprotein|Polymorphism|Pyrimidine biosynthesis|Reference proteome|Repeat|Transferase|Zinc	amide biosynthetic process;amine biosynthetic process;amine catabolic process;amine metabolic process;anatomical structure development;anatomical structure morphogenesis;arginine biosynthetic process;arginine metabolic process;biological regulation;biosynthetic process;body fluid secretion;carbamoyl phosphate biosynthetic process;carbamoyl phosphate metabolic process;carboxylic acid biosynthetic …	adenyl nucleotide binding;adenyl ribonucleotide binding;amine binding;amino acid binding;aspartate binding;aspartate carbamoyltransferase activity;ATP binding;binding;carbamoyl-phosphate synthase (ammonia) activity;carbamoyl-phosphate synthase (glutamine-hydrolyzing) activity;carbon-nitrogen ligase activity, with glutamine as amido-N-donor;carboxyl- or carbamoyltransferase activity;carboxylic aci…	axon part;cell body;cell part;cell projection;cell projection part;cytoplasmic part;cytosol;extracellular membrane-bounded organelle;extracellular organelle;extracellular region part;extracellular vesicular exosome;intracellular membrane-bounded organelle;intracellular organelle;intracellular organelle part;intracellular part;macromolecular complex;membrane;membrane-bounded organelle;membrane-bou…	CPSase_L_chain;CPSase_L_D2;CPSase_L_D3;CPSase_sm_chain;GATase;MGS;OTCace;OTCace_N
E9Q8T7	NA	Dnah1	2	-8.48022	0.0553725	0	-0.385674	0.826365	0.249347	23.6541	0	24.2506	23.5399	23.3433	0	0	23.9288	0	0	0	0	23.0392	23.3117	22.9574	23.6316	0	0	22.7693	23.8123	23.1703	0	0	0	312640000	HUMAN70453	NA	NA	NA	NA	NA	NA	NA	NA
Q61990;P57722	NA	Pcbp2;Pcbp3	2	-2.53759	0.464087	0.000450095	0.233532	0.8307	0.469875	22.4441	25.1916	24.6031	0	23.8929	23.078	24.7361	23.4326	0	0	0	0	25.2032	25.0145	0	23.7064	0	0	24.2928	0	23.5308	23.5238	23.8661	0	521920000	NA	NA	NA	NA	NA	NA	NA	NA	NA
Q6P9Q4	29109	Fhod1	2	-8.48022	0.0615998	0	-0.144897	0.814944	0.67057	23.746	0	23.6213	23.3558	0	24.0701	0	24.1283	0	0	0	0	23.5983	23.6152	23.2175	23.5191	23.3641	23.6503	23.6239	23.7539	0	23.3953	0	0	308510000	Q9Y613	Required for the assembly of F-actin structures, such as stress fibers. Depends on the Rho-ROCK cascade for its activity. Contributes to the coordination of microtubules with actin fibers and plays a role in cell elongation. Acts synergistically with ROCK1 to promote SRC-dependent non-apoptotic plasma membrane blebbing. {ECO:0000269|PubMed:14576350, ECO:0000269|PubMed:15878344, ECO:0000269|PubMed…	Cytoplasm. Cytoplasm, cytoskeleton. Cell projection, bleb. Note=Predominantly cytoplasmic.	Ubiquitous. Highly expressed in spleen.	3D-structure|Actin-binding|Cell projection|Coiled coil|Complete proteome|Cytoplasm|Cytoskeleton|Direct protein sequencing|Phosphoprotein|Reference proteome	biological regulation;positive regulation of actin filament bundle assembly;positive regulation of biological process;positive regulation of biosynthetic process;positive regulation of cellular biosynthetic process;positive regulation of cellular component organization;positive regulation of cellular metabolic process;positive regulation of cellular process;positive regulation of cytoskeleton org…	binding;identical protein binding;protein binding	bleb;cell part;cell projection;cytoplasm;cytoskeleton;intracellular membrane-bounded organelle;intracellular non-membrane-bounded organelle;intracellular organelle;intracellular part;membrane;membrane-bounded organelle;non-membrane-bounded organelle;nucleus;organelle	FH2
P09411;P09041	NA	Pgk1	2	0.903493	0.0579778	0.0261807	0.620701	0.229688	0.0573096	24.0991	23.6054	23.4915	0	23.5877	23.5124	24.68	23.6459	24.4765	24.6582	23.6836	24.4313	23.3842	23.9668	0	0	0	0	23.5386	23.5531	23.4639	23.5776	24.0807	23.1495	357980000	NA	NA	NA	NA	NA	NA	NA	NA	NA
P46061	5905	Rangap1	2	-1.66946	0.284778	0.0176398	0.0530138	0.563305	0.862404	25.5045	0	26.0014	25.4521	26.2932	25.6892	25.3971	0	0	26.5639	0	0	25.8253	25.8259	26.0794	26.1932	25.9068	25.7851	24.5301	25.8776	25.7196	26.0273	26.1023	25.961	1893000000	P46060	GTPase activator for RAN (PubMed:8146159, PubMed:8896452, PubMed:16428860). Converts cytoplasmic GTP-bound RAN to GDP-bound RAN, which is essential for RAN-mediated nuclear import and export (PubMed:8896452, PubMed:27160050). Mediates dissociation of cargo from nuclear export complexes containing XPO1, RAN and RANBP2 after nuclear export (PubMed:27160050). {ECO:0000269|PubMed:16428860, ECO:000026…	Cytoplasm {ECO:0000269|PubMed:15037602, ECO:0000305|PubMed:8146159}. Nucleus, nucleoplasm {ECO:0000269|PubMed:8146159}. Nucleus envelope {ECO:0000269|PubMed:11854305, ECO:0000269|PubMed:15037602}. Chromosome, centromere, kinetochore {ECO:0000269|PubMed:11854305}. Cytoplasm, cytoskeleton, spindle {ECO:0000269|PubMed:11854305, ECO:0000269|PubMed:15037602}. Note=Cytoplasmic during interphase. Detect…	Highly expressed in brain, thymus and testis. {ECO:0000269|PubMed:8973340}.	3D-structure|Acetylation|Centromere|Chromosome|Complete proteome|Cytoplasm|Cytoskeleton|Direct protein sequencing|GTPase activation|Isopeptide bond|Kinetochore|Leucine-rich repeat|Nucleus|Phosphoprotein|Polymorphism|Reference proteome|Repeat|Ubl conjugation	biological regulation;cell cycle;cellular process;cellular response to stimulus;intracellular signal transduction;mitotic cell cycle;negative regulation of biological process;negative regulation of intracellular protein transport;negative regulation of intracellular transport;negative regulation of nucleocytoplasmic transport;negative regulation of protein export from nucleus;negative regulation …	enzyme activator activity;enzyme regulator activity;GTPase activator activity;GTPase regulator activity;nucleoside-triphosphatase regulator activity	cell part;chromosomal part;condensed chromosome kinetochore;cytoplasm;cytoplasmic part;cytoskeletal part;cytosol;intracellular non-membrane-bounded organelle;intracellular organelle;intracellular organelle part;intracellular part;kinetochore;macromolecular complex;membrane;membrane part;non-membrane-bounded organelle;nuclear membrane;nuclear part;nuclear pore;organelle;organelle membrane;organell…	RanGAP1_C
P62843	6209	Rps15	2	1.71769	0.058309	4.0516e-06	0.17083	0.908218	0.594822	23.586	21.1911	0	24.0655	0	24.1249	24.3742	24.7153	23.7861	25.2846	25.0865	0	23.8069	24.4003	24.1221	0	24.126	23.7342	22.6557	24.9648	24.05	24.2321	0	24.5851	577530000	P62841	NA	NA	NA	3D-structure|Acetylation|Complete proteome|Direct protein sequencing|Isopeptide bond|Reference proteome|Ribonucleoprotein|Ribosomal protein|Ubl conjugation	biosynthetic process;catabolic process;cell differentiation;cellular biosynthetic process;cellular catabolic process;cellular component assembly;cellular component assembly at cellular level;cellular component biogenesis;cellular component biogenesis at cellular level;cellular component disassembly;cellular component disassembly at cellular level;cellular component organization;cellular component…	binding;DNA binding;nucleic acid binding;structural constituent of ribosome;structural molecule activity	adherens junction;anchoring junction;cell junction;cell part;cell-substrate adherens junction;cell-substrate junction;cytoplasm;cytoplasmic part;cytosol;cytosolic small ribosomal subunit;focal adhesion;intracellular membrane-bounded organelle;intracellular organelle;intracellular organelle part;intracellular part;macromolecular complex;membrane;membrane-bounded organelle;nuclear part;nucleoplasm;…	Ribosomal_S19
P83882	6166	Rpl36a	2	1.04095	0.228444	0.00863442	NA	NA	NA	20.6554	20.7426	19.7504	0	0	0	20.4405	20.8861	21.9432	0	21.2821	20.9974	0	0	0	0	0	0	0	19.5405	0	0	0	0	60240000	Q969Q0	NA	Cytoplasm {ECO:0000305}.	Ubiquitously expressed. {ECO:0000269|PubMed:12490704}.	Complete proteome|Cytoplasm|Direct protein sequencing|Methylation|Polymorphism|Reference proteome|Ribonucleoprotein|Ribosomal protein	biosynthetic process;cellular biosynthetic process;cellular macromolecule biosynthetic process;cellular macromolecule metabolic process;cellular metabolic process;cellular process;cellular protein metabolic process;macromolecule biosynthetic process;macromolecule metabolic process;metabolic process;primary metabolic process;protein metabolic process;translation	structural constituent of ribosome;structural molecule activity	cell part;cytosolic large ribosomal subunit;intracellular organelle part;intracellular part;large ribosomal subunit;macromolecular complex;organelle part;ribonucleoprotein complex	Ribosomal_L44
P83882	NA	Rpl36a	2	1.04095	0.228444	0.00863442	NA	NA	NA	20.6554	20.7426	19.7504	0	0	0	20.4405	20.8861	21.9432	0	21.2821	20.9974	0	0	0	0	0	0	0	19.5405	0	0	0	0	60240000	HUMAN101536	NA	NA	NA	NA	NA	NA	NA	NA
P83882	NA	Rpl36a	2	1.04095	0.228444	0.00863442	NA	NA	NA	20.6554	20.7426	19.7504	0	0	0	20.4405	20.8861	21.9432	0	21.2821	20.9974	0	0	0	0	0	0	0	19.5405	0	0	0	0	60240000	HUMAN101540	NA	NA	NA	NA	NA	NA	NA	NA
Q60967	9061	Papss1	2	0.864136	0.0732893	0.0350116	-0.203609	0.512603	0.546816	0	0	0	21.8298	0	22.2595	22.0837	22.3239	0	23.1041	22.5051	23.3182	22.4447	0	22.6701	22.5091	22.5132	22.5433	22.3721	22.8059	22.6513	0	22.2399	0	169610000	O43252	Bifunctional enzyme with both ATP sulfurylase and APS kinase activity, which mediates two steps in the sulfate activation pathway. The first step is the transfer of a sulfate group to ATP to yield adenosine 5'-phosphosulfate (APS), and the second step is the transfer of a phosphate group from ATP to APS yielding 3'-phosphoadenylylsulfate (PAPS: activated sulfate donor used by sulfotransferase). I…	NA	Expressed in testis, pancreas, kidney, thymus, prostate, ovary, small intestine, colon, leukocytes and liver. Also expressed in high endothelial venules (HEV) cells and in cartilage. {ECO:0000269|PubMed:9576487}.	3D-structure|Acetylation|ATP-binding|Complete proteome|Kinase|Multifunctional enzyme|Nucleotide-binding|Nucleotidyltransferase|Polymorphism|Reference proteome|Transferase	3'-phosphoadenosine 5'-phosphosulfate biosynthetic process;3'-phosphoadenosine 5'-phosphosulfate metabolic process;amine metabolic process;aminoglycan metabolic process;anatomical structure development;biosynthetic process;carbohydrate metabolic process;cellular biosynthetic process;cellular metabolic process;cellular nitrogen compound biosynthetic process;cellular nitrogen compound metabolic pro…	adenyl nucleotide binding;adenyl ribonucleotide binding;adenylylsulfate kinase activity;adenylyltransferase activity;ATP binding;binding;catalytic activity;kinase activity;nucleotide binding;nucleotidyltransferase activity;phosphotransferase activity, alcohol group as acceptor;purine nucleotide binding;purine ribonucleoside triphosphate binding;purine ribonucleotide binding;ribonucleotide binding…	cell part;cytoplasmic part;cytosol;intracellular part	APS_kinase;ATP-sulfurylase;PUA_2
Q7TQC7	55105	Gpatch2	2	-1.70469	0.11797	0.0155552	-0.0475849	0.941118	0.89521	21.8865	21.6662	21.642	21.7675	22.2188	21.816	0	21.375	0	0	0	22.3637	0	0	21.5979	21.592	21.9668	0	21.7716	0	21.61	21.3764	0	21.5083	91931000	Q9NW75	Enhances the ATPase activity of DHX15 in vitro. {ECO:0000269|PubMed:19432882}.	Nucleus speckle {ECO:0000269|PubMed:19432882}. Nucleus, nucleolus {ECO:0000269|PubMed:19432882}.	Testis. {ECO:0000269|PubMed:19432882}.	Alternative splicing|Complete proteome|Nucleus|Phosphoprotein|Reference proteome	biological regulation;negative regulation of catalytic activity;negative regulation of hydrolase activity;negative regulation of molecular function;negative regulation of phosphatase activity;regulation of biological process;regulation of catalytic activity;regulation of cellular metabolic process;regulation of cellular process;regulation of dephosphorylation;regulation of hydrolase activity;regu…	binding;nucleic acid binding	cell part;intracellular non-membrane-bounded organelle;intracellular organelle;intracellular organelle part;intracellular part;non-membrane-bounded organelle;nuclear body;nuclear part;nuclear speck;nucleolus;nucleoplasm part;organelle;organelle part	G-patch
Q80XU3	64710	Nucks1	2	0.898822	0.264788	0.0271165	-0.337778	0.0774633	0.313739	0	0	0	22.7078	0	23.3444	22.3585	0	0	23.9444	23.1214	24.3294	26.3854	26.0451	26.292	26.3995	26.8037	26.7188	26.2662	25.6906	26.0692	26.0401	25.9398	26.1792	1651700000	Q9H1E3	NA	Nucleus.	Widely expressed, with highest levels in thyroid gland, prostate and uterus and in fetal liver, thymus and lung. {ECO:0000269|PubMed:15381070}.	Alternative splicing|Complete proteome|Nucleus|Phosphoprotein|Polymorphism|Reference proteome	NA	NA	cell part;cytoplasm;intracellular membrane-bounded organelle;intracellular organelle;intracellular part;membrane-bounded organelle;nucleus;organelle	NA
Q8BX02	25959	Kank2	2	-1.73832	0.0615436	0.0137708	NA	NA	NA	22.1394	22.3735	0	0	22.4296	22.2332	0	21.578	0	0	22.4842	0	0	22.4668	0	0	22.9926	0	0	0	22.2577	22.5515	22.5404	0	112080000	Q63ZY3	Involved in transcription regulation by sequestering in the cytoplasm nuclear receptor coactivators such as NCOA1, NCOA2 and NCOA3 (PubMed:17476305). Involved in regulation of caspase- independent apoptosis by sequestering the proapoptotic factor AIFM1 in mitochondria (PubMed:22371500). Pro-apoptotic stimuli can induce its proteasomal degradation allowing the translocation of AIFM1 to the nucleus…	Cytoplasm {ECO:0000269|PubMed:17476305, ECO:0000269|PubMed:17996375, ECO:0000269|PubMed:22371500, ECO:0000269|PubMed:25961457}. Mitochondrion {ECO:0000269|PubMed:22371500}.	Strongly expressed in cervix, colon, heart, kidney and lung. Expressed in kidney glomerular podocytes and mesangial cells (at protein level). {ECO:0000269|PubMed:17996375, ECO:0000269|PubMed:20720434}.	3D-structure|Alternative splicing|ANK repeat|Apoptosis|Coiled coil|Complete proteome|Cytoplasm|Disease mutation|Methylation|Mitochondrion|Palmoplantar keratoderma|Phosphoprotein|Polymorphism|Reference proteome|Repeat|Transcription|Transcription regulation	apoptosis;biological regulation;biosynthetic process;cell death;cellular biosynthetic process;cellular macromolecule biosynthetic process;cellular macromolecule metabolic process;cellular metabolic process;cellular nitrogen compound metabolic process;cellular process;death;macromolecule biosynthetic process;macromolecule metabolic process;metabolic process;negative regulation of biological proces…	NA	cell part;cytoplasm;cytoplasmic part;intracellular membrane-bounded organelle;intracellular organelle;intracellular part;membrane-bounded organelle;mitochondrion;organelle	Ank;Ank_2;KN_motif
Q8R2M2	30836	Dnttip2	2	0.904539	0.205442	0.0259749	-0.186549	0.200849	0.581596	23.146	23.3671	0	23.6509	24.8424	24.1751	0	24.3104	24.5227	24.6398	24.681	23.8636	25.177	25.2942	25.4873	25.522	25.6164	25.1257	25.3587	24.8999	25.1906	25.3053	25.2241	25.0721	1032700000	Q5QJE6	Regulates the transcriptional activity of DNTT and ESR1. May function as a chromatin remodeling protein. {ECO:0000269|PubMed:12786946, ECO:0000269|PubMed:15047147}.	Nucleus {ECO:0000269|PubMed:12786946, ECO:0000269|PubMed:15047147}.	Widely expressed with higher levels in testis. {ECO:0000269|PubMed:12786946, ECO:0000269|PubMed:15047147}.	Coiled coil|Complete proteome|Isopeptide bond|Nucleus|Phosphoprotein|Polymorphism|Reference proteome|Transcription|Transcription regulation|Ubl conjugation	biological regulation;biosynthetic process;cellular biosynthetic process;cellular macromolecule biosynthetic process;cellular macromolecule metabolic process;cellular metabolic process;cellular nitrogen compound metabolic process;cellular process;macromolecule biosynthetic process;macromolecule metabolic process;metabolic process;nitrogen compound metabolic process;nucleic acid metabolic process;…	NA	cell part;intracellular membrane-bounded organelle;intracellular non-membrane-bounded organelle;intracellular organelle;intracellular organelle part;intracellular part;membrane-bounded organelle;non-membrane-bounded organelle;nuclear part;nucleolus;nucleus;organelle;organelle part	Fcf2
Q9CY64	644	Blvra	2	1.15004	0.0858972	0.00322137	-0.2918	0.0677179	0.385031	22.2805	22.9038	0	0	0	0	23.3074	22.7695	22.9695	0	22.4682	22.6044	22.9417	23.2213	0	23.0581	0	22.8573	22.4959	0	0	22.6947	22.8066	22.8721	218020000	P53004	Reduces the gamma-methene bridge of the open tetrapyrrole, biliverdin IX alpha, to bilirubin with the concomitant oxidation of a NADH or NADPH cofactor.	Cytoplasm.	Liver.	3D-structure|Acetylation|Complete proteome|Cytoplasm|Direct protein sequencing|Metal-binding|NAD|NADP|Oxidoreductase|Phosphoprotein|Polymorphism|Reference proteome|Zinc	catabolic process;cellular catabolic process;cellular metabolic process;cellular nitrogen compound catabolic process;cellular nitrogen compound metabolic process;cellular process;cofactor catabolic process;cofactor metabolic process;heme catabolic process;heme metabolic process;heterocycle catabolic process;heterocycle metabolic process;metabolic process;nitrogen compound metabolic process;oxidat…	biliverdin reductase activity;binding;catalytic activity;cation binding;ion binding;metal ion binding;oxidoreductase activity;oxidoreductase activity, acting on the CH-CH group of donors;oxidoreductase activity, acting on the CH-CH group of donors, NAD or NADP as acceptor;transition metal ion binding;zinc ion binding	cell part;cytoplasmic part;cytosol;extracellular membrane-bounded organelle;extracellular organelle;extracellular region part;extracellular vesicular exosome;intracellular part;membrane-bounded organelle;membrane-bounded vesicle;organelle;vesicle	Biliv-reduc_cat;GFO_IDH_MocA
Q9JIX0	NA	Eny2	2	1.16812	0.589003	0.00271086	0.284444	0.322427	0.380149	0	24.161	0	24.7637	0	25.5445	24.886	23.9419	0	24.5202	0	25.0515	24.1184	23.6784	24.3953	23.2744	23.6176	24.1674	23.7491	24.01	24.6806	24.5519	24.3671	23.87	776670000	NA	NA	NA	NA	NA	NA	NA	NA	NA
Q9R0N0	2584	Galk1	2	1.26132	0.0557746	0.0010687	0.19452	0.282648	0.545873	0	25.0109	24.1095	0	0	25.1277	0	25.2345	24.8104	25.8022	25.5973	25.3205	0	25.3349	25.2969	25.4563	25.1853	25.2291	25.0429	25.7529	25.4884	25.2796	25.6849	25.4268	1300200000	P51570	Major enzyme for galactose metabolism.	NA	NA	3D-structure|Alternative splicing|ATP-binding|Carbohydrate metabolism|Cataract|Complete proteome|Direct protein sequencing|Disease mutation|Galactose metabolism|Kinase|Nucleotide-binding|Phosphoprotein|Polymorphism|Reference proteome|Transferase	alcohol catabolic process;alcohol metabolic process;alditol metabolic process;carbohydrate catabolic process;carbohydrate metabolic process;catabolic process;cellular carbohydrate catabolic process;cellular carbohydrate metabolic process;cellular metabolic process;cellular process;galactitol metabolic process;galactose catabolic process;galactose metabolic process;hexitol metabolic process;hexose…	adenyl nucleotide binding;adenyl ribonucleotide binding;ATP binding;binding;carbohydrate binding;carbohydrate kinase activity;catalytic activity;galactokinase activity;galactose binding;kinase activity;monosaccharide binding;nucleotide binding;phosphotransferase activity, alcohol group as acceptor;purine nucleotide binding;purine ribonucleoside triphosphate binding;purine ribonucleotide binding;r…	cell part;cytoplasm;cytoplasmic part;cytosol;extracellular membrane-bounded organelle;extracellular organelle;extracellular region part;extracellular vesicular exosome;intracellular part;membrane;membrane-bounded organelle;membrane-bounded vesicle;organelle;vesicle	GalKase_gal_bdg;GHMP_kinases_C;GHMP_kinases_N
O35609	10067	Scamp3	3	0.403317	0.0297097	0.4483	NA	NA	NA	0	25.6172	25.379	0	25.6594	0	25.6745	25.9469	25.7883	26.1303	25.7991	25.5536	0	0	0	0	0	0	0	25.6781	0	0	0	0	965400000	O14828	Functions in post-Golgi recycling pathways. Acts as a recycling carrier to the cell surface.	Membrane| Multi-pass membrane protein.	Widely expressed, with highest expression in heart and skeletal muscle.	Alternative splicing|Complete proteome|Isopeptide bond|Membrane|Phosphoprotein|Polymorphism|Protein transport|Reference proteome|Transmembrane|Transmembrane helix|Transport|Ubl conjugation	cellular process;establishment of localization;establishment of localization in cell;establishment of protein localization;Golgi vesicle transport;intracellular transport;post-Golgi vesicle-mediated transport;protein transport;response to chemical stimulus;response to external stimulus;response to extracellular stimulus;response to nutrient;response to nutrient levels;response to retinoic acid;re…	binding;enzyme binding;protein binding;ubiquitin protein ligase binding	cell part;cytoplasmic part;extracellular membrane-bounded organelle;extracellular organelle;extracellular region part;extracellular vesicular exosome;Golgi apparatus part;Golgi membrane;integral to membrane;intracellular organelle part;intracellular part;intrinsic to membrane;membrane;membrane part;membrane-bounded organelle;membrane-bounded vesicle;organelle;organelle membrane;organelle part;ves…	SCAMP
O88291	NA	Znf326	3	0.306923	0.00831309	0.634171	0.0911022	0.374131	0.772407	27.2135	26.8905	27.0591	26.7421	27.0635	27.1586	27.269	27.3674	27.3691	27.3669	27.407	27.4325	26.6756	26.9507	26.7434	26.7665	26.3863	26.7558	26.8482	27.1539	26.9729	26.7394	26.8333	26.5686	6142100000	NA	NA	NA	NA	NA	NA	NA	NA	NA
P51141	1855	Dvl1	3	-0.541472	0.00291116	0.369503	-0.127494	0.208784	0.70926	29.4887	29.3118	29.3673	29.5801	29.7124	29.5589	28.4513	28.928	29.1455	28.6914	29.0356	29.1126	28.5438	28.304	28.2906	28.3699	28.1862	28.3486	28.2947	28.4205	28.2272	27.9972	28.1702	28.011	22819000000	O14640	Participates in Wnt signaling by binding to the cytoplasmic C-terminus of frizzled family members and transducing the Wnt signal to down-stream effectors. Plays a role both in canonical and non-canonical Wnt signaling. Plays a role in the signal transduction pathways mediated by multiple Wnt genes. Required for LEF1 activation upon WNT1 and WNT3A signaling. DVL1 and PAK1 form a ternary complex wi…	Cell membrane {ECO:0000250}| Peripheral membrane protein {ECO:0000250}| Cytoplasmic side {ECO:0000250}. Cytoplasm, cytosol {ECO:0000250}. Cytoplasmic vesicle {ECO:0000250}. Note=Localizes at the cell membrane upon interaction with frizzled family members. {ECO:0000250}.	NA	Alternative splicing|Cell membrane|Complete proteome|Cytoplasm|Cytoplasmic vesicle|Developmental protein|Dwarfism|Membrane|Phosphoprotein|Reference proteome|Ubl conjugation|Wnt signaling pathway	anatomical structure development;anatomical structure morphogenesis;axon extension;axon guidance;behavior;behavioral interaction between organisms;biological regulation;biosynthetic process;canonical Wnt receptor signaling pathway;cell growth;cell part morphogenesis;cell projection morphogenesis;cell projection organization;cell surface receptor linked signaling pathway;cellular biosynthetic proc…	binding;enzyme binding;frizzled binding;G-protein-coupled receptor binding;identical protein binding;kinase binding;protein binding;protein kinase binding;receptor binding	axon;cell body;cell part;cell projection;cell projection part;clathrin-coated vesicle;coated vesicle;cytoplasmic membrane-bounded vesicle;cytoplasmic part;cytoplasmic vesicle;cytoskeletal part;cytosol;dendrite;growth cone;intracellular membrane-bounded organelle;intracellular organelle;intracellular organelle part;intracellular part;macromolecular complex;membrane;membrane-bounded organelle;membr…	DEP;Dishevelled;DIX;Dsh_C;PDZ
Q80VQ1	55227	Lrrc1	3	-1.09273	0.000402051	0.105537	-0.58426	0.250362	0.0799121	23.8481	23.4435	23.3522	23.5723	23.5164	23.765	21.8718	22.5218	22.5783	0	22.3784	22.648	21.8038	22.6778	22.9013	22.497	21.136	22.9507	21.3177	22.0218	22.1089	21.7343	22.23	21.99	1148000000	Q9BTT6	NA	Cytoplasm {ECO:0000269|PubMed:11440998}. Membrane {ECO:0000269|PubMed:11440998}| Peripheral membrane protein {ECO:0000269|PubMed:11440998}. Note=Localized at the basolateral side of epithelial cells.	Expressed strongly in testis and placenta, followed by heart, lung, kidney, thyroid, trachea, colon, prostate and pancreas. {ECO:0000269|PubMed:11440998}.	Alternative splicing|Coiled coil|Complete proteome|Cytoplasm|Leucine-rich repeat|Membrane|Phosphoprotein|Polymorphism|Reference proteome|Repeat	NA	NA	cell part;cytoplasm;intracellular part;membrane	LRR_1;LRR_4;LRR_8
Q8K4G5	NA	Ablim1	3	-0.464574	0.0388814	0.425566	-0.0233127	0.399406	0.953374	26.8163	26.3376	26.4001	26.1069	26.7981	26.5512	25.2442	26.0878	26.2555	25.9343	25.8059	26.3579	27.4261	27.3073	27.4254	27.2658	27.5609	27.6264	27.4481	26.9734	27.2231	27.3885	27.4164	27.4671	7091100000	NA	NA	NA	NA	NA	NA	NA	NA	NA
Q91VS8	9855	Farp2	3	-1.28479	3.27822e-05	0.061504	NA	NA	NA	24.5532	24.5191	24.3483	24.3962	24.6194	24.4846	0	23.3167	23.3213	0	23.5059	0	0	0	0	0	0	0	0	0	0	0	0	0	241880000	O94887	Functions as guanine nucleotide exchange factor that activates RAC1. May have relatively low activity. Plays a role in the response to class 3 semaphorins and remodeling of the actin cytoskeleton. Plays a role in TNFSF11-mediated osteoclast differentiation, especially in podosome rearrangement and reorganization of the actin cytoskeleton. Regulates the activation of ITGB3, integrin signaling and …	NA	NA	Alternative splicing|Complete proteome|Guanine-nucleotide releasing factor|Phosphoprotein|Polymorphism|Reference proteome|Repeat	actin cytoskeleton organization;actin cytoskeleton reorganization;actin filament-based process;axon guidance;biological adhesion;biological regulation;cell adhesion;cell differentiation;cell maturation;cell surface receptor linked signaling pathway;cellular component assembly;cellular component organization;cellular component organization at cellular level;cellular component organization or bioge…	enzyme regulator activity;GTPase regulator activity;guanyl-nucleotide exchange factor activity;nucleoside-triphosphatase regulator activity;Rac guanyl-nucleotide exchange factor activity;Ras guanyl-nucleotide exchange factor activity;Rho guanyl-nucleotide exchange factor activity;small GTPase regulator activity	cell part;cytoplasm;cytoplasmic part;cytoskeleton;cytosol;extrinsic to membrane;intracellular non-membrane-bounded organelle;intracellular organelle;intracellular part;membrane part;non-membrane-bounded organelle;organelle	FA;FERM_C;FERM_M;FERM_N;PH;RhoGEF
Q9CQB2	84331	Fam195a	3	0.531925	0.0227771	0.256371	NA	NA	NA	24.6114	24.6865	24.3277	24.4338	24.0679	23.9955	24.5048	25.026	25.1215	24.7991	24.6854	25.0198	0	0	0	0	23.7572	0	23.7997	0	0	0	0	0	454380000	Q9BUT9	NA	Cytoplasm, Stress granule {ECO:0000269|PubMed:26184334}. Nucleus {ECO:0000269|PubMed:26184334}.	NA	Acetylation|Alternative splicing|Complete proteome|Cytoplasm|Methylation|Nucleus|Phosphoprotein|Reference proteome	NA	NA	NA	FAM195
Q9CRB9	NA	Chchd3	3	0.535933	0.0285191	0.251485	NA	NA	NA	24.6218	23.8292	24.2596	0	24.6832	24.2875	24.7645	24.7851	24.8288	24.9278	24.7901	24.9866	22.9289	24.3264	24.3993	0	0	0	0	24.4399	24.1175	0	0	0	544680000	HUMAN91403	NA	NA	NA	NA	NA	NA	NA	NA
Q9D3D9	513	Atp5d	3	0.667869	0.0132355	0.125212	NA	NA	NA	24.613	24.3869	0	0	0	24.6295	24.7457	24.9158	24.7572	25.1111	25.1563	25.3764	23.309	22.3407	0	0	0	23.6021	0	24.227	23.5677	0	0	24.0247	615890000	P30049	Mitochondrial membrane ATP synthase (F(1)F(0) ATP synthase or Complex V) produces ATP from ADP in the presence of a proton gradient across the membrane which is generated by electron transport complexes of the respiratory chain. F-type ATPases consist of two structural domains, F(1) - containing the extramembraneous catalytic core, and F(0) - containing the membrane proton channel, linked togethe…	Mitochondrion. Mitochondrion inner membrane.	NA	Acetylation|ATP synthesis|CF(1)|Complete proteome|Direct protein sequencing|Hydrogen ion transport|Ion transport|Membrane|Mitochondrion|Mitochondrion inner membrane|Reference proteome|Transit peptide|Transport	ATP biosynthetic process;ATP metabolic process;ATP synthesis coupled proton transport;biosynthetic process;cation transport;cellular biosynthetic process;cellular metabolic process;cellular nitrogen compound biosynthetic process;cellular nitrogen compound metabolic process;cellular process;electron transport chain;energy coupled proton transport, down electrochemical gradient;establishment of loc…	active transmembrane transporter activity;ATPase activity;ATPase activity, coupled;ATPase activity, coupled to movement of substances;ATPase activity, coupled to transmembrane movement of ions;ATPase activity, coupled to transmembrane movement of substances;catalytic activity;cation transmembrane transporter activity;cation-transporting ATPase activity;hydrogen ion transmembrane transporter activ…	cell part;cytoplasmic part;intracellular membrane-bounded organelle;intracellular organelle;intracellular organelle lumen;intracellular organelle part;intracellular part;macromolecular complex;membrane;membrane part;membrane-bounded organelle;membrane-enclosed lumen;mitochondrial inner membrane;mitochondrial matrix;mitochondrial membrane;mitochondrial membrane part;mitochondrial part;mitochondria…	ATP-synt_DE_N
Q9DB42	51042	Znf593	3	0.571832	0.00421544	0.2106	NA	NA	NA	23.8082	23.7103	23.6887	0	22.9302	23.6925	24.1725	24.5313	24.2139	24.3095	24.3549	24.082	22.7575	0	0	0	0	0	23.3171	23.7573	23.7639	0	0	0	374390000	O00488	Negatively modulates the DNA binding activity of Oct-2 and therefore its transcriptional regulatory activity. Could act either by binding to DNA octamer or by interacting with Oct-2. May also be a modulator of other octamer-binding proteins.	Nucleus, nucleolus {ECO:0000269|PubMed:12429849}.	Ubiquitous. Detected in spleen, prostate, testis, small intestine, colon and to a minor level in thymus and peripheral blood leukocytes.	3D-structure|Complete proteome|DNA-binding|Metal-binding|Nucleus|Polymorphism|Reference proteome|Transcription|Transcription regulation|Zinc|Zinc-finger	biological regulation;biosynthetic process;cellular biosynthetic process;cellular macromolecule biosynthetic process;cellular macromolecule metabolic process;cellular metabolic process;cellular nitrogen compound metabolic process;cellular process;macromolecule biosynthetic process;macromolecule metabolic process;metabolic process;negative regulation of biological process;negative regulation of bi…	binding;cation binding;DNA binding;ion binding;metal ion binding;nucleic acid binding;protein binding transcription factor activity;transcription cofactor activity;transcription corepressor activity;transcription factor binding transcription factor activity	cell part;intracellular membrane-bounded organelle;intracellular non-membrane-bounded organelle;intracellular organelle;intracellular organelle part;intracellular part;membrane-bounded organelle;non-membrane-bounded organelle;nuclear part;nucleolus;nucleus;organelle;organelle part	zf-C2H2_jaz
A2A7S8	57648	Kiaa1522	3	-0.686225	0.00476791	0.277135	0.0832846	0.971949	0.790673	26.4668	26.2093	25.8563	26.0342	26.2796	26.1871	25.3068	25.8041	25.6182	25.5204	25.5036	25.4136	25.1299	25.1576	25.0799	25.0219	25.1385	25.4592	25.2153	24.6898	25.2483	25.2198	25.1407	25.3853	1600500000	Q9P206	NA	NA	NA	Alternative splicing|Complete proteome|Lipoprotein|Methylation|Myristate|Phosphoprotein|Polymorphism|Reference proteome	NA	NA	NA	NA
A2AI08	286262	Tprn	3	-0.356686	0.0174705	0.512045	-0.109463	0.133673	0.750152	26.5365	26.0691	25.9908	26.053	26.1912	26.3482	25.4714	25.7628	25.9808	25.5579	25.7866	25.8403	25.9685	25.8906	25.9218	25.9226	26.289	26.1561	25.918	25.4279	25.8089	25.7607	25.8631	26.006	2144900000	Q4KMQ1	NA	Cell projection, stereocilium {ECO:0000250}. Note=Localized prominently at the taper regions of hair cell stereocilia. {ECO:0000250}.	Expression is detected in fetal cochlea. {ECO:0000269|PubMed:20170898}.	Alternative splicing|Cell projection|Complete proteome|Deafness|Hearing|Non-syndromic deafness|Phosphoprotein|Reference proteome	multicellular organismal process;neurological system process;sensory perception;sensory perception of mechanical stimulus;sensory perception of sound;system process	NA	cell part;cell projection;intracellular part;microvillus;organelle part;stereocilium	Phostensin;Phostensin_N
A2ALU4	NA	Shroom2	3	-0.872205	0.00112548	0.18349	0.000903096	0.605634	0.98825	27.0857	26.6676	26.7745	26.4873	26.858	26.838	25.3156	25.9084	26.1821	25.4856	25.96	26.0029	26.6664	26.6074	26.8028	26.6303	26.9207	27.1446	26.9601	26.3069	26.8603	26.7814	26.5719	26.6914	3241300000	NA	NA	NA	NA	NA	NA	NA	NA	NA
A2BH40	8289	Arid1a	3	0.453384	0.0329776	0.365507	0.0594937	0.833464	0.846932	24.5723	23.975	24.0963	23.8894	24.2336	23.6614	24.4839	24.7597	24.7843	24.2984	24.4966	24.4413	24.4215	24.459	24.6469	24.4308	24.7359	24.4292	24.5466	24.5005	24.5084	24.6912	24.3975	24.3343	862280000	O14497	Involved in transcriptional activation and repression of select genes by chromatin remodeling (alteration of DNA-nucleosome topology). Component of SWI/SNF chromatin remodeling complexes that carry out key enzymatic activities, changing chromatin structure by altering DNA-histone contacts within a nucleosome in an ATP-dependent manner. Binds DNA non-specifically. Belongs to the neural progenitors…	Nucleus {ECO:0000255|PROSITE- ProRule:PRU00355, ECO:0000269|PubMed:11318604, ECO:0000269|PubMed:26614907}.	Highly expressed in spleen, thymus, prostate, testis, ovary, small intestine, colon, and PBL, and at a much lower level in heart, brain, placenta, lung, liver, skeletal muscle, kidney, and pancreas. {ECO:0000269|PubMed:11073988, ECO:0000269|PubMed:11318604, ECO:0000269|PubMed:12200431}.	3D-structure|Acetylation|Alternative splicing|Chromatin regulator|Complete proteome|Direct protein sequencing|DNA-binding|Mental retardation|Methylation|Neurogenesis|Nucleus|Phosphoprotein|Polymorphism|Reference proteome|Transcription|Transcription regulation	anatomical structure development;anatomical structure formation involved in morphogenesis;androgen receptor signaling pathway;ATP-dependent chromatin remodeling;biological regulation;biosynthetic process;blood vessel development;cardiac chamber development;cellular biosynthetic process;cellular component disassembly;cellular component disassembly at cellular level;cellular component organization;…	binding;DNA binding;ligand-dependent nuclear receptor binding;nucleic acid binding;protein binding;protein binding transcription factor activity;receptor binding;transcription coactivator activity;transcription cofactor activity;transcription factor binding transcription factor activity	cell part;chromatin;chromatin remodeling complex;chromosomal part;intracellular membrane-bounded organelle;intracellular organelle;intracellular organelle part;intracellular part;macromolecular complex;membrane-bounded organelle;nBAF complex;npBAF complex;nuclear chromatin;nuclear chromosome part;nuclear part;nucleoplasm;nucleus;organelle;organelle part;protein complex;SWI/SNF complex;SWI/SNF-typ…	ARID;DUF3518
A2RTL5	NA	Rsrc2	3	0.392681	0.033965	0.467169	-0.0411113	0.906086	0.91068	24.4312	24.9649	24.879	25.2315	25.1269	24.8308	25.3644	25.3572	25.0521	25.2721	25.2541	25.4036	25.4602	25.446	25.4333	25.3745	25.2051	25.3598	25.3471	25.6309	25.3789	25.1527	25.5539	25.2682	1312100000	NA	NA	NA	NA	NA	NA	NA	NA	NA
C0HKD9;C0HKD8	NA	C0HKD9;C0HKD8	3	0.71274	0.00117864	0.0959711	0.0168953	0.895998	0.949451	24.1418	24.4782	24.1794	24.4422	0	24.2741	24.8371	25.2662	24.9726	25.038	24.8434	24.9072	25.405	25.3362	25.0611	25.1698	24.9322	24.6184	25.3949	25.4354	25.2046	25.0585	24.8997	24.7357	1147500000	NA	NA	NA	NA	NA	NA	NA	NA	NA
D3YXK2;Q80YR5	NA	Safb	3	0.667956	0.00550609	0.12515	0.288187	0.19753	0.373997	25.4181	25.6816	25.2531	25.5697	25.679	25.9495	25.8439	26.2808	26.3362	26.3058	26.2086	26.5451	25.8475	25.8758	25.8031	25.9716	26.1687	26.0647	25.9892	25.8169	26.4008	26.0858	26.3293	26.4184	2232200000	NA	NA	NA	NA	NA	NA	NA	NA	NA
E9Q6B2	317762	Ccdc85c	3	-1.32664	0.000269753	0.0542792	-0.220113	0.393483	0.514182	25.0183	24.5201	24.5914	24.639	24.7162	24.6485	0	23.1678	23.7328	23.007	23.4524	23.6809	23.6794	23.6343	23.3376	23.7017	23.6465	23.8517	23.6992	23.1753	23.37	23.486	23.8203	23.3985	442420000	A6NKD9	May play an important role in cortical development, especially in the maintenance of radial glia. {ECO:0000250}.	Cell junction, tight junction {ECO:0000250}. Note=Localizes to the apical junction of radial glia in the wall of lateral ventricles of the developing brain. Colocalizes with TJP1 on the meshwork-like structure of adherens junctions on the lateral ventricles wall. {ECO:0000250}.	NA	Acetylation|Cell junction|Coiled coil|Complete proteome|Developmental protein|Phosphoprotein|Reference proteome|Tight junction	anatomical structure development;cerebral cortex development;developmental process	NA	apical junction complex;cell junction;cell-cell junction;occluding junction;tight junction	DUF2216
O08553;Q62188;P97427	NA	Dpysl2	3	-0.442337	0.0241768	0.442659	0.0974397	0.801677	0.757691	28.879	28.9646	28.7862	29.1239	28.5954	29.0719	28.5273	28.4313	28.4271	28.6454	28.2267	28.8246	29.5308	29.5102	29.7356	29.613	29.5761	29.7546	29.8507	29.322	29.6903	29.7103	29.694	29.6124	22981000000	NA	NA	NA	NA	NA	NA	NA	NA	NA
O08579	2010	Emd	3	0.165624	0.0162422	0.950622	0.249391	0.054124	0.44074	27.0322	27.1018	27.0577	26.8094	27.0597	26.9503	27.134	27.4075	27.3973	27.16	27.2078	27.2135	26.9773	26.9468	26.6846	26.9204	26.7127	26.7257	26.8777	27.2909	27.1834	27.1103	27.0403	26.9652	4696800000	P50402	Stabilizes and promotes the formation of a nuclear actin cortical network. Stimulates actin polymerization in vitro by binding and stabilizing the pointed end of growing filaments. Inhibits beta-catenin activity by preventing its accumulation in the nucleus. Acts by influencing the nuclear accumulation of beta- catenin through a CRM1-dependent export pathway. Links centrosomes to the nuclear enve…	Nucleus inner membrane {ECO:0000269|PubMed:19167377}| Single-pass membrane protein| Nucleoplasmic side {ECO:0000269|PubMed:19167377}. Nucleus outer membrane. Note=Colocalized with BANF1 at the central region of the assembling nuclear rim, near spindle-attachment sites. The accumulation of different intermediates of prelamin-A/C (non- farnesylated or carboxymethylated farnesylated prelamin-A/C) in…	Skeletal muscle, heart, colon, testis, ovary and pancreas.	3D-structure|Acetylation|Actin-binding|Cardiomyopathy|Complete proteome|Direct protein sequencing|Disease mutation|Emery-Dreifuss muscular dystrophy|Membrane|Microtubule|Nucleus|Phosphoprotein|Reference proteome|Transmembrane|Transmembrane helix	anatomical structure development;biological regulation;cell cycle;cell cycle process;cell differentiation;cellular component disassembly;cellular component disassembly at cellular level;cellular component organization;cellular component organization at cellular level;cellular component organization or biogenesis;cellular component organization or biogenesis at cellular level;cellular developmenta…	actin binding;beta-tubulin binding;binding;cytoskeletal protein binding;protein binding;tubulin binding	cell part;cytoplasmic part;cytoskeletal part;endoplasmic reticulum;envelope;integral to membrane;intracellular membrane-bounded organelle;intracellular organelle;intracellular organelle part;intracellular part;intrinsic to membrane;macromolecular complex;membrane;membrane part;membrane-bounded organelle;microtubule;nuclear envelope;nuclear inner membrane;nuclear membrane;nuclear outer membrane;nu…	LEM
O08585	NA	Clta	3	0.592575	0.0224253	0.18929	NA	NA	NA	22.7738	23.4059	23.091	0	0	23.2582	23.6609	23.406	23.1978	23.9298	23.5129	23.7756	0	0	0	0	0	0	0	23.103	22.6831	0	0	0	183280000	NA	NA	NA	NA	NA	NA	NA	NA	NA
O08784	NA	Tcof1	3	0.205986	0.0309584	0.857022	-0.0928245	0.423687	0.788522	27.7286	27.7152	27.4951	27.7008	27.649	27.8759	27.6953	27.904	27.9195	27.966	28.0091	27.9086	29.7778	29.8541	30.0343	29.982	30.1239	30.1127	30.0483	29.2687	29.8971	29.9338	29.9761	29.8865	24342000000	NA	NA	NA	NA	NA	NA	NA	NA	NA
O08810	NA	Eftud2	3	0.789963	0.0272753	0.0586331	0.258321	0.0627431	0.424801	23.926	24.7162	24.3617	24.6822	23.8844	0	25.3303	24.8425	24.57	25.2885	24.6524	25.0503	24.3645	24.7191	24.713	24.7144	24.1629	24.3229	24.844	24.7702	25.0395	0	25.1898	24.6346	846550000	NA	NA	NA	NA	NA	NA	NA	NA	NA
O09044	8773	Snap23	3	-0.311628	0.00831309	0.550701	-0.3252	0.321599	0.332319	26.3736	26.2384	26.2497	26.083	26.1512	26.1471	26.0761	26.0505	25.8236	25.7718	25.9417	25.7511	25.949	25.9112	25.8878	25.7527	25.5272	25.4622	25.8095	25.8894	25.5496	25.4416	25.3975	25.2844	2131300000	O00161	Essential component of the high affinity receptor for the general membrane fusion machinery and an important regulator of transport vesicle docking and fusion.	Cell membrane| Peripheral membrane protein. Cell membrane| Lipid-anchor. Cell junction, synapse, synaptosome. Note=Mainly localized to the plasma membrane.	Ubiquitous. Highest levels where found in placenta.	3D-structure|Acetylation|Alternative splicing|Cell junction|Cell membrane|Coiled coil|Complete proteome|Direct protein sequencing|Lipoprotein|Membrane|Palmitate|Phosphoprotein|Protein transport|Reference proteome|Repeat|Synapse|Synaptosome|Transport	amine transport;biological regulation;cellular component assembly;cellular component assembly at cellular level;cellular component organization;cellular component organization at cellular level;cellular component organization or biogenesis;cellular component organization or biogenesis at cellular level;cellular macromolecular complex assembly;cellular macromolecular complex subunit organization;c…	binding;protein binding;SNAP receptor activity;SNARE binding;syntaxin binding	adherens junction;anchoring junction;azurophil granule;cell junction;cell part;cell projection;cell-substrate adherens junction;cell-substrate junction;cytoplasm;cytoplasmic membrane-bounded vesicle;cytoplasmic part;cytoplasmic vesicle;extracellular membrane-bounded organelle;extracellular organelle;extracellular region part;extracellular vesicular exosome;focal adhesion;intracellular membrane-bo…	SNAP-25;SNARE
O09106;P70288	NA	Hdac1;Hdac2	3	0.225011	0.0334532	0.813508	0.413412	0.054124	0.204047	24.823	25.1384	25.2294	24.8634	25.1793	25.2317	25.4205	25.2797	25.3914	25.3876	25.3805	25.1638	25.0937	25.0933	25.2141	25.1933	24.9784	25.2558	25.4672	25.2625	25.1967	25.6503	25.6429	25.7654	1390700000	NA	NA	NA	NA	NA	NA	NA	NA	NA
O35218	53981	Cpsf2	3	0.399911	0.0365102	0.454296	-0.200162	0.425115	0.553761	24.0041	24.124	0	23.9914	23.9651	0	24.4334	24.3604	24.6287	24.1633	23.9741	24.3957	24.8365	25.0063	25.0799	25.0268	24.9743	24.5469	24.6894	24.7716	25.0416	24.8086	24.8483	24.6984	811480000	Q9P2I0	Component of the cleavage and polyadenylation specificity factor (CPSF) complex that play a key role in pre-mRNA 3'-end formation, recognizing the AAUAAA signal sequence and interacting with poly(A) polymerase and other factors to bring about cleavage and poly(A) addition. Involved in the histone 3' end pre-mRNA processing. {ECO:0000269|PubMed:14749727, ECO:0000269|PubMed:18688255}.	Nucleus {ECO:0000305}.	NA	Complete proteome|mRNA processing|Nucleus|Phosphoprotein|Reference proteome|RNA-binding	biosynthetic process;cellular biosynthetic process;cellular macromolecule biosynthetic process;cellular macromolecule metabolic process;cellular metabolic process;cellular nitrogen compound metabolic process;cellular process;establishment of localization;establishment of localization in cell;establishment of RNA localization;gene expression;histone mRNA 3'-end processing;histone mRNA metabolic pr…	binding;nucleic acid binding;RNA binding	cell part;intracellular organelle part;intracellular part;macromolecular complex;membrane;mRNA cleavage and polyadenylation specificity factor complex;mRNA cleavage factor complex;nuclear part;nucleoplasm;nucleoplasm part;organelle part;protein complex	Beta-Casp;CPSF100_C;Lactamase_B;RMMBL
O35691	NA	Pnn	3	0.361874	0.0157045	0.524227	-0.00393624	0.873758	1	25.8129	25.9588	25.545	25.8034	26.0617	26.1331	26.0691	26.4438	26.1599	26.2315	26.3927	26.2674	26.2377	26.4756	26.3643	26.4254	26.389	26.4833	26.3335	26.4121	26.4393	26.4676	26.3946	26.2588	2842400000	NA	NA	NA	NA	NA	NA	NA	NA	NA
O35737	NA	Hnrnph1	3	0.332684	0.00831309	0.581407	0.227588	0.370531	0.481064	25.8169	25.86	26.0938	25.859	25.7148	25.7609	26.2509	26.0798	26.0357	26.3285	26.086	26.2861	25.5941	25.4148	25.3941	25.8693	24.9611	25.6575	25.9247	25.7698	25.3416	25.4835	25.6991	25.8851	2040700000	HUMAN82668	NA	NA	NA	NA	NA	NA	NA	NA
O54931	NA	Akap2	3	-1.03827	0.00218025	0.121782	-0.146262	0.41801	0.66757	24.9771	24.4347	24.5637	24.7269	24.8635	24.4892	23.5111	23.883	24.1755	22.8088	22.589	23.7012	25.2409	25.0122	25.1726	24.9074	25.2562	25.2814	25.2858	24.3447	25.1785	25.1715	24.9411	24.8336	979840000	NA	NA	NA	NA	NA	NA	NA	NA	NA
O55106	6801	Strn	3	-0.355591	0.00508936	0.512967	-0.181986	0.106574	0.59107	26.4168	26.2416	26.3196	26.2122	26.0951	26.4382	25.9063	26.0429	26.0376	25.8034	25.9446	25.8353	26.7082	26.9009	26.9395	26.79	26.9954	26.8674	26.661	26.3369	26.7321	26.7585	26.8649	26.6718	3217700000	O43815	Calmodulin-binding protein which may function as scaffolding or signaling protein and may play a role in dendritic Ca(2+) signaling.	Cytoplasm {ECO:0000250}. Membrane {ECO:0000250}| Peripheral membrane protein {ECO:0000250}. Cell projection, dendritic spine {ECO:0000250}. Note=CTTNBP2-binding may regulate dendritic spine distribution. {ECO:0000250}.	Preferentially expressed in brain. {ECO:0000269|PubMed:9693043}.	Alternative splicing|Calmodulin-binding|Cell projection|Coiled coil|Complete proteome|Cytoplasm|Membrane|Phosphoprotein|Reference proteome|Repeat|WD repeat	anatomical structure development;behavior;biological regulation;cell junction assembly;cell junction organization;cell projection organization;cell surface receptor linked signaling pathway;cell-cell junction assembly;cell-cell junction organization;cellular component assembly;cellular component assembly at cellular level;cellular component organization;cellular component organization at cellular…	armadillo repeat domain binding;binding;calmodulin binding;enzyme binding;estrogen receptor binding;hormone receptor binding;nuclear hormone receptor binding;phosphatase binding;protein binding;protein complex binding;protein domain specific binding;protein phosphatase 2A binding;protein phosphatase binding;receptor binding;steroid hormone receptor binding	cell body;cell junction;cell part;cell projection;cell projection part;cell-cell junction;cytoplasm;cytoskeletal part;dendritic spine;intracellular organelle part;intracellular part;membrane;neuron projection;neuron spine;neuronal cell body;occluding junction;organelle part;postsynaptic density;postsynaptic membrane;synapse part;synaptic membrane;tight junction	Striatin;WD40
O55111	1829	Dsg2	3	-1.04803	0.000333087	0.118735	-0.0317465	0.196265	0.933119	27.5168	27.2189	27.0831	27.2014	27.3572	27.3614	26.1394	26.3659	26.4404	26.1706	25.9688	26.3095	26.7633	26.7782	26.7725	26.7093	26.9094	26.8823	26.7683	26.5222	26.7698	26.7829	26.6895	26.7186	3574900000	Q14126	Component of intercellular desmosome junctions. Involved in the interaction of plaque proteins and intermediate filaments mediating cell-cell adhesion.	Cell membrane| Single-pass type I membrane protein. Cell junction, desmosome.	All of the tissues tested and carcinomas.	3D-structure|Calcium|Cardiomyopathy|Cell adhesion|Cell junction|Cell membrane|Cleavage on pair of basic residues|Complete proteome|Disease mutation|Glycoprotein|Membrane|Metal-binding|Phosphoprotein|Polymorphism|Reference proteome|Repeat|Signal|Transmembrane|Transmembrane helix	anatomical structure development;apoptosis;biological adhesion;cardiac Purkinje fiber development;cell adhesion;cell death;cell-cell adhesion;cellular component disassembly;cellular component disassembly at cellular level;cellular component disassembly involved in apoptosis;cellular component organization;cellular component organization at cellular level;cellular component organization or biogene…	binding;calcium ion binding;cation binding;cell adhesion molecule binding;ion binding;metal ion binding;protein binding	anchoring junction;apical plasma membrane;cell junction;cell part;cell surface;cell-cell contact zone;cell-cell junction;desmosome;extracellular membrane-bounded organelle;extracellular organelle;extracellular region part;extracellular vesicular exosome;integral to membrane;intercalated disc;intrinsic to membrane;lateral plasma membrane;membrane;membrane part;membrane-bounded organelle;membrane-b…	Cadherin;Cadherin_C
O55131	NA	39326	3	-0.564761	0.0483387	0.353474	-0.326634	0.0843894	0.330167	25.7453	25.5091	24.9015	25.241	25.14	24.8029	24.6545	24.6416	24.5533	24.6114	24.223	25.0663	26.0589	25.9968	25.9768	25.9694	25.8312	25.8327	26.0028	25.5353	25.7497	25.8051	25.3739	25.4392	1543200000	NA	NA	NA	NA	NA	NA	NA	NA	NA
O70318	2037	Epb41l2	3	-0.53699	0.00280874	0.37264	-0.00795793	0.997627	0.990317	28.0415	27.6258	27.6521	27.6195	27.6676	27.6435	26.8103	27.1639	27.3818	26.9382	27.0743	27.1464	27.8073	27.9511	27.9703	27.8627	27.7676	28.137	28.1373	27.7742	27.9273	27.9099	27.8605	27.8893	8115000000	O43491	Required for dynein-dynactin complex and NUMA1 recruitment at the mitotic cell cortex during anaphase (PubMed:23870127). {ECO:0000269|PubMed:23870127}.	Cytoplasm, cytoskeleton {ECO:0000250}. Cytoplasm, cell cortex {ECO:0000269|PubMed:23870127}. Cell membrane {ECO:0000269|PubMed:22361696}.	Widely expressed.	Acetylation|Actin-binding|Alternative splicing|Cell cycle|Cell division|Cell membrane|Complete proteome|Cytoplasm|Cytoskeleton|Direct protein sequencing|Isopeptide bond|Membrane|Mitosis|Phosphoprotein|Polymorphism|Reference proteome|Transport|Ubl conjugation	actin cytoskeleton organization;actin filament-based process;cellular component organization;cellular component organization at cellular level;cellular component organization or biogenesis;cellular component organization or biogenesis at cellular level;cellular process;cortical actin cytoskeleton organization;cortical cytoskeleton organization;cytoskeleton organization;organelle organization	structural molecule activity	adherens junction;anchoring junction;cell cortex part;cell junction;cell part;cell-substrate adherens junction;cell-substrate junction;cytoplasmic part;cytoskeletal part;extracellular membrane-bounded organelle;extracellular organelle;extracellular region part;extracellular vesicular exosome;extrinsic to membrane;focal adhesion;intracellular membrane-bounded organelle;intracellular organelle;intr…	4_1_CTD;FA;FERM_C;FERM_M;FERM_N;SAB
O88447	NA	Klc1	3	-0.412633	0.0321529	0.466094	0.125664	0.284035	0.693278	0	0	23.5124	0	23.4371	0	0	23.3404	23.3665	0	22.9293	23.053	0	0	23.7729	23.8122	0	23.7823	23.9302	23.9488	23.7633	23.6559	23.8996	23.888	353920000	NA	NA	NA	NA	NA	NA	NA	NA	NA
O88685	5702	Psmc3	3	0.427018	0.000688566	0.40785	0.0128698	0.522327	0.95921	26.2683	26.5138	26.3091	26.5806	26.5065	26.6315	26.9724	26.8765	26.9528	27.0687	26.9214	26.8895	26.5304	26.6316	26.3386	26.6539	26.5631	26.3075	26.4164	26.6899	26.5111	26.5174	26.6009	26.7255	3524200000	P17980	Component of the 26S proteasome, a multiprotein complex involved in the ATP-dependent degradation of ubiquitinated proteins. This complex plays a key role in the maintenance of protein homeostasis by removing misfolded or damaged proteins, which could impair cellular functions, and by removing proteins whose functions are no longer required. Therefore, the proteasome participates in numerous cell…	Cytoplasm {ECO:0000305}. Nucleus {ECO:0000305}. Note=Colocalizes with TRIM5 in the cytoplasmic bodies. {ECO:0000250|UniProtKB:O88685}.	NA	3D-structure|Acetylation|ATP-binding|Complete proteome|Cytoplasm|Direct protein sequencing|Host-virus interaction|Nucleotide-binding|Nucleus|Phosphoprotein|Proteasome|Reference proteome|Ubl conjugation	activation of immune response;activation of innate immune response;anaphase-promoting complex-dependent proteasomal ubiquitin-dependent protein catabolic process;anatomical structure development;antigen processing and presentation;antigen processing and presentation of exogenous antigen;antigen processing and presentation of exogenous peptide antigen;antigen processing and presentation of exogeno…	adenyl nucleotide binding;adenyl ribonucleotide binding;ATP binding;ATPase activity;binding;catalytic activity;hydrolase activity;hydrolase activity, acting on acid anhydrides;hydrolase activity, acting on acid anhydrides, in phosphorus-containing anhydrides;nucleoside-triphosphatase activity;nucleotide binding;protein binding;protein binding transcription factor activity;purine nucleotide bindin…	cell part;cytoplasmic mRNA processing body;cytoplasmic part;cytosol;cytosolic part;cytosolic proteasome complex;intracellular membrane-bounded organelle;intracellular non-membrane-bounded organelle;intracellular organelle;intracellular organelle part;intracellular part;macromolecular complex;membrane;membrane-bounded organelle;non-membrane-bounded organelle;nuclear part;nuclear proteasome complex…	AAA
O88735	NA	Map7	3	-1.20373	0.00184995	0.0777656	0.13317	0.946719	0.676495	25.7898	25.4092	25.0499	25.5986	25.5012	25.6338	24.0197	24.5412	24.4112	24.2798	24.6186	24.161	26.1593	26.1577	26.3513	26.1613	26.5522	26.6984	26.2605	25.8644	26.2459	26.6077	26.633	26.5137	2110600000	NA	NA	NA	NA	NA	NA	NA	NA	NA
O88738	NA	Birc6	3	0.526194	0.0107431	0.263473	-0.13963	0.701054	0.682193	23.4955	23.4165	23.4762	23.5373	23.6905	23.8044	23.9486	24.0574	23.6817	24.0799	24.0279	24.2646	24.0255	23.9965	24.1087	23.2243	24.1862	24.2444	23.9732	23.8091	23.902	24.1789	23.5602	23.9537	545090000	HUMAN62195	NA	NA	NA	NA	NA	NA	NA	NA
O89001	1362	Cpd	3	0.319422	0.0229431	0.608316	-0.104239	0.786358	0.762137	24.1886	24.3293	24.3265	24.2494	24.1521	24.0578	24.5671	24.5098	0	24.706	24.6718	24.3527	23.4452	23.7815	23.7479	23.8448	23.8182	23.4536	0	23.6861	23.6465	23.6744	23.8123	23.5746	472800000	O75976	NA	Cell membrane {ECO:0000250|UniProtKB:Q90240}| Single-pass type I membrane protein {ECO:0000255}.	Highly expressed in placenta, pancreas and hepatoma cells. Lower levels found in skeletal muscle, heart and colon carcinoma and melanoma cell lines.	3D-structure|Alternative splicing|Carboxypeptidase|Cell membrane|Complete proteome|Glycoprotein|Hydrolase|Lipoprotein|Membrane|Metal-binding|Metalloprotease|Palmitate|Phosphoprotein|Polymorphism|Protease|Reference proteome|Repeat|Signal|Transmembrane|Transmembrane helix|Zinc	NA	binding;carboxypeptidase activity;catalytic activity;cation binding;exopeptidase activity;hydrolase activity;ion binding;metal ion binding;metallocarboxypeptidase activity;metalloexopeptidase activity;metallopeptidase activity;peptidase activity;peptidase activity, acting on L-amino acid peptides;serine hydrolase activity;serine-type carboxypeptidase activity;serine-type exopeptidase activity;ser…	cell part;extracellular membrane-bounded organelle;extracellular organelle;extracellular region part;extracellular vesicular exosome;integral to membrane;intrinsic to membrane;membrane;membrane part;membrane-bounded organelle;membrane-bounded vesicle;organelle;vesicle	Peptidase_M14
P02340	7157	Tp53	3	-1.19485	0.000811174	0.0797427	0.00462578	0.796804	0.979212	30.0955	29.9585	30.1042	30.2028	29.6471	29.9719	28.6851	28.8982	29.0488	28.6274	28.8134	28.8664	29.9123	30.1478	30.2134	30.0752	30.1784	30.1323	30.1781	29.6718	29.9488	30.2116	30.2518	30.1106	31192000000	P04637	Acts as a tumor suppressor in many tumor types| induces growth arrest or apoptosis depending on the physiological circumstances and cell type. Involved in cell cycle regulation as a trans-activator that acts to negatively regulate cell division by controlling a set of genes required for this process. One of the activated genes is an inhibitor of cyclin-dependent kinases. Apoptosis induction seems…	Cytoplasm. Nucleus. Nucleus, PML body. Endoplasmic reticulum. Mitochondrion matrix. Note=Interaction with BANP promotes nuclear localization. Recruited into PML bodies together with CHEK2. Translocates to mitochondria upon oxidative stress. Translocates to mitochondria in response to mitomycin C treatment (PubMed:27323408). {ECO:0000269|PubMed:27323408}. Isoform 1: Nucleus. Cytoplasm. Note=Predom…	Ubiquitous. Isoforms are expressed in a wide range of normal tissues but in a tissue-dependent manner. Isoform 2 is expressed in most normal tissues but is not detected in brain, lung, prostate, muscle, fetal brain, spinal cord and fetal liver. Isoform 3 is expressed in most normal tissues but is not detected in lung, spleen, testis, fetal brain, spinal cord and fetal liver. Isoform 7 is expresse…	3D-structure|Acetylation|Activator|Alternative promoter usage|Alternative splicing|Apoptosis|Biological rhythms|Cell cycle|Complete proteome|Cytoplasm|Disease mutation|DNA-binding|Endoplasmic reticulum|Glycoprotein|Host-virus interaction|Isopeptide bond|Li-Fraumeni syndrome|Metal-binding|Methylation|Mitochondrion|Necrosis|Nucleus|Phosphoprotein|Polymorphism|Reference proteome|Repressor|Transcript…	aging;anatomical structure development;anatomical structure formation involved in morphogenesis;anatomical structure morphogenesis;anterior/posterior pattern specification;apoptosis;apoptotic mitochondrial changes;B cell lineage commitment;base-excision repair;behavior;biological regulation;biosynthetic process;blood coagulation;cell activation;cell activation involved in immune response;cell agi…	adenyl nucleotide binding;adenyl ribonucleotide binding;ATP binding;binding;cation binding;chaperone binding;chromatin binding;copper ion binding;core promoter binding;core promoter sequence-specific DNA binding;damaged DNA binding;DNA binding;enzyme binding;enzyme regulator activity;histone acetyltransferase binding;histone deacetylase regulator activity;identical protein binding;ion binding;kin…	cell part;chromatin;chromosomal part;cytoplasm;cytoplasmic part;cytosol;endoplasmic reticulum;intracellular membrane-bounded organelle;intracellular non-membrane-bounded organelle;intracellular organelle;intracellular organelle lumen;intracellular organelle part;intracellular part;macromolecular complex;membrane-bounded organelle;membrane-enclosed lumen;mitochondrial matrix;mitochondrial part;mit…	P53;P53_TAD;P53_tetramer
P07356	302	Anxa2	3	0.459397	0.0239486	0.356248	-0.159975	0.542095	0.637737	26.372	26.6242	26.5923	26.4718	26.1769	26.3308	27.1236	26.4691	26.8571	27.008	26.7309	26.9068	28.2428	28.1843	27.9239	28.1511	28.2762	27.8022	27.8622	28.1481	27.9296	27.9785	28.1729	28.0366	7313100000	P07355	Calcium-regulated membrane-binding protein whose affinity for calcium is greatly enhanced by anionic phospholipids. It binds two calcium ions with high affinity. May be involved in heat-stress response. Inhibits PCSK9-enhanced LDLR degradation, probably reduces PCSK9 protein levels via a translational mechanism but also competes with LDLR for binding with PCSK9 (PubMed:18799458, PubMed:24808179, …	Secreted, extracellular space, extracellular matrix, basement membrane {ECO:0000269|PubMed:17081065}. Melanosome {ECO:0000269|PubMed:17081065}. Note=In the lamina beneath the plasma membrane. Identified by mass spectrometry in melanosome fractions from stage I to stage IV. Translocated from the cytoplasm to the cell surface through a Golgi-independent mechanism.	NA	3D-structure|Acetylation|Alternative splicing|Annexin|Basement membrane|Calcium|Calcium/phospholipid-binding|Complete proteome|Direct protein sequencing|Extracellular matrix|Isopeptide bond|Phosphoprotein|Polymorphism|Reference proteome|Repeat|RNA-binding|Secreted|Ubl conjugation	anatomical structure formation involved in morphogenesis;angiogenesis;biological regulation;body fluid secretion;cellular component assembly;cellular component assembly at cellular level;cellular component organization;cellular component organization at cellular level;cellular component organization or biogenesis;cellular component organization or biogenesis at cellular level;cellular membrane or…	binding;calcium ion binding;calcium-dependent phospholipid binding;calcium-dependent protein binding;cation binding;enzyme inhibitor activity;enzyme regulator activity;ion binding;lipase inhibitor activity;lipid binding;metal ion binding;phosphatidylinositol binding;phosphatidylinositol-4,5-bisphosphate binding;phospholipase A2 inhibitor activity;phospholipase inhibitor activity;phospholipid bind…	basement membrane;basolateral plasma membrane;cell cortex;cell part;cell projection;cell surface;cytoplasmic membrane-bounded vesicle;cytoplasmic part;cytoplasmic vesicle;early endosome;endosomal part;endosome;endosome membrane;extracellular matrix part;extracellular membrane-bounded organelle;extracellular organelle;extracellular region part;extracellular space;extracellular vesicular exosome;ex…	Annexin
P08752;P20612;Q3V3I2;P50149;P18872;B2RSH2;Q8CGK7	NA	Gnai2	3	0.569808	0.0275504	0.212769	0.286572	0.0839191	0.376644	26.3383	26.7438	26.5789	26.7878	26.6309	26.2707	27.5345	27.0816	26.9154	27.5679	27.2626	26.7758	26.3384	26.3334	26.1274	26.0061	26.1069	25.9025	26.2856	26.8545	26.403	26.3419	26.4356	26.4045	3533600000	NA	NA	NA	NA	NA	NA	NA	NA	NA
P08775	NA	Polr2a	3	0.297348	0.041761	0.654287	0.153625	0.133135	0.631581	24.5185	24.5174	24.2772	24.6735	24.8893	24.7111	24.8851	24.9056	24.7103	24.8338	24.9581	24.968	24.4851	24.3888	24.456	24.2623	24.5974	24.1754	24.4843	24.8302	24.6007	24.4179	24.6267	24.5517	865220000	HUMAN31425	NA	NA	NA	NA	NA	NA	NA	NA
P09405	NA	Ncl	3	0.666794	0.00141297	0.12599	0.323498	0.15135	0.31902	28.773	28.5426	28.6297	28.6347	28.7164	28.8162	29.1214	29.1631	29.4326	29.3143	29.371	29.4901	28.8653	28.8954	28.7564	28.9688	29.4613	28.9788	29.2317	29.3056	29.126	29.2801	29.3738	29.1775	18737000000	HUMAN67467	NA	NA	NA	NA	NA	NA	NA	NA
P09450	3726	Junb	3	0.254762	0.00322639	0.746651	0.222987	0.604417	0.489824	23.4432	23.5534	0	23.4545	0	0	23.6486	23.7564	23.7031	23.6748	23.5507	23.7892	23.7725	23.3553	0	23.6118	23.2646	23.2483	23.5459	23.5615	23.5212	23.3844	23.555	23.3224	334460000	P17275	Transcription factor involved in regulating gene activity following the primary growth factor response. Binds to the DNA sequence 5'-TGA[CG]TCA-3'.	Nucleus.	NA	Acetylation|Complete proteome|DNA-binding|Isopeptide bond|Nucleus|Phosphoprotein|Polymorphism|Reference proteome|Transcription|Transcription regulation|Ubl conjugation	anatomical structure development;biological regulation;biosynthetic process;blood vessel development;cell differentiation;cell proliferation;cell surface receptor linked signaling pathway;cellular biosynthetic process;cellular developmental process;cellular macromolecule biosynthetic process;cellular macromolecule metabolic process;cellular metabolic process;cellular nitrogen compound metabolic p…	binding;core promoter proximal region DNA binding;core promoter proximal region sequence-specific DNA binding;DNA binding;double-stranded DNA binding;nucleic acid binding;nucleic acid binding transcription factor activity;protein binding;protein binding transcription factor activity;regulatory region DNA binding;regulatory region nucleic acid binding;RNA polymerase II core promoter proximal regio…	cell part;chromatin;chromosomal part;intracellular organelle part;intracellular part;macromolecular complex;nuclear chromatin;nuclear chromosome part;nuclear part;nucleoplasm;nucleoplasm part;organelle part;protein complex;transcription factor complex	bZIP_1;Jun
P09803	NA	Cdh1	3	-0.325446	0.0335001	0.538695	0.373676	0.0740812	0.250483	26.3426	26.427	26.2033	26.0082	26.4498	26.2344	26.2138	26.1218	25.8008	25.9994	25.876	25.9279	25.8323	25.8783	25.4457	25.5983	25.4349	25.512	25.7972	26.256	26.2185	25.926	25.9329	25.6821	1972400000	NA	NA	NA	NA	NA	NA	NA	NA	NA
P11499	3326	Hsp90ab1	3	0.185909	0.0225699	0.903413	0.247306	0.0516267	0.444511	31.036	31.27	31.2871	31.3948	31.1189	31.2834	31.6727	31.3895	31.3567	31.6167	31.4062	31.5169	30.5787	30.644	30.5944	30.6941	30.3466	30.3638	30.8338	30.8339	30.5615	30.7018	30.8808	31.0314	73326000000	P08238	Molecular chaperone that promotes the maturation, structural maintenance and proper regulation of specific target proteins involved for instance in cell cycle control and signal transduction. Undergoes a functional cycle that is linked to its ATPase activity. This cycle probably induces conformational changes in the client proteins, thereby causing their activation. Interacts dynamically with var…	Cytoplasm {ECO:0000269|PubMed:16580629, ECO:0000269|PubMed:18239673, ECO:0000269|PubMed:24880080, ECO:0000269|PubMed:9482106}. Melanosome {ECO:0000269|PubMed:17081065}. Nucleus {ECO:0000269|PubMed:18239673}. Secreted {ECO:0000269|PubMed:20599762}. Cell membrane {ECO:0000269|PubMed:20599762}. Note=Identified by mass spectrometry in melanosome fractions from stage I to stage IV (PubMed:17081065). T…	NA	3D-structure|Acetylation|ATP-binding|Cell membrane|Chaperone|Complete proteome|Cytoplasm|Direct protein sequencing|Glycoprotein|Membrane|Methylation|Nucleotide-binding|Nucleus|Phosphoprotein|Polymorphism|Reference proteome|S-nitrosylation|Secreted|Stress response|Ubl conjugation	anatomical structure development;axon guidance;biological regulation;cellular macromolecule metabolic process;cellular metabolic process;cellular process;cellular protein metabolic process;cellular response to chemical stimulus;cellular response to cytokine stimulus;cellular response to heat;cellular response to interleukin-4;cellular response to organic substance;cellular response to stimulus;ce…	adenyl nucleotide binding;adenyl ribonucleotide binding;antigen binding;ATP binding;binding;double-stranded RNA binding;enzyme binding;enzyme regulator activity;kinase binding;MHC class II protein complex binding;MHC protein complex binding;nitric-oxide synthase regulator activity;nucleic acid binding;nucleotide binding;protein binding;protein domain specific binding;purine nucleotide binding;pur…	cell part;cytoplasm;cytoplasmic membrane-bounded vesicle;cytoplasmic part;cytoplasmic vesicle;cytosol;extracellular membrane-bounded organelle;extracellular organelle;extracellular region part;extracellular vesicular exosome;intracellular membrane-bounded organelle;intracellular organelle;intracellular organelle part;intracellular part;melanosome;membrane;membrane-bounded organelle;membrane-bound…	HATPase_c;HSP90
P13864	1786	Dnmt1	3	0.320143	0.0312624	0.60684	0.269623	0.084973	0.405117	24.5128	24.6767	24.052	24.7511	24.3317	24.6512	24.6944	25.0377	24.7562	25.1408	25.18	24.7478	24.7505	24.7209	24.8435	24.8034	24.9661	24.8985	25.117	24.9997	24.7739	25.069	25.3664	25.2422	1047500000	P26358	Methylates CpG residues. Preferentially methylates hemimethylated DNA. Associates with DNA replication sites in S phase maintaining the methylation pattern in the newly synthesized strand, that is essential for epigenetic inheritance. Associates with chromatin during G2 and M phases to maintain DNA methylation independently of replication. It is responsible for maintaining methylation patterns es…	Nucleus {ECO:0000269|PubMed:12145218}.	Ubiquitous| highly expressed in fetal tissues, heart, kidney, placenta, peripheral blood mononuclear cells, and expressed at lower levels in spleen, lung, brain, small intestine, colon, liver, and skeletal muscle. Isoform 2 is less expressed than isoform 1. {ECO:0000269|PubMed:10325416}.	3D-structure|Acetylation|Activator|Alternative splicing|Chromatin regulator|Complete proteome|Deafness|Disease mutation|DNA-binding|Isopeptide bond|Metal-binding|Methylation|Methyltransferase|Neuropathy|Nucleus|Phosphoprotein|Polymorphism|Reference proteome|Repeat|Repressor|S-adenosyl-L-methionine|Transcription|Transcription regulation|Transferase|Ubl conjugation|Zinc|Zinc-finger	biological regulation;biosynthetic process;cellular biosynthetic process;cellular component organization;cellular component organization at cellular level;cellular component organization or biogenesis;cellular component organization or biogenesis at cellular level;cellular macromolecule biosynthetic process;cellular macromolecule metabolic process;cellular metabolic process;cellular nitrogen comp…	binding;catalytic activity;cation binding;chromatin binding;DNA (cytosine-5-)-methyltransferase activity;DNA binding;DNA-methyltransferase activity;ion binding;metal ion binding;methyl-CpG binding;methyltransferase activity;nucleic acid binding;nucleotide binding;RNA binding;S-adenosylmethionine-dependent methyltransferase activity;sequence-specific DNA binding;transferase activity;transferase ac…	cell part;centromeric heterochromatin;chromatin;chromosomal part;heterochromatin;intracellular membrane-bounded organelle;intracellular organelle;intracellular organelle part;intracellular part;membrane-bounded organelle;nuclear part;nucleoplasm;nucleus;organelle;organelle part;replication fork	BAH;DMAP_binding;DNMT1-RFD;zf-CXXC
P14069	6277	S100a6	3	0.44606	0.00257698	0.376984	NA	NA	NA	0	25.0564	0	24.7008	24.937	25.0508	0	25.3425	0	25.4127	0	0	0	0	0	0	0	0	0	0	0	0	0	24.9891	716130000	P06703	May function as calcium sensor and modulator, contributing to cellular calcium signaling. May function by interacting with other proteins, such as TPR-containing proteins, and indirectly play a role in many physiological processes such as the reorganization of the actin cytoskeleton and in cell motility. Binds 2 calcium ions. Calcium binding is cooperative. {ECO:0000269|PubMed:22399290}.	Nucleus envelope. Cytoplasm. Cell membrane| Peripheral membrane protein| Cytoplasmic side.	NA	3D-structure|Acetylation|Calcium|Cell membrane|Complete proteome|Cytoplasm|Direct protein sequencing|Membrane|Metal-binding|Nucleus|Phosphoprotein|Polymorphism|Reference proteome|Repeat	anatomical structure morphogenesis;axonogenesis;biological regulation;cell part morphogenesis;cell projection morphogenesis;cell projection organization;cellular component morphogenesis;cellular component organization;cellular component organization at cellular level;cellular component organization or biogenesis;cellular component organization or biogenesis at cellular level;cellular developmenta…	binding;calcium ion binding;calcium-dependent protein binding;cation binding;cytoskeletal protein binding;identical protein binding;ion binding;ion transmembrane transporter activity;metal ion binding;protein binding;protein dimerization activity;protein homodimerization activity;substrate-specific transmembrane transporter activity;substrate-specific transporter activity;transition metal ion bin…	cell part;cell projection;cytoplasm;cytoplasmic part;cytosol;envelope;extracellular membrane-bounded organelle;extracellular organelle;extracellular region part;extracellular vesicular exosome;extrinsic to internal side of plasma membrane;extrinsic to membrane;extrinsic to plasma membrane;intracellular membrane-bounded organelle;intracellular organelle;intracellular organelle part;intracellular p…	S_100
P14733	4001	Lmnb1	3	0.564204	0.00183413	0.218858	0.0900877	0.293181	0.77477	29.6852	29.5668	29.5919	29.8712	29.8542	29.701	30.0928	30.1864	30.2196	30.392	30.5004	30.2941	29.6012	29.65	29.4843	29.5791	29.3693	29.4681	29.4183	29.7828	29.5716	29.7433	29.5883	29.656	33909000000	P20700	Lamins are components of the nuclear lamina, a fibrous layer on the nucleoplasmic side of the inner nuclear membrane, which is thought to provide a framework for the nuclear envelope and may also interact with chromatin.	Nucleus inner membrane| Lipid-anchor| Nucleoplasmic side.	NA	3D-structure|Acetylation|Chromosomal rearrangement|Coiled coil|Complete proteome|Direct protein sequencing|Disulfide bond|Intermediate filament|Isopeptide bond|Leukodystrophy|Lipoprotein|Membrane|Methylation|Nucleus|Phosphoprotein|Polymorphism|Prenylation|Reference proteome|Ubl conjugation	apoptosis;cell death;cellular component disassembly;cellular component disassembly at cellular level;cellular component disassembly involved in apoptosis;cellular component organization;cellular component organization at cellular level;cellular component organization or biogenesis;cellular component organization or biogenesis at cellular level;cellular process;death;programmed cell death	structural molecule activity	cell part;cytoskeletal part;envelope;intermediate filament;intracellular organelle part;intracellular part;lamin filament;macromolecular complex;membrane;nuclear envelope;nuclear inner membrane;nuclear membrane;nuclear part;nucleoplasm;organelle envelope;organelle inner membrane;organelle membrane;organelle part;protein complex	Filament;LTD
P15864;Q07133	NA	Hist1h1c	3	0.676162	0.0129715	0.11934	0.280762	0.186505	0.386263	27.6665	27.5419	27.4425	27.9139	27.6537	27.8453	28.1276	28.3769	28.2944	28.6002	28.832	28.1604	27.7503	27.9033	27.6995	27.6316	28.0747	27.7497	27.8457	28.6944	28.082	28.161	27.9628	27.9777	10012000000	NA	NA	NA	NA	NA	NA	NA	NA	NA
P16546	NA	Sptan1	3	0.504001	0.00521754	0.292248	0.15066	0.226478	0.638013	23.9478	23.7399	23.7578	23.8699	24.0187	23.3244	24.3049	23.9802	24.2986	24.4573	24.3613	24.3327	23.9144	23.9676	24.0739	23.8763	23.9364	23.9918	24.2673	24.3735	24.0956	23.7864	24.1099	24.0594	606170000	NA	NA	NA	NA	NA	NA	NA	NA	NA
P16675	NA	Ctsa	3	0.317491	0.0351133	0.61228	-0.241066	0.168556	0.474259	22.554	22.9621	22.9877	22.921	22.5005	23.0575	23.24	23.1926	22.947	23.7169	23.2781	23.5161	22.9116	23.1506	0	22.772	23.0347	22.9365	22.927	22.9132	22.5102	22.4565	22.8374	0	248080000	NA	NA	NA	NA	NA	NA	NA	NA	NA
P17751	NA	Tpi1	3	0.718759	0.0378237	0.0925025	0.227606	0.124114	0.481031	24.0713	24.2768	24.0038	24.0806	23.8883	23.9028	24.9741	24.2344	24.2089	25.0833	24.6445	24.8608	23.8355	23.7667	23.8776	24.1174	23.3876	23.5479	24.5635	24.4875	23.9362	23.8512	24.0811	23.9752	590770000	HUMAN10804	NA	NA	NA	NA	NA	NA	NA	NA
P21126	8266	Ubl4a	3	0.444138	0.0102109	0.380033	0.51482	0.0504253	0.114401	23.9092	23.9567	23.9829	23.9741	23.4164	24.2436	24.4536	24.3641	24.3095	24.639	24.5023	24.1649	23.6128	23.7396	23.37	23.41	23.3713	23.4048	23.5531	23.9505	23.6452	23.8935	24.1733	23.9528	566730000	P11441	As part of a cytosolic protein quality control complex, the BAG6/BAT3 complex, maintains misfolded and hydrophobic patches-containing proteins in a soluble state and participates to their proper delivery to the endoplasmic reticulum or alternatively can promote their sorting to the proteasome where they undergo degradation (PubMed:20676083, PubMed:21636303, PubMed:21743475, PubMed:28104892). The …	Cytoplasm, cytosol {ECO:0000269|PubMed:20676083, ECO:0000269|PubMed:21636303}. Nucleus {ECO:0000269|PubMed:21636303}.	NA	3D-structure|Complete proteome|Cytoplasm|Isopeptide bond|Nucleus|Phosphoprotein|Reference proteome|Transport|Ubl conjugation	cellular localization;cellular macromolecule localization;cellular macromolecule metabolic process;cellular metabolic process;cellular process;cellular protein localization;cellular protein metabolic process;establishment of localization;localization;localization within membrane;macromolecule localization;macromolecule metabolic process;macromolecule modification;metabolic process;primary metabol…	acid-amino acid ligase activity;catalytic activity;ligase activity;ligase activity, forming carbon-nitrogen bonds;small conjugating protein ligase activity	BAT3 complex;cell part;cytoplasmic part;cytosol;cytosolic part;ER membrane insertion complex;intracellular part;macromolecular complex;protein complex	ubiquitin
P21550	2027	Eno3	3	0.410244	0.00426609	0.436249	0.00599294	0.895549	0.975894	23.8207	24.3692	24.1841	24.1793	24.1983	0	24.5409	24.6954	24.624	24.6612	24.5203	24.5592	24.9244	24.9493	24.7765	25.041	25.1849	25.0049	24.8274	24.9315	25.0522	24.9446	25.0211	25.0395	938020000	P13929	Appears to have a function in striated muscle development and regeneration.	Cytoplasm. Note=Localized to the Z line. Some colocalization with CKM at M-band (By similarity). {ECO:0000250}.	The alpha/alpha homodimer is expressed in embryo and in most adult tissues. The alpha/beta heterodimer and the beta/beta homodimer are found in striated muscle, and the alpha/gamma heterodimer and the gamma/gamma homodimer in neurons.	3D-structure|Acetylation|Alternative splicing|Complete proteome|Cytoplasm|Disease mutation|Glycogen storage disease|Glycolysis|Lyase|Magnesium|Metal-binding|Phosphoprotein|Polymorphism|Reference proteome	aging;alcohol biosynthetic process;alcohol metabolic process;anatomical structure development;anatomical structure morphogenesis;biosynthetic process;carbohydrate biosynthetic process;carbohydrate metabolic process;cellular biosynthetic process;cellular carbohydrate biosynthetic process;cellular carbohydrate metabolic process;cellular metabolic process;cellular process;developmental growth;develo…	binding;carbon-oxygen lyase activity;catalytic activity;cation binding;hydro-lyase activity;ion binding;lyase activity;magnesium ion binding;metal ion binding;phosphopyruvate hydratase activity	cell part;cytoplasm;cytoplasmic part;cytosol;cytosolic part;extracellular membrane-bounded organelle;extracellular organelle;extracellular region part;extracellular space;extracellular vesicular exosome;intracellular part;macromolecular complex;membrane;membrane-bounded organelle;membrane-bounded vesicle;organelle;phosphopyruvate hydratase complex;plasma membrane;protein complex;vesicle	Enolase_C;Enolase_N
P23116	8661	Eif3a	3	0.443374	0.00924363	0.381249	0.122145	0.113482	0.701201	27.3984	27.1984	27.2551	27.308	27.4432	27.5679	27.4532	27.7681	27.7306	27.826	27.9675	27.8442	27.3259	27.4385	27.4153	27.4518	27.4525	27.4986	27.4508	27.7639	27.4605	27.4908	27.6759	27.64	6414400000	Q14152	RNA-binding component of the eukaryotic translation initiation factor 3 (eIF-3) complex, which is required for several steps in the initiation of protein synthesis (PubMed:17581632, PubMed:25849773). The eIF-3 complex associates with the 40S ribosome and facilitates the recruitment of eIF-1, eIF-1A, eIF- 2:GTP:methionyl-tRNAi and eIF-5 to form the 43S pre-initiation complex (43S PIC). The eIF-3 c…	Cytoplasm {ECO:0000255|HAMAP-Rule:MF_03000, ECO:0000269|PubMed:9150439}.	NA	3D-structure|Acetylation|Alternative splicing|Coiled coil|Complete proteome|Cytoplasm|Direct protein sequencing|Initiation factor|Phosphoprotein|Polymorphism|Protein biosynthesis|Reference proteome|Repeat|RNA-binding	biological regulation;biosynthetic process;cellular biosynthetic process;cellular component assembly;cellular component assembly at cellular level;cellular component organization;cellular component organization at cellular level;cellular component organization or biogenesis;cellular component organization or biogenesis at cellular level;cellular macromolecular complex assembly;cellular macromolec…	binding;nucleic acid binding;RNA binding;structural molecule activity;translation factor activity, nucleic acid binding;translation initiation factor activity	cell part;cytoplasm;cytoplasmic part;cytosol;eukaryotic 43S preinitiation complex;eukaryotic 48S preinitiation complex;eukaryotic translation initiation factor 3 complex;eukaryotic translation initiation factor 3 complex, eIF3m;intracellular membrane-bounded organelle;intracellular non-membrane-bounded organelle;intracellular organelle;intracellular organelle part;intracellular part;macromolecula…	PCI
P23506	NA	Pcmt1	3	0.532654	0.0379028	0.255478	0.502431	0.312156	0.123314	28.7833	28.0016	28.9148	28.4743	28.5242	28.4935	28.8777	28.8524	29.5539	28.8452	29.1887	29.4791	27.8618	27.3247	27.4041	27.3815	27.2806	27.9647	28.1097	28.1709	27.1398	27.7623	27.6306	28.017	10897000000	NA	NA	NA	NA	NA	NA	NA	NA	NA
P27546	NA	Map4	3	-0.928004	0.0107431	0.160592	-0.197242	0.175938	0.559676	29.4089	28.6701	28.5705	28.775	28.5549	29.0166	27.1953	27.7782	28.205	27.5263	27.8126	28.0998	29.5574	29.7296	29.9768	29.9559	30.1923	30.357	29.7959	28.7964	29.5263	29.8698	29.7419	29.8124	22853000000	NA	NA	NA	NA	NA	NA	NA	NA	NA
P29341	26986	Pabpc1	3	0.373193	0.0225699	0.502856	-0.0125655	0.895998	0.979225	25.4103	25.2118	25.1996	25.103	24.8845	25.3895	25.3166	25.6751	25.5965	25.8551	25.4638	25.5611	25.2267	25.2146	24.6988	25.0561	24.8568	0	25.0184	25.4376	24.9578	24.7388	24.6809	24.9367	1351500000	P11940	Binds the poly(A) tail of mRNA, including that of its own transcript. May be involved in cytoplasmic regulatory processes of mRNA metabolism such as pre-mRNA splicing. Its function in translational initiation regulation can either be enhanced by PAIP1 or repressed by PAIP2. Can probably bind to cytoplasmic RNA sequences other than poly(A) in vivo. Involved in translationally coupled mRNA turnover…	Cytoplasm {ECO:0000269|PubMed:20573744, ECO:0000269|PubMed:7908267, ECO:0000269|PubMed:9582337}. Nucleus {ECO:0000269|PubMed:18799579, ECO:0000269|PubMed:9582337}. Note=Localized in cytoplasmic mRNP granules containing untranslated mRNAs (PubMed:17289661). Shuttles between the cytoplasm and the nucleus (PubMed:9582337). {ECO:0000269|PubMed:17289661, ECO:0000269|PubMed:9582337}.	Ubiquitous.	3D-structure|Acetylation|Alternative splicing|Complete proteome|Cytoplasm|Direct protein sequencing|Methylation|mRNA processing|mRNA splicing|Nonsense-mediated mRNA decay|Nucleus|Phosphoprotein|Reference proteome|Repeat|RNA-binding|Spliceosome	biological regulation;biosynthetic process;catabolic process;cellular biosynthetic process;cellular catabolic process;cellular macromolecule biosynthetic process;cellular macromolecule catabolic process;cellular macromolecule metabolic process;cellular metabolic process;cellular nitrogen compound metabolic process;cellular process;cellular protein metabolic process;gene expression;gene silencing;…	binding;mRNA binding;nucleic acid binding;nucleotide binding;poly(A) RNA binding;poly(U) RNA binding;poly-purine tract binding;poly-pyrimidine tract binding;protein binding;protein C-terminus binding;RNA binding;single-stranded RNA binding;translation activator activity;translation regulator activity;translation regulator activity, nucleic acid binding	adherens junction;anchoring junction;catalytic step 2 spliceosome;cell junction;cell part;cell-substrate adherens junction;cell-substrate junction;cytoplasm;cytoplasmic part;cytosol;extracellular membrane-bounded organelle;extracellular organelle;extracellular region part;extracellular vesicular exosome;focal adhesion;intracellular membrane-bounded organelle;intracellular non-membrane-bounded org…	PABP;RRM_1
P33215	121441	Nedd1	3	-0.889843	0.00259575	0.176004	-0.0926355	0.89511	0.78896	25.8222	25.342	25.3924	25.3356	25.766	25.4355	24.2909	24.6665	25.1684	24.286	24.3663	24.7331	25.2356	25.0119	25.2865	25.2255	25.095	25.2895	25.5215	24.8879	25.1212	25.1957	25.08	25.1545	1207400000	Q8NHV4	Required for mitosis progression. Promotes the nucleation of microtubules from the spindle. {ECO:0000269|PubMed:19029337, ECO:0000269|PubMed:19509060}.	Cytoplasm, cytoskeleton, microtubule organizing center, centrosome {ECO:0000269|PubMed:14654843, ECO:0000269|PubMed:19029337, ECO:0000269|PubMed:27137183}.	NA	Alternative splicing|Cell cycle|Cell division|Complete proteome|Cytoplasm|Cytoskeleton|Mitosis|Phosphoprotein|Reference proteome|Repeat|WD repeat	cell cycle;cell cycle phase;cell cycle process;cell division;cellular component organization;cellular component organization at cellular level;cellular component organization or biogenesis;cellular component organization or biogenesis at cellular level;cellular process;G2/M transition of mitotic cell cycle;mitosis;mitotic cell cycle;nuclear division;organelle fission;organelle organization	NA	apical part of cell;cell part;centriole;centrosome;cytoplasmic part;cytoskeletal part;cytosol;intracellular non-membrane-bounded organelle;intracellular organelle;intracellular organelle part;intracellular part;membrane;microtubule organizing center;microtubule organizing center part;non-membrane-bounded organelle;nuclear part;nucleolus;nucleoplasm;organelle;organelle part;pericentriolar material…	WD40
P33609	NA	Pola1	3	-0.384578	0.0167466	0.488845	0.120011	0.826935	0.706022	25.194	25.2457	25.1959	25.05	25.41	25.6042	24.8481	24.8201	24.8549	24.7204	24.9692	24.8247	25.1039	24.8769	25.3126	25.3677	24.975	25.1341	25.1139	23.0193	25.2427	25.4363	25.2631	25.2355	1025300000	HUMAN100076	NA	NA	NA	NA	NA	NA	NA	NA
P35564	821	Canx	3	0.279983	0.0362554	0.691411	0.0512092	0.863982	0.866723	25.9716	25.9941	25.8748	26.1786	26.1159	25.9562	26.2975	26.225	26.2983	26.2274	26.5445	26.066	25.8485	25.9904	25.8455	26.0057	26.2111	25.8413	25.4437	26.1137	25.8951	25.9555	26.104	25.9892	2125800000	P27824	Calcium-binding protein that interacts with newly synthesized glycoproteins in the endoplasmic reticulum. It may act in assisting protein assembly and/or in the retention within the ER of unassembled protein subunits. It seems to play a major role in the quality control apparatus of the ER by the retention of incorrectly folded proteins. Associated with partial T-cell antigen receptor complexes t…	Endoplasmic reticulum membrane {ECO:0000269|PubMed:22314232}| Single-pass type I membrane protein {ECO:0000255}. Endoplasmic reticulum {ECO:0000269|PubMed:22314232}. Melanosome {ECO:0000269|PubMed:12643545, ECO:0000269|PubMed:17081065}. Note=Identified by mass spectrometry in melanosome fractions from stage I to stage IV (PubMed:12643545, PubMed:17081065). The palmitoylated form preferentially lo…	NA	Acetylation|Alternative splicing|Calcium|Chaperone|Complete proteome|Direct protein sequencing|Disulfide bond|Endoplasmic reticulum|Lectin|Lipoprotein|Membrane|Metal-binding|Palmitate|Phosphoprotein|Reference proteome|Repeat|Signal|Transmembrane|Transmembrane helix|Ubl conjugation	aging;antigen processing and presentation;antigen processing and presentation of exogenous antigen;antigen processing and presentation of exogenous peptide antigen;antigen processing and presentation of exogenous peptide antigen via MHC class II;antigen processing and presentation of peptide antigen;antigen processing and presentation of peptide antigen via MHC class I;antigen processing and pres…	binding;calcium ion binding;carbohydrate binding;cation binding;ion binding;metal ion binding	axon;cell body;cell part;cell projection;cell projection cytoplasm;cell projection part;cytoplasmic membrane-bounded vesicle;cytoplasmic part;cytoplasmic vesicle;dendrite cytoplasm;dendritic spine;endoplasmic reticulum;endoplasmic reticulum lumen;endoplasmic reticulum membrane;endoplasmic reticulum part;ER-mitochondrion membrane contact site;extracellular membrane-bounded organelle;extracellular …	Calreticulin
P35569	NA	Irs1	3	-0.526581	0.0187603	0.379986	-0.214724	0.0897692	0.524726	25.5331	24.9713	24.8217	25.1599	24.9994	25.0787	24.5414	24.4112	24.6691	24.3757	24.4841	24.6563	25.0763	25.15	25.1093	25.0458	25.6339	25.661	24.9161	24.5019	24.9653	24.8762	25.0526	24.914	1077300000	NA	NA	NA	NA	NA	NA	NA	NA	NA
P37913	NA	Lig1	3	0.204696	0.0138054	0.85999	0.0503409	0.302712	0.868802	26.3427	26.3422	26.2876	26.3341	26.1941	26.2839	26.3307	26.6041	26.538	26.4742	26.616	26.4931	26.3607	26.2343	26.2994	26.2971	26.0912	26.0326	26.2907	26.5304	26.2097	26.3415	26.4116	26.1891	2942600000	NA	NA	NA	NA	NA	NA	NA	NA	NA
P39447	NA	Tjp1	3	-1.26349	0.00245461	0.065477	0.0310494	0.717204	0.915209	32.427	31.839	31.7916	31.7131	31.7768	31.9794	30.0491	30.5889	31.1339	30.3236	30.5142	30.7415	32.2162	32.3839	32.5214	32.4022	32.5814	32.786	32.6128	31.5884	32.3919	32.6262	32.4537	32.5335	148830000000	HUMAN21972	NA	NA	NA	NA	NA	NA	NA	NA
P42125	1632	Eci1	3	0.295744	0.00468069	0.657682	-0.0646152	0.74598	0.854715	28.4731	28.5015	28.3609	28.4833	28.6088	28.5685	28.7217	28.8548	28.6525	28.8676	28.8518	28.6755	28.667	28.6411	28.6011	28.6387	28.4439	28.4868	28.4982	28.8872	28.5898	28.5164	28.6674	28.5202	14172000000	P42126	Able to isomerize both 3-cis and 3-trans double bonds into the 2-trans form in a range of enoyl-CoA species.	Mitochondrion matrix.	NA	3D-structure|Acetylation|Alternative splicing|Complete proteome|Direct protein sequencing|Fatty acid metabolism|Isomerase|Lipid metabolism|Mitochondrion|Reference proteome|Transit peptide	carboxylic acid catabolic process;carboxylic acid metabolic process;catabolic process;cellular catabolic process;cellular ketone metabolic process;cellular lipid catabolic process;cellular lipid metabolic process;cellular metabolic process;cellular process;fatty acid beta-oxidation;fatty acid catabolic process;fatty acid metabolic process;fatty acid oxidation;lipid catabolic process;lipid metabol…	catalytic activity;dodecenoyl-CoA delta-isomerase activity;intramolecular oxidoreductase activity;intramolecular oxidoreductase activity, transposing C=C bonds;isomerase activity	cell part;cytoplasmic part;extracellular membrane-bounded organelle;extracellular organelle;extracellular region part;extracellular vesicular exosome;intracellular membrane-bounded organelle;intracellular organelle;intracellular organelle lumen;intracellular organelle part;intracellular part;membrane;membrane-bounded organelle;membrane-bounded vesicle;membrane-enclosed lumen;mitochondrial inner m…	ECH
P42208	4735	37500	3	-0.574131	0.042231	0.347151	-0.120236	0.753307	0.725628	24.4802	24.3184	23.8954	24.4772	0	0	0	0	23.8879	0	23.6755	0	24.4105	24.3356	24.1898	24.1268	23.9562	0	24.874	24.1221	24.3225	23.9496	0	0	491020000	Q15019	Filament-forming cytoskeletal GTPase. Forms a filamentous structure with SEPT12, SEPT6, SEPT2 and probably SEPT4 at the sperm annulus which is required for the structural integrity and motility of the sperm tail during postmeiotic differentiation (PubMed:25588830). Required for normal organization of the actin cytoskeleton. Plays a role in the biogenesis of polarized columnar-shaped epithelium by…	Cytoplasm {ECO:0000269|PubMed:15774761}. Cytoplasm, cytoskeleton {ECO:0000269|PubMed:15774761}. Cytoplasm, cytoskeleton, spindle {ECO:0000269|PubMed:15774761}. Chromosome, centromere, kinetochore {ECO:0000269|PubMed:15774761}. Cleavage furrow {ECO:0000269|PubMed:15774761}. Midbody {ECO:0000269|PubMed:15774761}. Cytoplasm, cell cortex {ECO:0000269|PubMed:15774761}. Cell projection, cilium membrane…	Widely expressed. Up-regulated in liver cancer. {ECO:0000269|PubMed:15915442, ECO:0000269|PubMed:19165576}.	3D-structure|Acetylation|Alternative splicing|Cell cycle|Cell division|Cell membrane|Cell projection|Centromere|Chromosome|Cilium|Complete proteome|Cytoplasm|Cytoskeleton|Differentiation|Direct protein sequencing|Flagellum|GTP-binding|Kinetochore|Membrane|Mitosis|Nucleotide-binding|Phosphoprotein|Reference proteome|Spermatogenesis	anatomical structure formation involved in morphogenesis;biological regulation;cell cycle phase;cell cycle process;cell division;cell projection assembly;cell projection organization;cell surface receptor linked signaling pathway;cellular component assembly;cellular component assembly at cellular level;cellular component assembly involved in morphogenesis;cellular component organization;cellular …	binding;enzyme regulator activity;GTP binding;guanyl nucleotide binding;guanyl ribonucleotide binding;nucleotide binding;purine nucleotide binding;purine ribonucleoside triphosphate binding;purine ribonucleotide binding;ribonucleotide binding	actin cytoskeleton;cell cortex part;cell division site part;cell part;cell projection membrane;cell projection part;chromosomal part;ciliary transition zone;cilium membrane;cilium part;cleavage furrow;condensed chromosome kinetochore;cytoplasm;cytoplasmic part;cytoskeletal part;cytoskeleton;exocyst;extracellular membrane-bounded organelle;extracellular organelle;extracellular region part;extracel…	Septin
P43274	3008	Hist1h1e	3	0.452248	0.0334532	0.367272	0.391715	0.0641487	0.228561	29.041	28.9181	28.8063	29.4017	29.2043	29.3255	29.4579	29.6361	29.5086	29.9854	30.2118	29.5157	28.9105	29.0917	28.8617	28.9264	29.0757	28.7894	28.9658	29.6578	29.3708	29.2469	29.4296	29.1565	22653000000	P10412	Histone H1 protein binds to linker DNA between nucleosomes forming the macromolecular structure known as the chromatin fiber. Histones H1 are necessary for the condensation of nucleosome chains into higher-order structured fibers. Acts also as a regulator of individual gene transcription through chromatin remodeling, nucleosome spacing and DNA methylation (By similarity). {ECO:0000250}.	Nucleus. Chromosome. Note=Mainly localizes in heterochromatin. Dysplays a punctuate staining pattern in the nucleus.	NA	3D-structure|Acetylation|ADP-ribosylation|Chromosome|Citrullination|Complete proteome|Direct protein sequencing|DNA-binding|Hydroxylation|Mental retardation|Methylation|Nucleus|Phosphoprotein|Polymorphism|Reference proteome	cellular component assembly;cellular component assembly at cellular level;cellular component organization;cellular component organization at cellular level;cellular component organization or biogenesis;cellular component organization or biogenesis at cellular level;cellular macromolecular complex assembly;cellular macromolecular complex subunit organization;cellular process;chromatin assembly;chr…	binding;chromatin binding;chromatin DNA binding;DNA binding;nucleic acid binding;structure-specific DNA binding	cell part;chromatin;chromosomal part;extracellular membrane-bounded organelle;extracellular organelle;extracellular region part;extracellular vesicular exosome;heterochromatin;intracellular membrane-bounded organelle;intracellular organelle;intracellular organelle part;intracellular part;macromolecular complex;membrane-bounded organelle;membrane-bounded vesicle;nuclear chromatin;nuclear chromosom…	Linker_histone
P43276	3009	Hist1h1b	3	0.356869	0.0349446	0.533823	0.304259	0.0746363	0.348285	30.1168	30.003	29.8951	30.2516	30.3369	30.401	30.4331	30.5647	30.4881	30.9482	31.0887	30.5202	30.1538	30.1597	30.0437	30.0986	30.3893	30.1236	30.1536	30.6911	30.5368	30.4498	30.4362	30.2933	49184000000	P16401	Histone H1 protein binds to linker DNA between nucleosomes forming the macromolecular structure known as the chromatin fiber. Histones H1 are necessary for the condensation of nucleosome chains into higher-order structured fibers. Acts also as a regulator of individual gene transcription through chromatin remodeling, nucleosome spacing and DNA methylation (By similarity). {ECO:0000250}.	Nucleus. Chromosome. Note=According to PubMed:15911621 more commonly found in heterochromatin. According to PubMed:10997781 associates with actively transcribed chromatin and not heterochromatin.	Ubiquitous. Expressed in the majority of the cell lines tested and in testis. {ECO:0000269|PubMed:9031620}.	3D-structure|Acetylation|Chromosome|Citrullination|Complete proteome|Direct protein sequencing|DNA-binding|Hydroxylation|Methylation|Nucleus|Phosphoprotein|Polymorphism|Reference proteome	biological regulation;cellular component assembly;cellular component assembly at cellular level;cellular component organization;cellular component organization at cellular level;cellular component organization or biogenesis;cellular component organization or biogenesis at cellular level;cellular macromolecular complex assembly;cellular macromolecular complex subunit organization;cellular process;…	binding;chromatin binding;chromatin DNA binding;DNA binding;enzyme binding;histone deacetylase binding;nucleic acid binding;protein binding;structure-specific DNA binding	cell part;chromatin;chromosomal part;extracellular membrane-bounded organelle;extracellular organelle;extracellular region part;extracellular vesicular exosome;heterochromatin;intracellular organelle part;intracellular part;macromolecular complex;membrane-bounded organelle;membrane-bounded vesicle;nuclear chromatin;nuclear chromosome part;nuclear heterochromatin;nuclear part;nucleosome;organelle;…	Linker_histone
P43277	NA	Hist1h1d	3	0.594142	0.0288203	0.187747	0.359022	0.175042	0.269341	30.3409	30.5234	30.3294	30.5212	30.4554	30.6803	31.1448	31.0181	30.8824	31.4145	31.6632	30.818	30.588	30.9755	30.6527	30.5864	30.9567	30.4289	30.6013	31.3472	30.8997	31.0584	31.0555	30.8686	66672000000	NA	NA	NA	NA	NA	NA	NA	NA	NA
P46460	4905	Nsf	3	0.445249	0.045983	0.378269	-0.0941284	0.990606	0.785495	23.1731	23.6738	23.2137	23.6467	0	23.4359	24.1156	23.8188	23.4955	24.2267	23.7285	23.6593	23.5225	23.6688	22.7091	0	23.2621	23.2378	22.4503	24.1134	23.6277	0	23.7381	0	364880000	P46459	Required for vesicle-mediated transport. Catalyzes the fusion of transport vesicles within the Golgi cisternae. Is also required for transport from the endoplasmic reticulum to the Golgi stack. Seems to function as a fusion protein required for the delivery of cargo proteins to all compartments of the Golgi stack independent of vesicle origin. Interaction with AMPAR subunit GRIA2 leads to influen…	Cytoplasm.	NA	Acetylation|Alternative splicing|ATP-binding|Complete proteome|Cytoplasm|Hydrolase|Magnesium|Metal-binding|Nucleotide-binding|Phosphoprotein|Polymorphism|Protein transport|Reference proteome|Repeat|Transport	ATP metabolic process;biological regulation;cation transport;cell communication;cell-cell signaling;cellular component organization;cellular component organization or biogenesis;cellular membrane fusion;cellular membrane organization;cellular metabolic process;cellular nitrogen compound metabolic process;cellular process;establishment of localization;establishment of localization in cell;establis…	adenyl nucleotide binding;adenyl ribonucleotide binding;ATP binding;ATPase activity;ATPase activity, coupled;binding;catalytic activity;cation binding;enzyme binding;GTPase binding;hydrolase activity;hydrolase activity, acting on acid anhydrides;hydrolase activity, acting on acid anhydrides, in phosphorus-containing anhydrides;ion binding;kinase binding;metal ion binding;nucleoside-triphosphatase…	cell part;cell projection part;cytoplasm;cytoplasmic part;cytoskeletal part;cytosol;dendritic shaft;extracellular membrane-bounded organelle;extracellular organelle;extracellular region part;extracellular vesicular exosome;Golgi apparatus part;Golgi stack;intracellular organelle part;intracellular part;lysosomal membrane;membrane;membrane-bounded organelle;membrane-bounded vesicle;organelle;organ…	AAA;CDC48_2;CDC48_N
P47753	NA	Capza1	3	-0.545883	0.000912292	0.366433	0.172355	0.676283	0.59161	28.8137	28.4946	28.5959	28.4961	28.4897	28.3947	27.97	27.5446	27.9569	27.9419	27.7075	27.9585	28.5666	28.4445	28.5772	28.6042	28.4004	28.6131	28.8458	27.779	28.635	28.8886	28.4489	28.9606	11849000000	NA	NA	NA	NA	NA	NA	NA	NA	NA
P47754	830	Capza2	3	-0.602636	0.00280874	0.328361	0.371366	0.293595	0.253392	27.1471	26.7666	26.8249	26.7976	26.9528	27.0986	26.415	25.6565	26.2994	26.2758	25.6579	26.5193	26.2558	26.0719	26.7729	26.2611	26.1243	26.4724	26.7175	25.9683	26.4895	26.9882	26.7899	26.5365	3612700000	P47755	F-actin-capping proteins bind in a Ca(2+)-independent manner to the fast growing ends of actin filaments (barbed end) thereby blocking the exchange of subunits at these ends. Unlike other capping proteins (such as gelsolin and severin), these proteins do not sever actin filaments.	NA	NA	Acetylation|Actin capping|Actin-binding|Alternative splicing|Complete proteome|Direct protein sequencing|Phosphoprotein|Reference proteome	actin filament capping;barbed-end actin filament capping;biological regulation;blood coagulation;cellular component assembly;cellular component movement;cellular component organization;cellular component organization or biogenesis;cellular process;coagulation;defense response;hemostasis;immune response;immune system process;innate immune response;macromolecular complex assembly;macromolecular com…	NA	actin cytoskeleton;cell cortex part;cell part;cortical cytoskeleton;cytoplasmic part;cytoskeletal part;cytoskeleton;cytosol;extracellular membrane-bounded organelle;extracellular organelle;extracellular region;extracellular region part;extracellular vesicular exosome;F-actin capping protein complex;intracellular non-membrane-bounded organelle;intracellular organelle;intracellular organelle part;i…	F-actin_cap_A
P47757	832	Capzb	3	-0.732032	0.00313543	0.251504	0.339666	0.547559	0.295711	26.4939	26.2039	26.2114	26.2479	25.9591	25.9088	25.7225	24.9629	25.4299	25.5965	24.8414	25.52	25.8564	25.8125	25.8942	26.1589	25.3951	26.0146	26.4132	25.0238	25.6798	26.2431	26.1865	26.4093	2121200000	P47756	F-actin-capping proteins bind in a Ca(2+)-independent manner to the fast growing ends of actin filaments (barbed end) thereby blocking the exchange of subunits at these ends. Unlike other capping proteins (such as gelsolin and severin), these proteins do not sever actin filaments. Plays a role in the regulation of cell morphology and cytoskeletal organization. {ECO:0000269|PubMed:21834987}.	Cytoplasm, cytoskeleton {ECO:0000250}. Cytoplasm, myofibril, sarcomere {ECO:0000250}.	NA	Acetylation|Actin capping|Actin-binding|Alternative splicing|Complete proteome|Cytoplasm|Cytoskeleton|Direct protein sequencing|Phosphoprotein|Reference proteome	actin cytoskeleton organization;actin filament capping;actin filament-based process;barbed-end actin filament capping;biological regulation;blood coagulation;cellular component movement;cellular component organization;cellular component organization at cellular level;cellular component organization or biogenesis;cellular component organization or biogenesis at cellular level;cellular process;coag…	actin binding;actin filament binding;binding;cytoskeletal protein binding;protein binding	actin cytoskeleton;actin filament;cell part;contractile fiber part;cytoplasmic part;cytoskeletal part;cytoskeleton;cytosol;extracellular membrane-bounded organelle;extracellular organelle;extracellular region part;extracellular vesicular exosome;F-actin capping protein complex;intracellular non-membrane-bounded organelle;intracellular organelle;intracellular organelle part;intracellular part;macr…	F_actin_cap_B
P47809	6416	Map2k4	3	0.236892	0.0173063	0.786616	0.0282795	0.467397	0.9219	24.541	24.7311	24.4844	24.4902	24.3799	24.4641	24.7853	24.8943	24.7267	24.7217	24.6428	24.6761	24.4382	24.5216	24.2471	24.5164	24.4291	24.4416	24.4197	24.6362	24.6854	24.515	24.385	24.3727	848160000	P45985	Dual specificity protein kinase which acts as an essential component of the MAP kinase signal transduction pathway. Essential component of the stress-activated protein kinase/c-Jun N-terminal kinase (SAP/JNK) signaling pathway. With MAP2K7/MKK7, is the one of the only known kinase to directly activate the stress-activated protein kinase/c-Jun N-terminal kinases MAPK8/JNK1, MAPK9/JNK2 and MAPK10/J…	Cytoplasm {ECO:0000250}. Nucleus {ECO:0000250}.	Abundant expression is seen in the skeletal muscle. It is also widely expressed in other tissues.	3D-structure|Acetylation|Alternative splicing|Apoptosis|ATP-binding|Complete proteome|Cytoplasm|Kinase|Methylation|Nucleotide-binding|Nucleus|Phosphoprotein|Polymorphism|Reference proteome|Serine/threonine-protein kinase|Stress response|Transferase|Tyrosine-protein kinase	activation of immune response;activation of innate immune response;activation of JUN kinase activity;activation of MAPK activity;apoptosis;biological regulation;cell death;cell growth;cell growth involved in cardiac muscle cell development;cellular macromolecule metabolic process;cellular metabolic process;cellular process;cellular protein metabolic process;cellular response to abiotic stimulus;c…	adenyl nucleotide binding;adenyl ribonucleotide binding;ATP binding;binding;catalytic activity;JUN kinase kinase activity;kinase activity;MAP kinase kinase activity;nucleotide binding;phosphotransferase activity, alcohol group as acceptor;protein kinase activity;protein serine/threonine kinase activity;protein serine/threonine/tyrosine kinase activity;protein tyrosine kinase activity;purine nucle…	axon;cell part;cell projection;cell projection cytoplasm;cell projection part;cytoplasmic part;cytosol;dendrite cytoplasm;intracellular;intracellular membrane-bounded organelle;intracellular organelle;intracellular part;membrane-bounded organelle;neuron projection;nucleus;organelle;perikaryon	Pkinase
P47955	6176	Rplp1	3	-0.314098	0.0332664	0.548545	0.503887	0.0664623	0.122239	28.9298	29.2033	29.4628	29.5456	29.2834	29.2736	28.9929	28.9354	29.0532	28.7475	29.0503	28.8037	28.4761	28.1371	28.7466	28.7103	27.5255	27.7283	29.1038	28.8926	28.6438	28.6753	28.8403	28.8003	16050000000	P05386	Plays an important role in the elongation step of protein synthesis.	NA	NA	3D-structure|Acetylation|Alternative splicing|Complete proteome|Phosphoprotein|Reference proteome|Ribonucleoprotein|Ribosomal protein	biosynthetic process;catabolic process;cellular biosynthetic process;cellular catabolic process;cellular component disassembly;cellular component disassembly at cellular level;cellular component organization;cellular component organization at cellular level;cellular component organization or biogenesis;cellular component organization or biogenesis at cellular level;cellular macromolecular complex…	binding;nucleic acid binding;RNA binding;structural constituent of ribosome;structural molecule activity	adherens junction;anchoring junction;cell junction;cell part;cell-substrate adherens junction;cell-substrate junction;cytoplasm;cytoplasmic part;cytosol;cytosolic large ribosomal subunit;extracellular membrane-bounded organelle;extracellular organelle;extracellular region part;extracellular vesicular exosome;focal adhesion;intracellular organelle part;intracellular part;large ribosomal subunit;ma…	NA
P47963	6137	Rpl13	3	0.503381	0.0393605	0.29308	0.30945	0.168852	0.340225	29.0725	29.4578	29.1169	29.3866	29.3526	29.3605	29.7884	29.928	29.4093	30.0142	30.1285	29.4088	28.8076	29.1097	28.9096	28.8333	28.8625	28.6117	28.742	29.6535	29.1746	29.1589	29.156	29.0665	21986000000	P26373	NA	NA	Higher levels of expression in benign breast lesions than in carcinomas.	3D-structure|Acetylation|Alternative splicing|Complete proteome|Isopeptide bond|Phosphoprotein|Polymorphism|Reference proteome|Ribonucleoprotein|Ribosomal protein|Ubl conjugation	biosynthetic process;catabolic process;cellular biosynthetic process;cellular catabolic process;cellular component disassembly;cellular component disassembly at cellular level;cellular component organization;cellular component organization at cellular level;cellular component organization or biogenesis;cellular component organization or biogenesis at cellular level;cellular macromolecular complex…	binding;nucleic acid binding;RNA binding;structural constituent of ribosome;structural molecule activity	cell part;cytoplasm;cytoplasmic part;cytosol;cytosolic large ribosomal subunit;cytosolic part;cytosolic ribosome;intracellular membrane-bounded organelle;intracellular non-membrane-bounded organelle;intracellular organelle;intracellular organelle part;intracellular part;large ribosomal subunit;macromolecular complex;membrane;membrane-bounded organelle;non-membrane-bounded organelle;nuclear part;n…	Ribosomal_L13e
P48193	2035	Epb41	3	-0.466341	0.0218976	0.424224	0.0585858	0.795097	0.849096	26.0773	25.4558	25.5497	25.7679	25.5903	25.86	24.9425	25.0526	25.5152	25.0132	25.3618	25.4086	24.9324	24.7263	25.1583	25.2001	25.1102	25.4003	25.1821	24.9004	25.2039	25.0863	25.2114	25.2666	1571400000	P11171	Protein 4,1 is a major structural element of the erythrocyte membrane skeleton. It plays a key role in regulating membrane physical properties of mechanical stability and deformability by stabilizing spectrin-actin interaction. Recruits DLG1 to membranes. Required for dynein-dynactin complex and NUMA1 recruitment at the mitotic cell cortex during anaphase (PubMed:23870127). {ECO:0000269|PubMed:23…	Cytoplasm, cytoskeleton {ECO:0000269|PubMed:12427749}. Cytoplasm, cell cortex {ECO:0000269|PubMed:12427749, ECO:0000269|PubMed:23870127}. Nucleus {ECO:0000269|PubMed:12427749}.	NA	3D-structure|Actin-binding|Alternative splicing|Calmodulin-binding|Cell cycle|Cell division|Complete proteome|Cytoplasm|Cytoskeleton|Direct protein sequencing|Elliptocytosis|Glycoprotein|Hereditary hemolytic anemia|Mitosis|Nucleus|Phosphoprotein|Polymorphism|Pyropoikilocytosis|Reference proteome|Transport	actin cytoskeleton organization;actin filament-based process;biological regulation;blood circulation;cellular component organization;cellular component organization at cellular level;cellular component organization or biogenesis;cellular component organization or biogenesis at cellular level;cellular process;circulatory system process;cortical actin cytoskeleton organization;cortical cytoskeleton…	1-phosphatidylinositol binding;binding;cytoskeletal protein binding;lipid binding;phosphatidylinositol binding;phospholipid binding;protein binding;spectrin binding;structural constituent of cytoskeleton;structural molecule activity	cell cortex part;cell part;cortical cytoskeleton;cytoplasmic part;cytoskeletal part;cytoskeleton;extrinsic to membrane;Golgi apparatus;intracellular membrane-bounded organelle;intracellular non-membrane-bounded organelle;intracellular organelle;intracellular organelle part;intracellular part;macromolecular complex;membrane;membrane part;membrane-bounded organelle;non-membrane-bounded organelle;nu…	4_1_CTD;FA;FERM_C;FERM_M;FERM_N;SAB
P49615	1020	Cdk5	3	0.309025	0.0471627	0.629791	0.195588	0.361328	0.543714	0	24.6153	24.685	24.7084	24.7417	23.5422	25.3125	24.9921	0	24.9547	24.9206	24.9644	24.4026	24.5479	0	24.0952	24.423	0	24.3013	0	24.5939	0	24.642	24.5896	799230000	Q00535	Proline-directed serine/threonine-protein kinase essential for neuronal cell cycle arrest and differentiation and may be involved in apoptotic cell death in neuronal diseases by triggering abortive cell cycle re-entry. Interacts with D1 and D3- type G1 cyclins. Phosphorylates SRC, NOS3, VIM/vimentin, p35/CDK5R1, MEF2A, SIPA1L1, SH3GLB1, PXN, PAK1, MCAM/MUC18, SEPT5, SYN1, DNM1, AMPH, SYNJ1, CDK16…	Isoform 1: Cytoplasm. Cell membrane| Peripheral membrane protein. Perikaryon. Cell projection, lamellipodium {ECO:0000250}. Cell projection, growth cone {ECO:0000250}. Cell junction, synapse, postsynaptic cell membrane, postsynaptic density {ECO:0000250}. Note=In axonal growth cone with extension to the peripheral lamellipodia (By similarity). Under neurotoxic stress and neuronal injury condition…	Isoform 1 is ubiquitously expressed. Accumulates in cortical neurons (at protein level). Isoform 2 has only been detected in testis, skeletal muscle, colon, bone marrow and ovary. {ECO:0000269|PubMed:17009320, ECO:0000269|PubMed:19693690}.	3D-structure|Acetylation|Alternative splicing|Apoptosis|ATP-binding|Biological rhythms|Cell cycle|Cell division|Cell junction|Cell membrane|Cell projection|Complete proteome|Cytoplasm|Kinase|Lissencephaly|Membrane|Neurodegeneration|Neurogenesis|Nucleotide-binding|Nucleus|Phosphoprotein|Polymorphism|Postsynaptic cell membrane|Reference proteome|Serine/threonine-protein kinase|Synapse|Transferase	actin cytoskeleton organization;actin filament-based process;adult behavior;anatomical structure development;anatomical structure formation involved in morphogenesis;anatomical structure morphogenesis;apoptosis;associative learning;axon extension;axon guidance;behavior;behavioral response to cocaine;biological adhesion;biological regulation;blood coagulation;calcium ion import;calcium ion transme…	acetylcholine receptor activator activity;acetylcholine receptor regulator activity;adenyl nucleotide binding;adenyl ribonucleotide binding;ATP binding;binding;catalytic activity;cyclin-dependent protein kinase activity;ErbB-2 class receptor binding;ErbB-3 class receptor binding;kinase activity;nucleotide binding;phosphotransferase activity, alcohol group as acceptor;protein binding;protein kinas…	axon;cell body;cell junction;cell part;cell projection;cell projection part;cyclin-dependent protein kinase 5 holoenzyme complex;cyclin-dependent protein kinase holoenzyme complex;cytoplasm;cytoplasmic part;cytoskeletal part;cytoskeleton;cytosol;dendrite;filopodium;growth cone;intracellular membrane-bounded organelle;intracellular non-membrane-bounded organelle;intracellular organelle;intracellul…	Pkinase
P51174	NA	Acadl	3	0.429761	0.0404627	0.403314	0.132754	0.0860056	0.677419	24.3034	24.6389	25.1368	25.0464	24.9109	24.7808	25.2258	25.3	24.8342	25.6428	25.3649	25.2538	24.6003	24.8838	24.8231	24.9908	24.8644	24.8481	24.9345	25.0937	24.9201	25.0416	25.1815	24.9022	1026400000	NA	NA	NA	NA	NA	NA	NA	NA	NA
P51859	3068	Hdgf	3	0.76768	0.0422936	0.0679022	0.00820432	0.872565	0.970527	23.9418	24.108	24.1202	24.184	0	23.8926	24.8287	24.7355	24.7605	24.8921	24.2921	25.5693	24.3879	24.1642	24.0068	24.1903	23.6745	24.075	24.1112	24.9344	24.3525	0	24.1251	24.1319	650840000	P51858	Heparin-binding protein, with mitogenic activity for fibroblasts. Acts as a transcriptional repressor. {ECO:0000269|PubMed:17974029}.	Cytoplasm. Nucleus.	Ubiquitous.	3D-structure|Acetylation|Alternative splicing|Complete proteome|Cytoplasm|Direct protein sequencing|DNA-binding|Growth factor|Heparin-binding|Isopeptide bond|Nucleotide-binding|Nucleus|Phosphoprotein|Polymorphism|Reference proteome|Repressor|Transcription|Transcription regulation|Ubl conjugation	biological regulation;cell proliferation;cellular macromolecule metabolic process;cellular metabolic process;cellular process;cellular protein metabolic process;cellular response to chemical stimulus;cellular response to organic substance;cellular response to stimulus;cellular response to stress;cellular response to topologically incorrect protein;cellular response to unfolded protein;endoplasmic…	binding;carbohydrate binding;DNA binding;glycosaminoglycan binding;heparin binding;nucleic acid binding;nucleotide binding;pattern binding;polysaccharide binding;protein binding transcription factor activity;RNA polymerase II transcription cofactor activity;RNA polymerase II transcription corepressor activity;RNA polymerase II transcription factor binding transcription factor activity;RNA polymer…	cell part;cytoplasm;extracellular region part;extracellular space;intracellular organelle part;intracellular part;macromolecular complex;nuclear part;nucleoplasm;nucleoplasm part;organelle part;protein complex;transcriptional repressor complex	PWWP
P54823	1656	Ddx6	3	0.412118	0.0378237	0.43302	-0.0121466	0.646357	0.980234	26.2	25.8867	25.8453	25.8158	25.5085	25.4917	26.3634	26.6512	26.2948	26.0238	26.0023	26.1887	25.7068	25.5389	25.4227	25.0081	24.7563	24.8216	25.9333	26.0485	25.1612	25.2728	0	24.9976	1857700000	P26196	In the process of mRNA degradation, plays a role in mRNA decapping (PubMed:16364915). Blocks autophagy in nutrient-rich conditions by repressing the expression of ATG-related genes through degration of their transcripts (PubMed:26098573). {ECO:0000269|PubMed:16364915, ECO:0000269|PubMed:26098573}.	Cytoplasm, P-body {ECO:0000269|PubMed:16364915, ECO:0000269|PubMed:16699599, ECO:0000269|PubMed:20616046, ECO:0000269|PubMed:22915799, ECO:0000269|PubMed:26184334}. Cytoplasm {ECO:0000269|PubMed:26184334}. Nucleus {ECO:0000269|PubMed:26184334}. Note=Upon cellular stress, relocalizes to stress granules (PubMed:26184334). {ECO:0000269|PubMed:26184334}.	Abundantly expressed in most tissues.	3D-structure|ATP-binding|Chromosomal rearrangement|Complete proteome|Cytoplasm|Helicase|Hydrolase|Nucleotide-binding|Nucleus|Phosphoprotein|Proto-oncogene|Reference proteome|RNA-binding|Ubl conjugation	biological regulation;catabolic process;cellular catabolic process;cellular component assembly;cellular component assembly at cellular level;cellular component organization;cellular component organization at cellular level;cellular component organization or biogenesis;cellular component organization or biogenesis at cellular level;cellular macromolecular complex assembly;cellular macromolecular c…	adenyl nucleotide binding;adenyl ribonucleotide binding;ATP binding;ATPase activity;ATPase activity, coupled;ATP-dependent helicase activity;ATP-dependent RNA helicase activity;binding;catalytic activity;helicase activity;hydrolase activity;hydrolase activity, acting on acid anhydrides;hydrolase activity, acting on acid anhydrides, in phosphorus-containing anhydrides;nucleoside-triphosphatase act…	cell part;cytoplasm;cytoplasmic mRNA processing body;cytoplasmic part;cytosol;intracellular membrane-bounded organelle;intracellular non-membrane-bounded organelle;intracellular organelle;intracellular organelle part;intracellular part;macromolecular complex;membrane;membrane-bounded organelle;non-membrane-bounded organelle;nuclear part;nucleolus;organelle;organelle part;ribonucleoprotein complex…	DEAD;Helicase_C
P55012	NA	Slc12a2	3	-0.369621	0.00301903	0.501215	0.265067	0.0875039	0.412986	26.0799	25.9937	25.8243	25.8831	25.8737	26.0063	25.2986	25.7351	25.684	25.5809	25.5587	25.4147	25.1349	25.1743	24.934	0	24.879	24.8946	25.1157	25.3944	25.0922	25.0093	25.277	25.2406	1425400000	NA	NA	NA	NA	NA	NA	NA	NA	NA
P57776	NA	Eef1d	3	-0.345185	0.0370404	0.521776	-0.0552256	0.88024	0.877001	29.8441	29.4307	29.5785	29.7064	29.566	29.6602	29.1144	29.3021	29.3834	29.2469	29.0536	29.6778	30.8115	30.5604	30.764	30.7682	30.5683	30.7351	30.9632	30.4919	30.6839	30.6992	30.6895	30.7697	45183000000	NA	NA	NA	NA	NA	NA	NA	NA	NA
P58404	29888	Strn4	3	-0.545619	0.0106688	0.366617	-0.0710797	0.592207	0.839437	26.1247	26.0632	25.8054	25.7984	26.3381	25.898	25.3576	25.4728	25.5824	25.3304	25.4466	25.428	26.5268	26.5467	26.352	26.5105	26.7309	26.6175	26.7433	26.1589	26.4658	26.4657	26.6065	26.3419	2554300000	Q9NRL3	Binds calmodulin in a calcium dependent manner. May function as scaffolding or signaling protein.	Cytoplasm {ECO:0000250}. Membrane {ECO:0000250}| Peripheral membrane protein {ECO:0000250}. Cell projection, dendritic spine {ECO:0000250}. Note=CTTNBP2-binding may regulate dendritic spine distribution. {ECO:0000250}.	NA	Alternative splicing|Calmodulin-binding|Cell projection|Coiled coil|Complete proteome|Cytoplasm|Membrane|Phosphoprotein|Polymorphism|Reference proteome|Repeat|WD repeat	NA	armadillo repeat domain binding;binding;calmodulin binding;enzyme binding;phosphatase binding;protein binding;protein complex binding;protein domain specific binding;protein phosphatase 2A binding;protein phosphatase binding	cell part;cell projection;cell projection part;cytoplasm;dendritic spine;intracellular part;macromolecular complex;membrane;neuron projection;neuron spine;protein complex	Striatin;WD40
P59242	NA	Cgn	3	-0.50219	0.0449241	0.397546	-0.0640241	0.431973	0.856114	30.0932	29.4579	29.3515	29.365	29.3349	29.467	28.6093	28.9458	29.393	28.6337	28.8733	29.1467	29.9287	30.0384	30.0614	29.991	30.2263	30.3697	30.2871	29.5069	30.0087	30.0734	29.9001	29.9628	29064000000	NA	NA	NA	NA	NA	NA	NA	NA	NA
P61255	NA	Rpl26	3	0.329236	0.0401825	0.588349	0.0640163	0.94505	0.836168	28.4211	28.5847	28.4863	28.3382	28.6108	28.5675	28.7622	28.9455	28.7029	28.9889	29.1586	28.5451	28.3303	28.6661	28.421	28.4051	28.5344	28.4488	28.1639	28.6279	28.1911	28.4872	28.7011	28.5107	14013000000	HUMAN31688	NA	NA	NA	NA	NA	NA	NA	NA
P61255	6154	Rpl26	3	0.329236	0.0401825	0.588349	0.0640163	0.94505	0.836168	28.4211	28.5847	28.4863	28.3382	28.6108	28.5675	28.7622	28.9455	28.7029	28.9889	29.1586	28.5451	28.3303	28.6661	28.421	28.4051	28.5344	28.4488	28.1639	28.6279	28.1911	28.4872	28.7011	28.5107	14013000000	P61254	Component of the large ribosomal subunit. {ECO:0000305|PubMed:26100019}.	NA	NA	3D-structure|Complete proteome|Diamond-Blackfan anemia|Isopeptide bond|Phosphoprotein|Reference proteome|Ribonucleoprotein|Ribosomal protein|Ubl conjugation	biosynthetic process;catabolic process;cellular biosynthetic process;cellular catabolic process;cellular component biogenesis;cellular component biogenesis at cellular level;cellular component disassembly;cellular component disassembly at cellular level;cellular component organization;cellular component organization at cellular level;cellular component organization or biogenesis;cellular componen…	binding;nucleic acid binding;RNA binding;structural constituent of ribosome;structural molecule activity	cell part;cytoplasmic part;cytosol;cytosolic large ribosomal subunit;extracellular membrane-bounded organelle;extracellular organelle;extracellular region part;extracellular vesicular exosome;intracellular organelle part;intracellular part;large ribosomal subunit;macromolecular complex;membrane;membrane-bounded organelle;membrane-bounded vesicle;organelle;organelle part;ribonucleoprotein complex;…	KOW
P61358	6155	Rpl27	3	0.664625	0.0295943	0.12757	0.0330737	0.966399	0.910323	25.8489	26.4587	26.4739	26.2479	25.6749	25.689	27.0061	26.7613	26.4639	26.6914	27.0455	26.2424	26.0213	26.6531	26.1083	25.8531	26.1501	25.905	25.7209	26.7641	25.7304	26.0422	26.2478	26.1528	2648700000	P61353	Component of the large ribosomal subunit (PubMed:12962325, PubMed:23636399, PubMed:25957688, PubMed:25901680). Required for proper rRNA processing and maturation of 28S and 5,8S rRNAs (PubMed:25424902). {ECO:0000269|PubMed:23636399, ECO:0000269|PubMed:25424902, ECO:0000269|PubMed:25901680, ECO:0000269|PubMed:25957688, ECO:0000305|PubMed:12962325}.	Cytoplasm, cytosol {ECO:0000269|PubMed:25957688}. Cytoplasm {ECO:0000305|PubMed:23636399, ECO:0000305|PubMed:25901680}. Rough endoplasmic reticulum {ECO:0000250|UniProtKB:A1XQU5}. Note=Detected on cytosolic polysomes (PubMed:25957688). Detected in ribosomes that are associated with the rough endoplasmic reticulum (By similarity). {ECO:0000250|UniProtKB:A1XQU5, ECO:0000269|PubMed:25957688}.	NA	3D-structure|Acetylation|Complete proteome|Cytoplasm|Diamond-Blackfan anemia|Direct protein sequencing|Endoplasmic reticulum|Reference proteome|Ribonucleoprotein|Ribosomal protein	biosynthetic process;catabolic process;cellular biosynthetic process;cellular catabolic process;cellular component disassembly;cellular component disassembly at cellular level;cellular component organization;cellular component organization at cellular level;cellular component organization or biogenesis;cellular component organization or biogenesis at cellular level;cellular macromolecular complex…	structural constituent of ribosome;structural molecule activity	adherens junction;anchoring junction;cell junction;cell part;cell-substrate adherens junction;cell-substrate junction;cytoplasmic part;cytosol;cytosolic large ribosomal subunit;extracellular membrane-bounded organelle;extracellular organelle;extracellular region part;extracellular vesicular exosome;focal adhesion;intracellular membrane-bounded organelle;intracellular non-membrane-bounded organell…	KOW;Ribosomal_L27e
P61514	6168	Rpl37a	3	0.649195	0.0241759	0.13926	0.233738	0.41801	0.469491	23.9255	24.7096	24.5789	24.0481	24.2312	23.992	25.3574	24.8298	24.6225	24.706	25.1069	24.7526	23.6714	24.2549	23.9207	23.6735	24.0464	23.5371	23.6663	24.7558	23.8323	24.1581	24.0121	24.0597	720150000	P61513	NA	NA	NA	3D-structure|Complete proteome|Metal-binding|Reference proteome|Ribonucleoprotein|Ribosomal protein|Zinc|Zinc-finger	biosynthetic process;catabolic process;cellular biosynthetic process;cellular catabolic process;cellular component disassembly;cellular component disassembly at cellular level;cellular component organization;cellular component organization at cellular level;cellular component organization or biogenesis;cellular component organization or biogenesis at cellular level;cellular macromolecular complex…	binding;cation binding;ion binding;metal ion binding;structural constituent of ribosome;structural molecule activity	adherens junction;anchoring junction;cell junction;cell part;cell-substrate adherens junction;cell-substrate junction;cytoplasmic part;cytosol;cytosolic large ribosomal subunit;extracellular membrane-bounded organelle;extracellular organelle;extracellular region part;extracellular vesicular exosome;focal adhesion;intracellular membrane-bounded organelle;intracellular organelle;intracellular organ…	Ribosomal_L37ae
P62082	6201	Rps7	3	0.175361	0.0388814	0.92793	0.0167118	0.789844	0.949896	29.611	29.6326	29.8006	29.9287	29.8556	29.7587	29.9385	30.0204	29.9157	29.9717	30.0654	29.7956	29.5168	29.5015	29.3756	29.4038	29.3629	29.4123	29.1446	29.8519	29.4971	29.4156	29.4339	29.4079	29733000000	P62081	Required for rRNA maturation. {ECO:0000269|PubMed:19061985}.	Cytoplasm, cytoskeleton, microtubule organizing center, centrosome {ECO:0000269|PubMed:14654843, ECO:0000269|PubMed:20873783}. Note=Colocalizes with NEK6 in the centrosome. {ECO:0000269|PubMed:20873783}.	NA	3D-structure|Acetylation|Complete proteome|Cytoplasm|Cytoskeleton|Diamond-Blackfan anemia|Direct protein sequencing|Isopeptide bond|Reference proteome|Ribonucleoprotein|Ribosomal protein|Ubl conjugation	biosynthetic process;catabolic process;cellular biosynthetic process;cellular catabolic process;cellular component biogenesis;cellular component biogenesis at cellular level;cellular component disassembly;cellular component disassembly at cellular level;cellular component organization;cellular component organization at cellular level;cellular component organization or biogenesis;cellular componen…	binding;nucleic acid binding;RNA binding;structural constituent of ribosome;structural molecule activity	90S preribosome;adherens junction;anchoring junction;cell junction;cell part;cell-substrate adherens junction;cell-substrate junction;cytoplasm;cytoplasmic part;cytoskeletal part;cytosol;cytosolic small ribosomal subunit;extracellular membrane-bounded organelle;extracellular organelle;extracellular region part;extracellular vesicular exosome;focal adhesion;intracellular membrane-bounded organelle…	Ribosomal_S7e
P62137	5499	Ppp1ca	3	-0.76008	0.00331258	0.236652	-0.00821045	0.876064	0.989709	26.0618	26.1275	26.1655	25.9888	25.7061	25.6593	25.3791	25.2129	25.5691	25.3166	24.9033	25.0163	26.2601	25.7712	25.8666	25.9735	25.8011	25.7439	26.1704	25.9209	25.8535	25.7372	25.7966	25.7981	2076900000	P62136	Protein phosphatase that associates with over 200 regulatory proteins to form highly specific holoenzymes which dephosphorylate hundreds of biological targets. Protein phosphatase 1 (PP1) is essential for cell division, and participates in the regulation of glycogen metabolism, muscle contractility and protein synthesis. Involved in regulation of ionic conductances and long-term synaptic plastici…	Cytoplasm. Nucleus. Nucleus, nucleoplasm. Nucleus, nucleolus. Note=Primarily nuclear and largely excluded from the nucleolus. Highly mobile in cells and can be relocalized through interaction with targeting subunits. NOM1 plays a role in targeting this protein to the nucleolus. In the presence of PPP1R8 relocalizes from the nucleus to nuclear speckles.	NA	3D-structure|Acetylation|Alternative splicing|Carbohydrate metabolism|Cell cycle|Cell division|Complete proteome|Cytoplasm|Direct protein sequencing|Glycogen metabolism|Hydrolase|Manganese|Metal-binding|Nucleus|Phosphoprotein|Protein phosphatase|Reference proteome	acylglycerol catabolic process;acylglycerol metabolic process;anatomical structure development;anatomical structure morphogenesis;biological regulation;branching morphogenesis of a tube;carbohydrate metabolic process;catabolic process;cell cycle;cell division;cell surface receptor linked signaling pathway;cellular carbohydrate metabolic process;cellular catabolic process;cellular glucan metabolic…	binding;catalytic activity;cation binding;hydrolase activity;hydrolase activity, acting on ester bonds;ion binding;metal ion binding;phosphatase activity;phosphoprotein phosphatase activity;phosphoric ester hydrolase activity;protein serine/threonine phosphatase activity;ribonucleoprotein binding	cell part;cell projection;cell projection part;cytoplasm;cytoplasmic part;cytosol;dendritic spine;extracellular membrane-bounded organelle;extracellular organelle;extracellular region part;extracellular vesicular exosome;glycogen granule;histone methyltransferase complex;intracellular membrane-bounded organelle;intracellular non-membrane-bounded organelle;intracellular organelle;intracellular org…	Metallophos
P62141	5500	Ppp1cb	3	-0.789259	0.000181182	0.22187	-0.0731657	0.530708	0.83452	26.8483	26.9729	26.9997	27.0175	26.9053	26.8924	26.3929	26.0739	25.9466	26.2228	25.9593	26.2781	26.5654	26.7412	27.0298	26.8523	26.8204	26.835	26.7108	26.37	26.7423	26.7667	26.9214	26.8023	3581400000	P62140	Protein phosphatase that associates with over 200 regulatory proteins to form highly specific holoenzymes which dephosphorylate hundreds of biological targets. Protein phosphatase (PP1) is essential for cell division, it participates in the regulation of glycogen metabolism, muscle contractility and protein synthesis. Involved in regulation of ionic conductances and long-term synaptic plasticity.…	Cytoplasm {ECO:0000269|PubMed:11739654}. Nucleus {ECO:0000269|PubMed:11739654}. Nucleus, nucleoplasm {ECO:0000269|PubMed:11739654}. Nucleus, nucleolus {ECO:0000269|PubMed:11739654, ECO:0000269|PubMed:20926688}. Note=Highly mobile in cells and can be relocalized through interaction with targeting subunits. In the presence of PPP1R8 relocalizes from the nucleus to nuclear speckles. {ECO:0000269|Pub…	NA	Acetylation|Biological rhythms|Carbohydrate metabolism|Cell cycle|Cell division|Complete proteome|Cytoplasm|Direct protein sequencing|Disease mutation|Glycogen metabolism|Hydrolase|Manganese|Metal-binding|Nucleus|Phosphoprotein|Protein phosphatase|Reference proteome	acylglycerol catabolic process;acylglycerol metabolic process;biological regulation;carbohydrate metabolic process;catabolic process;cell cycle;cell cycle process;cell division;cell surface receptor linked signaling pathway;cellular carbohydrate metabolic process;cellular catabolic process;cellular glucan metabolic process;cellular lipid catabolic process;cellular lipid metabolic process;cellular…	binding;catalytic activity;cation binding;enzyme binding;hydrolase activity;hydrolase activity, acting on ester bonds;ion binding;kinase binding;metal ion binding;myosin phosphatase activity;myosin-light-chain-phosphatase activity;phosphatase activity;phosphoprotein phosphatase activity;phosphoric ester hydrolase activity;protein binding;protein kinase binding;protein serine/threonine phosphatase…	adherens junction;anchoring junction;cell junction;cell part;cell-substrate adherens junction;cell-substrate junction;cytoplasmic part;cytosol;extracellular membrane-bounded organelle;extracellular organelle;extracellular region part;extracellular vesicular exosome;focal adhesion;glycogen granule;histone methyltransferase complex;intracellular membrane-bounded organelle;intracellular non-membrane…	Metallophos
P62305	6635	Snrpe	3	0.696953	0.0362554	0.105563	0.540134	0.10747	0.0977715	24.3771	24.1158	25.0425	24.8119	24.434	24.3444	24.6549	25.1258	25.0981	25.1075	24.9011	25.2071	24.3811	24.1462	24.2941	23.8427	0	24.065	25.006	24.9996	23.8231	24.7069	24.5831	24.4447	756560000	P62304	Plays role in pre-mRNA splicing as core component of the SMN-Sm complex that mediates spliceosomal snRNP assembly and as component of the spliceosomal U1, U2, U4 and U5 small nuclear ribonucleoproteins (snRNPs), the building blocks of the spliceosome (PubMed:11991638, PubMed:18984161, PubMed:23246290, PubMed:19325628, PubMed:23333303, PubMed:25555158, PubMed:26912367, PubMed:28502770, PubMed:2878…	Cytoplasm, cytosol {ECO:0000269|PubMed:18984161}. Nucleus {ECO:0000269|PubMed:11574479, ECO:0000269|PubMed:11991638, ECO:0000269|PubMed:23246290, ECO:0000269|PubMed:26912367, ECO:0000269|PubMed:28076346, ECO:0000269|PubMed:28502770, ECO:0000269|PubMed:28781166}. Note=SMN-mediated assembly into core snRNPs occurs in the cytosol before SMN-mediated transport to the nucleus to be included in spliceo…	Widely expressed. In scalp skin, it is present in the hair follicle, the epidermis, and the dermis. {ECO:0000269|PubMed:23246290}.	3D-structure|Complete proteome|Cytoplasm|Disease mutation|Hypotrichosis|mRNA processing|mRNA splicing|Nucleus|Reference proteome|Ribonucleoprotein|RNA-binding|Spliceosome	biosynthetic process;cellular biosynthetic process;cellular component assembly;cellular component assembly at cellular level;cellular component organization;cellular component organization at cellular level;cellular component organization or biogenesis;cellular component organization or biogenesis at cellular level;cellular macromolecular complex assembly;cellular macromolecular complex subunit o…	binding;nucleic acid binding;RNA binding	catalytic step 2 spliceosome;cell part;cytoplasmic part;cytosol;extracellular membrane-bounded organelle;extracellular organelle;extracellular region part;extracellular vesicular exosome;intracellular membrane-bounded organelle;intracellular organelle;intracellular organelle part;intracellular part;macromolecular complex;membrane-bounded organelle;membrane-bounded vesicle;methylosome;methyltransf…	LSM
P62751	6147	Rpl23a	3	0.513065	0.0193377	0.280249	-0.13143	0.753468	0.700439	28.7919	28.9507	28.9149	29.2408	29.0109	29.0946	29.4757	29.5124	29.2159	29.5903	29.8343	29.2546	28.8886	28.779	28.9444	28.5789	29.1853	28.8642	28.5786	29.2243	28.927	28.6638	28.8219	28.5893	19965000000	P62750	Component of the ribosome, a large ribonucleoprotein complex responsible for the synthesis of proteins in the cell. Binds a specific region on the 26S rRNA. May promote p53/TP53 degradation possibly through the stimulation of MDM2-mediated TP53 polyubiquitination (PubMed:26203195). {ECO:0000250, ECO:0000269|PubMed:26203195}.	NA	NA	3D-structure|Acetylation|Citrullination|Complete proteome|Isopeptide bond|Methylation|Phosphoprotein|Polymorphism|Reference proteome|Ribonucleoprotein|Ribosomal protein|RNA-binding|rRNA-binding|Ubl conjugation	biosynthetic process;catabolic process;cell proliferation;cellular biosynthetic process;cellular catabolic process;cellular component disassembly;cellular component disassembly at cellular level;cellular component organization;cellular component organization at cellular level;cellular component organization or biogenesis;cellular component organization or biogenesis at cellular level;cellular mac…	binding;nucleic acid binding;nucleotide binding;RNA binding;rRNA binding;structural constituent of ribosome;structural molecule activity	cell part;cytoplasm;cytoplasmic part;cytosol;cytosolic large ribosomal subunit;extracellular membrane-bounded organelle;extracellular organelle;extracellular region part;extracellular vesicular exosome;intracellular membrane-bounded organelle;intracellular non-membrane-bounded organelle;intracellular organelle;intracellular organelle part;intracellular part;large ribosomal subunit;macromolecular …	Ribosomal_L23;Ribosomal_L23eN
P62862	NA	Fau	3	0.795596	0.00188731	0.0564642	-0.0638374	0.462647	0.856557	27.1891	27.4643	26.8545	27.3559	27.4581	27.3646	28.2012	28.1765	28.0642	28.135	28.2887	27.6706	27.175	27.2925	26.8916	27.0323	27.636	26.9196	26.5506	27.2613	27.0798	27.2563	27.0024	26.7344	6148500000	NA	NA	NA	NA	NA	NA	NA	NA	NA
P62869	6923	Tceb2	3	-0.225605	0.0388814	0.628265	0.260939	0.213286	0.420192	25.3564	25.5574	25.7481	25.4915	25.7676	25.5751	25.314	25.2198	25.3926	25.3118	25.3669	25.4533	24.9705	24.5025	24.5165	24.6298	0	24.8161	24.687	24.907	24.8028	24.8531	24.817	24.9286	1199100000	Q15370	SIII, also known as elongin, is a general transcription elongation factor that increases the RNA polymerase II transcription elongation past template-encoded arresting sites. Subunit A is transcriptionally active and its transcription activity is strongly enhanced by binding to the dimeric complex of the SIII regulatory subunits B and C (elongin BC complex) (PubMed:7638163). In embryonic stem cel…	Nucleus {ECO:0000305}.	NA	3D-structure|Acetylation|Alternative splicing|Complete proteome|Direct protein sequencing|Nucleus|Phosphoprotein|Reference proteome|Transcription|Transcription regulation|Ubl conjugation pathway	biological regulation;biosynthetic process;cellular biosynthetic process;cellular component assembly;cellular component organization;cellular component organization or biogenesis;cellular macromolecule biosynthetic process;cellular macromolecule metabolic process;cellular metabolic process;cellular nitrogen compound metabolic process;cellular process;cellular protein metabolic process;cellular re…	binding;enzyme binding;protein binding;ubiquitin protein ligase binding	cell part;Cul2-RING ubiquitin ligase complex;Cul5-RING ubiquitin ligase complex;cullin-RING ubiquitin ligase complex;cytoplasmic part;cytoplasmic ubiquitin ligase complex;cytosol;elongin complex;extracellular membrane-bounded organelle;extracellular organelle;extracellular region part;extracellular vesicular exosome;intracellular organelle part;intracellular part;macromolecular complex;membrane-b…	ubiquitin
P62918	6132	Rpl8	3	0.384674	0.0432399	0.48166	0.0912131	0.732945	0.772149	27.9259	28.3536	28.2684	28.3564	28.3318	28.2315	28.7007	28.6921	28.3682	28.6781	28.9978	28.3428	27.9612	28.3889	28.1002	28.0676	28.1831	27.8042	27.823	28.3961	28.2571	28.041	28.1411	28.2085	11145000000	P62917	Component of the large ribosomal subunit. {ECO:0000305|PubMed:12962325}.	Cytoplasm {ECO:0000303|PubMed:12962325}.	NA	3D-structure|Complete proteome|Cytoplasm|Direct protein sequencing|Hydroxylation|Isopeptide bond|Polymorphism|Reference proteome|Ribonucleoprotein|Ribosomal protein|RNA-binding|rRNA-binding|Ubl conjugation	biosynthetic process;catabolic process;cellular biosynthetic process;cellular catabolic process;cellular component disassembly;cellular component disassembly at cellular level;cellular component organization;cellular component organization at cellular level;cellular component organization or biogenesis;cellular component organization or biogenesis at cellular level;cellular macromolecular complex…	binding;nucleic acid binding;RNA binding;rRNA binding;structural constituent of ribosome;structural molecule activity	adherens junction;anchoring junction;cell junction;cell part;cell-substrate adherens junction;cell-substrate junction;cytoplasm;cytoplasmic part;cytosol;cytosolic large ribosomal subunit;focal adhesion;intracellular non-membrane-bounded organelle;intracellular organelle;intracellular organelle part;intracellular part;large ribosomal subunit;macromolecular complex;membrane;non-membrane-bounded org…	Ribosomal_L2;Ribosomal_L2_C
P63087	5501	Ppp1cc	3	-1.10079	0.00831309	0.103286	-0.240293	0.287397	0.475701	24.8465	25.2145	0	25.327	25.0154	24.7513	24.6723	0	24.3235	0	23.8367	23.8285	25.1412	24.7794	24.8566	24.7678	24.6534	24.6877	24.8641	24.5558	24.5104	24.9475	24.3327	24.4954	850360000	P36873	Protein phosphatase that associates with over 200 regulatory proteins to form highly specific holoenzymes which dephosphorylate hundreds of biological targets. Protein phosphatase 1 (PP1) is essential for cell division, and participates in the regulation of glycogen metabolism, muscle contractility and protein synthesis. Dephosphorylates RPS6KB1. Involved in regulation of ionic conductances and l…	Cytoplasm {ECO:0000269|PubMed:11739654}. Nucleus. Nucleus, nucleolus {ECO:0000269|PubMed:11739654, ECO:0000269|PubMed:20926688}. Nucleus, nucleoplasm {ECO:0000269|PubMed:11739654}. Nucleus speckle {ECO:0000269|PubMed:11739654}. Chromosome, centromere, kinetochore {ECO:0000269|PubMed:12529430}. Cleavage furrow {ECO:0000269|PubMed:12529430}. Midbody {ECO:0000269|PubMed:12529430}. Mitochondrion {ECO…	NA	3D-structure|Acetylation|Alternative splicing|Biological rhythms|Carbohydrate metabolism|Cell cycle|Cell division|Centromere|Chromosome|Complete proteome|Cytoplasm|Direct protein sequencing|Disulfide bond|Glycogen metabolism|Hydrolase|Kinetochore|Manganese|Metal-binding|Mitochondrion|Nucleus|Phosphoprotein|Polymorphism|Protein phosphatase|Reference proteome	acylglycerol catabolic process;acylglycerol metabolic process;biological regulation;carbohydrate metabolic process;catabolic process;cell cycle;cell differentiation;cell division;cell surface receptor linked signaling pathway;cellular carbohydrate metabolic process;cellular catabolic process;cellular developmental process;cellular glucan metabolic process;cellular lipid catabolic process;cellular…	binding;catalytic activity;cation binding;enzyme binding;hydrolase activity;hydrolase activity, acting on ester bonds;ion binding;kinase binding;metal ion binding;phosphatase activity;phosphoprotein phosphatase activity;phosphoric ester hydrolase activity;protein binding;protein kinase binding;protein N-terminus binding;protein serine/threonine phosphatase activity	adherens junction;anchoring junction;cell division site part;cell junction;cell part;cell projection;cell projection part;cell-substrate adherens junction;cell-substrate junction;chromosomal part;cleavage furrow;condensed chromosome kinetochore;cytoplasm;cytoplasmic part;cytosol;dendritic spine;focal adhesion;histone methyltransferase complex;intracellular membrane-bounded organelle;intracellular…	Metallophos
P63276	6218	Rps17	3	0.701185	0.0234541	0.10292	0.417742	0.181137	0.199393	27.9399	28.4551	28.1685	27.9719	27.9908	28.0582	29.1814	28.7005	28.3452	28.9084	28.7512	28.4737	27.8829	28.0712	27.6487	27.6586	27.6122	27.3745	27.5151	28.4845	28.1212	27.9011	28.0387	28.1034	10510000000	P08708	NA	NA	NA	3D-structure|Complete proteome|Diamond-Blackfan anemia|Direct protein sequencing|Isopeptide bond|Phosphoprotein|Polymorphism|Reference proteome|Ribonucleoprotein|Ribosomal protein|Ubl conjugation	biological regulation;biosynthetic process;catabolic process;cellular biosynthetic process;cellular catabolic process;cellular component assembly;cellular component assembly at cellular level;cellular component biogenesis;cellular component biogenesis at cellular level;cellular component disassembly;cellular component disassembly at cellular level;cellular component organization;cellular componen…	structural constituent of ribosome;structural molecule activity	adherens junction;anchoring junction;cell junction;cell part;cell-substrate adherens junction;cell-substrate junction;cytoplasmic part;cytosol;cytosolic small ribosomal subunit;extracellular membrane-bounded organelle;extracellular organelle;extracellular region part;extracellular vesicular exosome;focal adhesion;intracellular non-membrane-bounded organelle;intracellular organelle;intracellular o…	Ribosomal_S17e
P63280	7329	Ube2i	3	0.48802	0.045328	0.314228	0.261307	0.0834015	0.419547	23.9754	23.7982	23.6192	23.0676	23.8999	23.4232	24.8194	23.8684	24.0174	24.6833	24.1813	24.2174	0	23.7273	23.19	23.7402	23.9066	23.7355	23.6309	24.0768	24.0885	23.9034	23.8788	24.0993	504660000	P63279	Accepts the ubiquitin-like proteins SUMO1, SUMO2, SUMO3, SUMO4 and SUMO1P1/SUMO5 from the UBLE1A-UBLE1B E1 complex and catalyzes their covalent attachment to other proteins with the help of an E3 ligase such as RANBP2, CBX4 and ZNF451. Can catalyze the formation of poly-SUMO chains. Necessary for sumoylation of FOXL2 and KAT5. Essential for nuclear architecture and chromosome segregation. Sumoyla…	Nucleus. Cytoplasm. Note=Mainly nuclear. In spermatocytes, localizes in synaptonemal complexes. Recruited by BCL11A into the nuclear body (By similarity). {ECO:0000250}.	Expressed in heart, skeletal muscle, pancreas, kidney, liver, lung, placenta and brain. Also expressed in testis and thymus. {ECO:0000269|PubMed:8610150}.	3D-structure|Acetylation|ATP-binding|Cell cycle|Cell division|Chromosome partition|Complete proteome|Cytoplasm|Host-virus interaction|Isopeptide bond|Mitosis|Nucleotide-binding|Nucleus|Phosphoprotein|Reference proteome|Transferase|Ubl conjugation|Ubl conjugation pathway	biological regulation;catabolic process;cell cycle phase;cell cycle process;cell division;cellular catabolic process;cellular component organization;cellular component organization at cellular level;cellular component organization or biogenesis;cellular component organization or biogenesis at cellular level;cellular macromolecule catabolic process;cellular macromolecule metabolic process;cellular…	acid-amino acid ligase activity;adenyl nucleotide binding;adenyl ribonucleotide binding;ATP binding;binding;catalytic activity;enzyme binding;ligase activity;ligase activity, forming carbon-nitrogen bonds;nucleotide binding;protein binding;protein domain specific binding;purine nucleotide binding;purine ribonucleoside triphosphate binding;purine ribonucleotide binding;ribonucleotide binding;RING-…	cell part;cell projection;chromosomal part;cytoplasm;dendrite;fibrillar center;intracellular membrane-bounded organelle;intracellular organelle;intracellular organelle part;intracellular part;membrane-bounded organelle;neuron projection;nuclear body;nuclear chromosome part;nuclear part;nucleolar part;nucleoplasm;nucleoplasm part;nucleus;organelle;organelle part;PML body;synapse;synaptonemal compl…	UQ_con
P67778	5245	Phb	3	0.279124	0.0372449	0.693267	0.032839	0.495062	0.910889	28.5752	28.7385	28.6591	28.5609	28.6079	28.4731	29.1537	29.0019	28.8128	28.8916	28.8497	28.6225	28.4256	28.5093	28.3465	28.3816	28.3268	28.3029	28.347	28.6531	28.532	28.3372	28.4454	28.3394	14138000000	P35232	Prohibitin inhibits DNA synthesis. It has a role in regulating proliferation. As yet it is unclear if the protein or the mRNA exhibits this effect. May play a role in regulating mitochondrial respiration activity and in aging. {ECO:0000269|PubMed:11302691}.	Mitochondrion inner membrane {ECO:0000250}.	Widely expressed in different tissues.	3D-structure|Acetylation|Alternative splicing|Coiled coil|Complete proteome|Direct protein sequencing|DNA synthesis|Membrane|Mitochondrion|Mitochondrion inner membrane|Phosphoprotein|Polymorphism|Proto-oncogene|Reference proteome	biological regulation;biosynthetic process;cell differentiation;cellular biosynthetic process;cellular component organization;cellular component organization at cellular level;cellular component organization or biogenesis;cellular component organization or biogenesis at cellular level;cellular developmental process;cellular macromolecule biosynthetic process;cellular macromolecule metabolic proce…	binding;complement binding;complement component C3a binding;complement component C3b binding;DNA binding;enzyme binding;G-protein-coupled receptor binding;histone deacetylase binding;nucleic acid binding;nucleic acid binding transcription factor activity;opsonin binding;protein binding;proteinase activated receptor binding;receptor binding;regulatory region DNA binding;regulatory region nucleic a…	cell part;cell surface;cytoplasm;cytoplasmic part;early endosome;endosome;extracellular membrane-bounded organelle;extracellular organelle;extracellular region part;extracellular vesicular exosome;integral to membrane;integral to plasma membrane;intracellular membrane-bounded organelle;intracellular organelle;intracellular organelle part;intracellular part;intrinsic to membrane;intrinsic to plasm…	Band_7
P67984	6146	Rpl22	3	0.477697	0.0387541	0.328991	0.165129	0.592207	0.606894	24.4692	24.7046	25.007	24.3533	24.1061	24.4651	25.4183	25.0866	25.0047	24.8824	24.8516	24.7974	24.1777	24.7646	24.2982	0	24.3714	0	24.4697	24.6972	24.3359	24.2802	24.4749	24.1981	879730000	P35268	NA	NA	NA	3D-structure|Complete proteome|Direct protein sequencing|Heparin-binding|Phosphoprotein|Reference proteome|Ribonucleoprotein|Ribosomal protein|RNA-binding	alpha-beta T cell activation;alpha-beta T cell differentiation;biosynthetic process;catabolic process;cell activation;cell differentiation;cellular biosynthetic process;cellular catabolic process;cellular component disassembly;cellular component disassembly at cellular level;cellular component organization;cellular component organization at cellular level;cellular component organization or biogen…	binding;carbohydrate binding;glycosaminoglycan binding;heparin binding;nucleic acid binding;pattern binding;polysaccharide binding;RNA binding;structural constituent of ribosome;structural molecule activity	adherens junction;anchoring junction;cell junction;cell part;cell-substrate adherens junction;cell-substrate junction;cytoplasm;cytoplasmic part;cytosol;cytosolic large ribosomal subunit;extracellular membrane-bounded organelle;extracellular organelle;extracellular region part;extracellular vesicular exosome;focal adhesion;intracellular membrane-bounded organelle;intracellular organelle;intracell…	Ribosomal_L22e
P80316	22948	Cct5	3	-0.698028	0.000563538	0.270367	0.0758981	0.548961	0.808038	29.796	30.0272	30.1237	30.1582	29.9864	29.9268	29.6003	29.3529	29.2636	29.2483	29.3545	29.17	29.1257	29.325	29.1577	29.1334	29.0593	28.9684	29.0175	29.2723	29.1785	29.2319	29.3406	29.0899	23923000000	P48643	Component of the chaperonin-containing T-complex (TRiC), a molecular chaperone complex that assists the folding of proteins upon ATP hydrolysis (PubMed:25467444). The TRiC complex mediates the folding of WRAP53/TCAB1, thereby regulating telomere maintenance (PubMed:25467444). As part of the TRiC complex may play a role in the assembly of BBSome, a complex involved in ciliogenesis regulating trans…	Cytoplasm {ECO:0000269|PubMed:20080638}. Cytoplasm, cytoskeleton, microtubule organizing center, centrosome {ECO:0000269|PubMed:14654843, ECO:0000269|PubMed:20080638}.	NA	3D-structure|Acetylation|Alternative splicing|ATP-binding|Chaperone|Complete proteome|Cytoplasm|Cytoskeleton|Direct protein sequencing|Disease mutation|Isopeptide bond|Neuropathy|Nucleotide-binding|Phosphoprotein|Polymorphism|Reference proteome|Ubl conjugation	binding of sperm to zona pellucida;cell recognition;cell-cell recognition;cellular macromolecule metabolic process;cellular metabolic process;cellular process;cellular process involved in reproduction;cellular protein metabolic process;'de novo' posttranslational protein folding;'de novo' protein folding;macromolecule metabolic process;metabolic process;multi-organism process;primary metabolic pr…	adenyl nucleotide binding;adenyl ribonucleotide binding;ATP binding;beta-tubulin binding;binding;cytoskeletal protein binding;G-protein beta-subunit binding;nucleotide binding;protein binding;purine nucleotide binding;purine ribonucleoside triphosphate binding;purine ribonucleotide binding;ribonucleotide binding;tubulin binding	cell body;cell part;centrosome;chaperonin-containing T-complex;cytoplasm;cytoplasmic part;cytoskeletal part;cytosol;cytosolic part;extracellular membrane-bounded organelle;extracellular organelle;extracellular region part;extracellular vesicular exosome;intracellular non-membrane-bounded organelle;intracellular organelle;intracellular organelle part;intracellular part;macromolecular complex;membr…	Cpn60_TCP1
P84104	6428	Srsf3	3	0.744317	0.045014	0.0788814	0.0555377	0.702547	0.856371	25.6655	24.8216	24.8182	24.7611	25.2214	24.7433	25.601	25.2607	25.797	25.6579	25.5265	25.3627	26.341	24.809	25.0067	24.9256	25.0197	25.0292	25.7311	25.0759	23.334	24.6071	25.0616	25.4915	1569300000	P84103	Splicing factor that specifically promotes exon- inclusion during alternative splicing (PubMed:26876937). Interaction with YTHDC1, a RNA-binding protein that recognizes and binds N6-methyladenosine (m6A)-containing RNAs, promotes recruitment of SRSF3 to its mRNA-binding elements adjacent to m6A sites, leading to exon-inclusion during alternative splicing (PubMed:26876937). Also functions as expor…	Nucleus {ECO:0000269|PubMed:11336712}. Nucleus speckle {ECO:0000269|PubMed:26876937}. Cytoplasm {ECO:0000269|PubMed:11336712}. Note=Recruited to nuclear speckles following interaction with YTHDC1. {ECO:0000269|PubMed:26876937}.	NA	3D-structure|Acetylation|Alternative splicing|Complete proteome|Cytoplasm|Direct protein sequencing|mRNA processing|mRNA splicing|mRNA transport|Nucleus|Phosphoprotein|Reference proteome|Repeat|RNA-binding|Transport	biosynthetic process;cellular biosynthetic process;cellular macromolecule biosynthetic process;cellular macromolecule metabolic process;cellular metabolic process;cellular nitrogen compound metabolic process;cellular process;establishment of localization;establishment of localization in cell;establishment of RNA localization;gene expression;intracellular transport;macromolecule biosynthetic proce…	binding;nucleic acid binding;nucleotide binding;RNA binding	cell part;cytoplasm;intracellular organelle part;intracellular part;nuclear part;nucleoplasm;organelle part	RRM_1
P97310	4171	Mcm2	3	0.37181	0.0285232	0.505444	0.278208	0.206647	0.390537	27.2346	27.5755	27.5729	27.7487	27.4621	27.6155	27.9884	27.926	27.6672	27.9658	28.1309	27.6357	27.1756	27.4234	27.2003	27.4538	26.979	27.1244	27.134	27.6064	27.2784	27.5305	27.4186	27.5123	6617300000	P49736	Acts as component of the MCM2-7 complex (MCM complex) which is the putative replicative helicase essential for 'once per cell cycle' DNA replication initiation and elongation in eukaryotic cells. The active ATPase sites in the MCM2-7 ring are formed through the interaction surfaces of two neighboring subunits such that a critical structure of a conserved arginine finger motif is provided in trans…	Nucleus {ECO:0000269|PubMed:8175912}.	NA	3D-structure|Acetylation|ATP-binding|Cell cycle|Complete proteome|Deafness|Disease mutation|DNA replication|DNA-binding|Helicase|Hydrolase|Isopeptide bond|Metal-binding|Non-syndromic deafness|Nucleotide-binding|Nucleus|Phosphoprotein|Polymorphism|Reference proteome|Ubl conjugation|Zinc|Zinc-finger	biosynthetic process;cell cycle;cell cycle process;cellular biosynthetic process;cellular component assembly;cellular component assembly at cellular level;cellular component organization;cellular component organization at cellular level;cellular component organization or biogenesis;cellular component organization or biogenesis at cellular level;cellular macromolecular complex assembly;cellular ma…	adenyl nucleotide binding;adenyl ribonucleotide binding;ATP binding;binding;catalytic activity;cation binding;DNA binding;DNA helicase activity;DNA replication origin binding;helicase activity;hydrolase activity;hydrolase activity, acting on acid anhydrides;hydrolase activity, acting on acid anhydrides, in phosphorus-containing anhydrides;ion binding;metal ion binding;nucleic acid binding;nucleos…	cell part;chromatin;chromosomal part;cytoplasm;cytoskeleton;intracellular membrane-bounded organelle;intracellular non-membrane-bounded organelle;intracellular organelle;intracellular organelle part;intracellular part;macromolecular complex;MCM complex;membrane-bounded organelle;microtubule cytoskeleton;non-membrane-bounded organelle;nuclear chromosome part;nuclear origin of replication recogniti…	MCM;MCM_N;MCM2_N
P97496	6599	Smarcc1	3	0.169479	0.0476326	0.94163	-0.132034	0.403367	0.699089	23.6897	24.1029	24.2098	24.2259	24.041	24.1548	24.2775	24.2055	24.3193	24.5172	24.6239	24.2386	23.5698	24.0768	23.9345	24.1972	24.2902	24.0504	23.7587	24.0025	23.6299	23.9983	23.8617	24.0586	543860000	Q92922	Involved in transcriptional activation and repression of select genes by chromatin remodeling (alteration of DNA-nucleosome topology). Component of SWI/SNF chromatin remodeling complexes that carry out key enzymatic activities, changing chromatin structure by altering DNA-histone contacts within a nucleosome in an ATP-dependent manner. May stimulate the ATPase activity of the catalytic subunit of…	Nucleus {ECO:0000269|PubMed:28753627}. Cytoplasm {ECO:0000269|PubMed:28753627}.	Expressed in brain, heart, muscle, placenta, lung, liver, muscle, kidney and pancreas.	3D-structure|Acetylation|Chromatin regulator|Coiled coil|Complete proteome|Cytoplasm|Direct protein sequencing|Isopeptide bond|Methylation|Neurogenesis|Nucleus|Phosphoprotein|Polymorphism|Reference proteome|Transcription|Transcription regulation|Ubl conjugation	anatomical structure development;anatomical structure morphogenesis;ATP-dependent chromatin remodeling;biological regulation;biosynthetic process;cell surface receptor linked signaling pathway;cellular biosynthetic process;cellular component disassembly;cellular component disassembly at cellular level;cellular component organization;cellular component organization at cellular level;cellular compo…	binding;chromatin binding;DNA binding;nucleic acid binding;protein binding;protein binding transcription factor activity;protein N-terminus binding;transcription coactivator activity;transcription cofactor activity;transcription factor binding transcription factor activity	cell part;chromatin;chromatin remodeling complex;chromosomal part;chromosome;intracellular non-membrane-bounded organelle;intracellular organelle;intracellular organelle part;intracellular part;macromolecular complex;nBAF complex;non-membrane-bounded organelle;npBAF complex;nuclear chromatin;nuclear chromosome part;nuclear part;nucleoplasm;organelle;organelle part;protein complex;sex chromosome;S…	Myb_DNA-binding;SWIRM
P97807	2271	Fh	3	0.454833	0.0432399	0.363262	0.0620927	0.506462	0.840742	24.4507	24.3949	24.463	24.3383	24.6182	0	25.3098	24.8437	25.3835	24.9113	24.8169	0	24.1222	24.4888	24.0582	24.2865	24.4997	0	24.1455	24.8746	23.9183	24.3823	24.1333	24.7642	752590000	P07954	Also acts as a tumor suppressor.	Isoform Mitochondrial: Mitochondrion. Isoform Cytoplasmic: Cytoplasm.	Expressed in red blood cells| underexpressed in red blood cells (cytoplasm) of patients with hereditary non- spherocytic hemolytic anemia of unknown etiology. {ECO:0000269|PubMed:22509282}.	3D-structure|Acetylation|Alternative initiation|Complete proteome|Cytoplasm|Direct protein sequencing|Disease mutation|Lyase|Mitochondrion|Phosphoprotein|Reference proteome|Transit peptide|Tricarboxylic acid cycle|Tumor suppressor	acetyl-CoA catabolic process;acetyl-CoA metabolic process;anatomical structure homeostasis;biological regulation;carboxylic acid metabolic process;catabolic process;cellular catabolic process;cellular ketone metabolic process;cellular metabolic process;cellular process;coenzyme catabolic process;coenzyme metabolic process;cofactor catabolic process;cofactor metabolic process;dicarboxylic acid met…	carbon-oxygen lyase activity;catalytic activity;fumarate hydratase activity;hydro-lyase activity;lyase activity	cell part;cytoplasm;cytoplasmic part;extracellular membrane-bounded organelle;extracellular organelle;extracellular region part;extracellular vesicular exosome;intracellular membrane-bounded organelle;intracellular organelle;intracellular organelle lumen;intracellular organelle part;intracellular part;macromolecular complex;membrane-bounded organelle;membrane-bounded vesicle;membrane-enclosed lum…	FumaraseC_C;Lyase_1
P97868	5930	Rbbp6	3	0.41999	0.0109399	0.419613	-0.223977	0.309596	0.506691	23.0048	23.2726	0	23.2594	23.413	23.2572	0	23.5493	23.9066	23.6508	23.7054	23.7487	24.3309	24.0849	24.513	24.6245	24.8903	25.0198	24.3707	23.8375	24.4911	24.3205	24.1996	24.6907	576830000	Q7Z6E9	E3 ubiquitin-protein ligase which promotes ubiquitination of YBX1, leading to its degradation by the proteasome (PubMed:18851979). May play a role as a scaffold protein to promote the assembly of the p53/TP53-MDM2 complex, resulting in increase of MDM2-mediated ubiquitination and degradation of p53/TP53| may function as negative regulator of p53/TP53, leading to both apoptosis and cell growth (By…	Nucleus, nucleolus. Chromosome. Cytoplasm, cytoskeleton, microtubule organizing center, centrosome. Note=Colocalizes with mitotic chromosomes. Colocalizes with NEK6 in the centrosome.	Highly expressed in the placenta and testis. Expressed at lower levels in the brain, heart, kidney, liver and lung. Overexpressed in esophageal cancer. {ECO:0000269|PubMed:15475430}.	3D-structure|Acetylation|Alternative splicing|Chromosome|Complete proteome|Cytoplasm|Cytoskeleton|DNA damage|DNA replication|Isopeptide bond|Metal-binding|Nucleus|Phosphoprotein|Polymorphism|Reference proteome|Transferase|Ubl conjugation|Ubl conjugation pathway|Zinc|Zinc-finger	anatomical structure development;cellular macromolecule metabolic process;cellular metabolic process;cellular process;cellular protein metabolic process;chordate embryonic development;developmental process;embryo development;embryo development ending in birth or egg hatching;embryonic organ development;growth;in utero embryonic development;macromolecule metabolic process;macromolecule modificatio…	acid-amino acid ligase activity;binding;catalytic activity;cation binding;ion binding;ligase activity;ligase activity, forming carbon-nitrogen bonds;metal ion binding;small conjugating protein ligase activity;transition metal ion binding;ubiquitin-protein ligase activity;zinc ion binding	cell part;chromosome;cytoplasm;cytoplasmic part;cytoskeletal part;intracellular non-membrane-bounded organelle;intracellular organelle;intracellular organelle part;intracellular part;microtubule organizing center;non-membrane-bounded organelle;nuclear part;nucleolus;nucleoplasm;organelle;organelle part	DWNN;zf-CCHC
Q02248	1499	Ctnnb1	3	-0.208238	0.0146857	0.644476	-0.0281666	0.89947	0.941712	27.3912	27.4688	27.2583	27.3308	27.2322	27.2745	27.1649	27.2712	26.9281	27.115	27.0742	27.0415	26.954	26.8695	26.9343	26.8317	26.747	26.9741	26.7776	27.1196	26.9512	26.5581	26.9584	26.7927	4448400000	P35222	Key downstream component of the canonical Wnt signaling pathway. In the absence of Wnt, forms a complex with AXIN1, AXIN2, APC, CSNK1A1 and GSK3B that promotes phosphorylation on N-terminal Ser and Thr residues and ubiquitination of CTNNB1 via BTRC and its subsequent degradation by the proteasome. In the presence of Wnt ligand, CTNNB1 is not ubiquitinated and accumulates in the nucleus, where it …	Cytoplasm {ECO:0000269|PubMed:25183871}. Nucleus {ECO:0000269|PubMed:24342833, ECO:0000269|PubMed:25183871, ECO:0000269|PubMed:28829046, ECO:0000269|PubMed:29367600}. Cytoplasm, cytoskeleton {ECO:0000250|UniProtKB:B6V8E6}. Cell junction, adherens junction {ECO:0000250|UniProtKB:Q02248}. Cell junction {ECO:0000250|UniProtKB:B6V8E6}. Cell membrane {ECO:0000269|PubMed:24342833}. Cytoplasm, cytoskele…	Expressed in several hair follicle cell types: basal and peripheral matrix cells, and cells of the outer and inner root sheaths. Expressed in colon. Present in cortical neurons (at protein level). Expressed in breast cancer tissues (at protein level) (PubMed:29367600). {ECO:0000269|PubMed:11703283, ECO:0000269|PubMed:17009320, ECO:0000269|PubMed:17289029, ECO:0000269|PubMed:29367600}.	3D-structure|Acetylation|Activator|Cell adhesion|Cell junction|Cell membrane|Cell projection|Chromosomal rearrangement|Complete proteome|Cytoplasm|Cytoskeleton|Disease mutation|Glycoprotein|Host-virus interaction|Membrane|Mental retardation|Neurogenesis|Nucleus|Phosphoprotein|Polymorphism|Reference proteome|Repeat|S-nitrosylation|Synapse|Transcription|Transcription regulation|Ubl conjugation|Wnt …	adherens junction assembly;adherens junction organization;anatomical structure development;anatomical structure formation involved in morphogenesis;anatomical structure homeostasis;anatomical structure morphogenesis;androgen receptor signaling pathway;anterior/posterior axis specification;apoptosis;appendage morphogenesis;axis specification;biological adhesion;biological regulation;biosynthetic p…	activating transcription factor binding;alpha-catenin binding;androgen receptor binding;binding;cadherin binding;cell adhesion molecule binding;DNA binding;double-stranded DNA binding;enzyme binding;estrogen receptor binding;hormone receptor binding;ion channel binding;I-SMAD binding;kinase binding;molecular transducer activity;nuclear hormone receptor binding;nucleic acid binding;nucleic acid bi…	adherens junction;anchoring junction;apical part of cell;basolateral plasma membrane;beta-catenin destruction complex;beta-catenin-TCF7L2 complex;catenin complex;catenin-TCF7L2 complex;cell cortex;cell junction;cell part;cell periphery;cell projection;cell projection membrane;cell projection part;cell-cell adherens junction;cell-cell junction;cell-substrate adherens junction;cell-substrate juncti…	Arm
Q02257	3728	Jup	3	-0.558301	0.0185537	0.357876	-0.102787	0.312113	0.76548	25.6098	25.5482	25.1716	25.4212	25.2327	25.1539	25.1412	24.7398	25.1926	24.803	24.581	24.2113	25.8216	25.641	25.4487	25.4608	25.6568	25.3465	25.4821	25.6481	25.5364	25.4191	25.1671	25.2126	1353100000	P14923	Common junctional plaque protein. The membrane- associated plaques are architectural elements in an important strategic position to influence the arrangement and function of both the cytoskeleton and the cells within the tissue. The presence of plakoglobin in both the desmosomes and in the intermediate junctions suggests that it plays a central role in the structure and function of submembranous …	Cell junction, adherens junction {ECO:0000269|PubMed:22781308}. Cell junction, desmosome {ECO:0000269|PubMed:22781308}. Cytoplasm, cytoskeleton {ECO:0000269|PubMed:22781308}. Membrane {ECO:0000269|PubMed:22781308}| Peripheral membrane protein {ECO:0000269|PubMed:22781308}. Note=Cytoplasmic in a soluble and membrane-associated form.	NA	3D-structure|Acetylation|Cardiomyopathy|Cell adhesion|Cell junction|Complete proteome|Cytoplasm|Cytoskeleton|Direct protein sequencing|Disease mutation|Glycoprotein|Membrane|Palmoplantar keratoderma|Phosphoprotein|Polymorphism|Reference proteome|Repeat	adherens junction assembly;adherens junction organization;anatomical structure development;biological adhesion;biological regulation;cell adhesion;cell junction assembly;cell junction organization;cell migration;cell motility;cell surface receptor linked signaling pathway;cell-cell adhesion;cell-cell junction assembly;cell-cell junction organization;cellular component assembly;cellular component …	alpha-catenin binding;binding;cadherin binding;cell adhesion molecule binding;enzyme binding;identical protein binding;molecular transducer activity;phosphatase binding;protein binding;protein binding transcription factor activity;protein dimerization activity;protein homodimerization activity;protein phosphatase binding;signal transducer activity;structural constituent of cell wall;structural mo…	actin cytoskeleton;adherens junction;anchoring junction;apicolateral plasma membrane;catenin complex;catenin-TCF7L2 complex;cell junction;cell part;cell-cell adherens junction;cell-cell contact zone;cell-cell junction;cell-substrate adherens junction;cell-substrate junction;contractile fiber part;cytoplasm;cytoplasmic part;cytoskeletal part;cytoskeleton;cytosol;cytosolic part;desmosome;extracellu…	Arm
Q03265	498	Atp5a1	3	0.271019	0.00184315	0.710875	-0.142897	0.12876	0.674975	31.8933	31.8274	31.7598	31.9884	31.7417	31.8128	32.0839	32.1742	32.0752	32.0795	32.1456	32.0983	31.6023	31.6693	31.6047	31.6015	31.5824	31.6758	31.4036	31.732	31.3578	31.4545	31.4674	31.4667	124510000000	P25705	Mitochondrial membrane ATP synthase (F(1)F(0) ATP synthase or Complex V) produces ATP from ADP in the presence of a proton gradient across the membrane which is generated by electron transport complexes of the respiratory chain. F-type ATPases consist of two structural domains, F(1) - containing the extramembraneous catalytic core, and F(0) - containing the membrane proton channel, linked togethe…	Mitochondrion {ECO:0000269|PubMed:30146159}. Mitochondrion inner membrane {ECO:0000250|UniProtKB:P19483}| Peripheral membrane protein {ECO:0000250|UniProtKB:P19483}| Matrix side {ECO:0000250|UniProtKB:P19483}. Cell membrane {ECO:0000269|PubMed:10077593}| Peripheral membrane protein {ECO:0000269|PubMed:10077593}| Extracellular side {ECO:0000269|PubMed:10077593}. Note=Colocalizes with HRG on the ce…	Fetal lung, heart, liver, gut and kidney. Expressed at higher levels in the fetal brain, retina and spinal cord. {ECO:0000269|PubMed:8428659}.	Acetylation|Alternative splicing|ATP synthesis|ATP-binding|Cell membrane|CF(1)|Complete proteome|Direct protein sequencing|Disease mutation|Glycoprotein|Hydrogen ion transport|Ion transport|Membrane|Methylation|Mitochondrion|Mitochondrion inner membrane|Nucleotide-binding|Phosphoprotein|Polymorphism|Primary mitochondrial disease|Reference proteome|Transit peptide|Transport	ATP biosynthetic process;ATP hydrolysis coupled proton transport;ATP metabolic process;ATP synthesis coupled proton transport;biological regulation;biosynthetic process;cation transport;cellular biosynthetic process;cellular metabolic process;cellular nitrogen compound biosynthetic process;cellular nitrogen compound metabolic process;cellular process;developmental process;electron transport chain…	active transmembrane transporter activity;adenyl nucleotide binding;adenyl ribonucleotide binding;ATP binding;ATPase activity;ATPase activity, coupled;ATPase activity, coupled to movement of substances;ATPase activity, coupled to transmembrane movement of ions;ATPase activity, coupled to transmembrane movement of substances;binding;catalytic activity;cation transmembrane transporter activity;cati…	cell part;cytoplasmic part;extracellular membrane-bounded organelle;extracellular organelle;extracellular region part;extracellular vesicular exosome;intracellular membrane-bounded organelle;intracellular organelle;intracellular organelle lumen;intracellular organelle part;intracellular part;macromolecular complex;membrane;membrane part;membrane-bounded organelle;membrane-bounded vesicle;membrane…	ATP-synt_ab;ATP-synt_ab_C;ATP-synt_ab_N
Q06180	5771	Ptpn2	3	-0.27029	0.0297901	0.587384	-0.257425	0.107096	0.444311	22.6969	22.7205	22.7418	22.777	22.7695	22.8909	22.5033	22.7749	0	22.5996	22.4673	0	23.9057	23.7817	23.9935	23.6279	24.0391	23.5534	23.7338	23.2961	23.7589	23.5724	23.6026	23.3074	358710000	P17706	Non-receptor type tyrosine-specific phosphatase that dephosphorylates receptor protein tyrosine kinases including INSR, EGFR, CSF1R, PDGFR. Also dephosphorylates non-receptor protein tyrosine kinases like JAK1, JAK2, JAK3, Src family kinases, STAT1, STAT3 and STAT6 either in the nucleus or the cytoplasm. Negatively regulates numerous signaling pathways and biological processes like hematopoiesis,…	Isoform 1: Endoplasmic reticulum {ECO:0000269|PubMed:7593185}. Endoplasmic reticulum-Golgi intermediate compartment {ECO:0000269|PubMed:7593185}. Note=Targeted to the endoplasmic reticulum by its C-terminal hydrophobic region. {ECO:0000269|PubMed:7593185}. Isoform 2: Nucleus. Cytoplasm. Cell membrane. Note=Predominantly localizes to chromatin (By similarity). Able to shuttle between the nucleus a…	Ubiquitously expressed. Isoform 2 is probably the major isoform. Isoform 1 is expressed in T-cells and in placenta. {ECO:0000269|PubMed:1731319, ECO:0000269|PubMed:2546150}.	3D-structure|Alternative splicing|Cell membrane|Complete proteome|Cytoplasm|Endoplasmic reticulum|Hydrolase|Membrane|Nucleus|Phosphoprotein|Protein phosphatase|Reference proteome|S-nitrosylation	B cell activation;B cell differentiation;biological regulation;carbohydrate homeostasis;cell activation;cell differentiation;cell surface receptor linked signaling pathway;cellular developmental process;cellular macromolecule metabolic process;cellular metabolic process;cellular process;cellular protein metabolic process;cellular response to chemical stimulus;cellular response to cytokine stimulu…	binding;catalytic activity;enzyme binding;hydrolase activity;hydrolase activity, acting on ester bonds;integrin binding;kinase binding;phosphatase activity;phosphoprotein phosphatase activity;phosphoric ester hydrolase activity;protein binding;protein complex binding;protein kinase binding;protein tyrosine phosphatase activity;receptor binding;receptor tyrosine kinase binding;SNARE binding;syntax…	cell part;cytoplasmic part;endoplasmic reticulum;endoplasmic reticulum-Golgi intermediate compartment;intracellular membrane-bounded organelle;intracellular organelle;intracellular organelle part;intracellular part;membrane;membrane-bounded organelle;nuclear part;nucleoplasm;nucleus;organelle;organelle part;plasma membrane	Y_phosphatase
Q07417	35	Acads	3	0.479104	0.0380401	0.326953	-0.183612	0.765826	0.587685	25.2572	25.5565	25.2336	25.257	25.1191	25.4353	25.8667	25.8153	25.3198	25.9743	25.6525	25.5279	25.7394	26.1504	25.7263	25.6509	25.284	25.3245	25.3549	25.8922	25.8253	25.5306	25.4799	25.423	1579400000	P16219	Introduces a double bond at position 2 in saturated acyl-CoA's of short chain length, i.e. less than 6 carbon atoms. {ECO:0000250|UniProtKB:P15651}.	Mitochondrion matrix.	NA	3D-structure|Acetylation|Complete proteome|Direct protein sequencing|Disease mutation|FAD|Fatty acid metabolism|Flavoprotein|Lipid metabolism|Mitochondrion|Oxidoreductase|Phosphoprotein|Polymorphism|Reference proteome|Transit peptide	butyrate catabolic process;butyrate metabolic process;carboxylic acid catabolic process;carboxylic acid metabolic process;catabolic process;cellular catabolic process;cellular component assembly;cellular component organization;cellular component organization or biogenesis;cellular ketone metabolic process;cellular lipid catabolic process;cellular lipid metabolic process;cellular metabolic process…	acyl-CoA dehydrogenase activity;binding;butyryl-CoA dehydrogenase activity;carboxylic acid binding;catalytic activity;coenzyme binding;cofactor binding;fatty acid binding;fatty-acyl-CoA binding;flavin adenine dinucleotide binding;lipid binding;monocarboxylic acid binding;oxidoreductase activity;oxidoreductase activity, acting on the CH-CH group of donors	cell part;cytoplasmic part;intracellular membrane-bounded organelle;intracellular organelle;intracellular organelle lumen;intracellular organelle part;intracellular part;membrane;membrane-bounded organelle;membrane-enclosed lumen;mitochondrial matrix;mitochondrial membrane;mitochondrial part;mitochondrion;nucleus;organelle;organelle lumen;organelle membrane;organelle part	Acyl-CoA_dh_1;Acyl-CoA_dh_M;Acyl-CoA_dh_N
Q0VBL3	64783	Rbm15	3	0.321598	0.00924363	0.603862	0.0763509	0.990357	0.806971	23.9918	23.9039	23.9011	23.7467	23.9903	24.1805	24.0873	24.2767	24.2265	24.3149	24.4496	24.262	24.0327	23.9269	23.9944	23.8602	23.8587	24.2107	23.8128	24.0619	24.1202	23.818	24.07	24.0124	643850000	Q96T37	RNA-binding protein that acts as a key regulator of N6- methyladenosine (m6A) methylation of RNAs, thereby regulating different processes, such as hematopoietic cell homeostasis, alternative splicing of mRNAs and X chromosome inactivation mediated by Xist RNA (PubMed:27602518). Associated component of the WMM complex, a complex that mediates N6-methyladenosine (m6A) methylation of RNAs, a modific…	Nucleus speckle {ECO:0000269|PubMed:19586903, ECO:0000269|PubMed:24100041}. Nucleus, nucleoplasm {ECO:0000269|PubMed:17001072, ECO:0000269|PubMed:19786495, ECO:0000269|PubMed:24100041}. Nucleus envelope {ECO:0000269|PubMed:19586903}. Nucleus membrane {ECO:0000269|PubMed:19786495}| Peripheral membrane protein {ECO:0000269|PubMed:19786495}. Note=Colocalizes at the nuclear pore with DBP5 and NXF1. {…	NA	Acetylation|Alternative initiation|Alternative splicing|Chromosomal rearrangement|Complete proteome|Host-virus interaction|Isopeptide bond|Membrane|Methylation|Nucleus|Phosphoprotein|Proto-oncogene|Reference proteome|Repeat|RNA-binding|Ubl conjugation	anatomical structure development;anatomical structure morphogenesis;biological regulation;blood vessel development;branching morphogenesis of a tube;cardiac septum morphogenesis;developmental process;hemopoietic or lymphoid organ development;morphogenesis of a branching epithelium;morphogenesis of a branching structure;morphogenesis of an epithelium;multicellular organismal process;negative regul…	binding;nucleotide binding	cell part;intracellular organelle part;intracellular part;membrane;nuclear membrane;nuclear part;nucleoplasm;organelle membrane;organelle part	RRM_1;SPOC
Q0VGB7	NA	Ppp4r2	3	0.363146	0.00418603	0.521802	-0.0176329	0.792331	0.967032	23.9483	24.2124	24.1732	24.0918	0	0	24.6175	24.5407	24.341	24.4674	0	0	24.3861	24.7596	24.7301	24.6171	24.6208	24.6004	24.999	24.486	24.6044	24.7606	24.5982	24.4767	730960000	NA	NA	NA	NA	NA	NA	NA	NA	NA
Q148V8	NA	Fam83h	3	-0.543836	0.00239316	0.367856	0.0852543	0.168972	0.786059	27.0901	26.7339	26.7162	26.8591	26.9171	26.9064	25.7303	26.3542	26.3239	26.0574	26.3947	26.5134	25.4413	25.7065	25.5791	25.6796	25.5	25.7078	25.652	25.8293	25.6111	25.6944	25.7362	25.7766	2260200000	NA	NA	NA	NA	NA	NA	NA	NA	NA
Q14AX6	51755	Cdk12	3	0.540719	0.0173077	0.245735	-0.167638	0.126916	0.621313	23.3153	23.8405	23.2568	23.7545	23.8708	23.0326	23.799	23.9697	24.1854	24.0704	24.1139	24.3667	24.4647	24.5793	24.808	24.6271	24.624	24.9547	24.4046	24.3805	24.4183	24.5897	24.5718	24.4965	678960000	Q9NYV4	Cyclin-dependent kinase that phosphorylates the C- terminal domain (CTD) of the large subunit of RNA polymerase II (POLR2A), thereby acting as a key regulator of transcription elongation. Regulates the expression of genes involved in DNA repair and is required for the maintenance of genomic stability. Preferentially phosphorylates 'Ser-5' in CTD repeats that are already phosphorylated at 'Ser-7',…	Nucleus. Nucleus speckle. Note=Colocalized with nuclear speckles throughout interphase.	Ubiquitously expressed. {ECO:0000269|PubMed:11683387}.	3D-structure|Alternative splicing|ATP-binding|Chromosomal rearrangement|Complete proteome|Isopeptide bond|Kinase|mRNA processing|mRNA splicing|Nucleotide-binding|Nucleus|Phosphoprotein|Polymorphism|Reference proteome|Serine/threonine-protein kinase|Transferase|Ubl conjugation	biological regulation;cellular macromolecule metabolic process;cellular metabolic process;cellular nitrogen compound metabolic process;cellular process;cellular protein metabolic process;macromolecule metabolic process;macromolecule modification;metabolic process;mRNA metabolic process;mRNA processing;nitrogen compound metabolic process;nucleic acid metabolic process;nucleobase-containing compoun…	adenyl nucleotide binding;adenyl ribonucleotide binding;ATP binding;binding;catalytic activity;cyclin binding;cyclin-dependent protein kinase activity;kinase activity;nucleotide binding;phosphotransferase activity, alcohol group as acceptor;protein binding;protein kinase activity;protein serine/threonine kinase activity;purine nucleotide binding;purine ribonucleoside triphosphate binding;purine r…	cell part;cyclin-dependent protein kinase holoenzyme complex;intracellular membrane-bounded organelle;intracellular non-membrane-bounded organelle;intracellular organelle;intracellular organelle part;intracellular part;macromolecular complex;membrane-bounded organelle;non-membrane-bounded organelle;nuclear body;nuclear cyclin-dependent protein kinase holoenzyme complex;nuclear part;nuclear speck;…	Pkinase
Q1W617	57477	Shroom4	3	-0.569306	0.0422418	0.350398	0.14361	0.700183	0.653414	23.9196	24.2378	24.3395	24.0521	24.2879	24.1147	0	23.7661	24.2005	23.3633	23.8894	0	24.2669	24.1275	24.4685	24.5492	24.1212	23.8009	24.518	23.9711	24.4314	24.3004	24.2595	24.3833	580450000	Q9ULL8	Probable regulator of cytoskeletal architecture that plays an important role in development. May regulate cellular and cytoskeletal architecture by modulating the spatial distribution of myosin II (By similarity). {ECO:0000250, ECO:0000269|PubMed:16684770}.	Cytoplasm, cytoskeleton {ECO:0000269|PubMed:16249884, ECO:0000269|PubMed:16684770}. Note=Shows partial colocalization with the cytoplasmic pool of F- actin.	Expressed in all fetal and adult tissues investigated. Expressed in adult heart, brain, placenta, lung, liver, skeletal muscle, kidney and pancreas. In brain regions detected in cerebellum, cerebral cortex, medulla, spinal cord, occipital pole, frontal lobe, temporal lobe and putamen. The expression is strongest in the medulla and weakest in the cerebral cortex. {ECO:0000269|PubMed:16249884}.	3D-structure|Actin-binding|Alternative splicing|Chromosomal rearrangement|Coiled coil|Complete proteome|Cytoplasm|Cytoskeleton|Developmental protein|Disease mutation|Mental retardation|Phosphoprotein|Polymorphism|Reference proteome	actin cytoskeleton organization;actin filament organization;actin filament-based process;anatomical structure development;brain development;cellular component organization;cellular component organization at cellular level;cellular component organization or biogenesis;cellular component organization or biogenesis at cellular level;cellular process;cognition;cytoskeleton organization;developmental …	actin binding;actin filament binding;binding;cytoskeletal protein binding;protein binding	actin filament bundle;actomyosin;apical plasma membrane;basal plasma membrane;cell cortex part;cell part;cortical actin cytoskeleton;cortical cytoskeleton;cytoplasm;cytoplasmic part;cytoskeletal part;cytoskeleton;internal side of plasma membrane;intracellular non-membrane-bounded organelle;intracellular organelle;intracellular organelle part;intracellular part;macromolecular complex;membrane part…	ASD2;PDZ
Q2KN98	NA	Specc1l	3	0.400647	0.0111717	0.452996	-0.13021	0.199968	0.703168	23.1979	23.6634	23.3412	23.0715	23.5447	23.3824	23.6778	23.6307	24.0207	23.8585	23.7588	23.7665	23.6051	24.0377	23.6733	23.5663	23.9787	23.9049	23.6694	23.6576	23.3425	23.7037	23.5303	23.7235	440670000	NA	NA	NA	NA	NA	NA	NA	NA	NA
Q3TC93	64342	Hs1bp3	3	-0.640006	0.00107302	0.304745	0.0579194	0.788165	0.850686	26.4254	26.603	26.5253	26.7045	26.7062	26.7274	25.9854	25.7885	26.0433	26.08	25.8997	26.3544	26.6831	26.7567	26.8252	26.7661	26.654	26.8638	26.9322	26.6788	26.8252	26.8135	26.8412	26.5946	3283700000	Q53T59	May be a modulator of IL-2 signaling. {ECO:0000250}.	NA	NA	Acetylation|Complete proteome|Phosphoprotein|Polymorphism|Reference proteome	NA	binding;lipid binding;phosphatidylinositol binding;phospholipid binding	NA	PX
Q3THK3	2962	Gtf2f1	3	0.649986	0.00400277	0.138641	0.134305	0.206647	0.673971	25.6486	25.6489	25.4044	25.4111	25.2435	25.5843	26.0236	26.2668	26.0132	26.3787	26.4384	25.9659	26.3166	26.1026	26.2707	26.2378	26.3626	26.2925	26.4438	26.5264	26.6101	26.3876	26.2323	26.2129	2423600000	P35269	TFIIF is a general transcription initiation factor that binds to RNA polymerase II and helps to recruit it to the initiation complex in collaboration with TFIIB. It promotes transcription elongation. {ECO:0000269|PubMed:10428810}.	Nucleus.	NA	3D-structure|Acetylation|Complete proteome|Direct protein sequencing|DNA-binding|Nucleus|Phosphoprotein|Polymorphism|Reference proteome|Transcription|Transcription regulation	biological regulation;biosynthetic process;cellular biosynthetic process;cellular macromolecule biosynthetic process;cellular macromolecule metabolic process;cellular metabolic process;cellular nitrogen compound metabolic process;cellular process;gene expression;macromolecule biosynthetic process;macromolecule metabolic process;metabolic process;mRNA capping;mRNA metabolic process;mRNA processing…	binding;catalytic activity;DNA binding;enzyme activator activity;enzyme regulator activity;nucleic acid binding;phosphatase activator activity;phosphatase regulator activity;protein binding;protein binding transcription factor activity;transcription coactivator activity;transcription cofactor activity;transcription factor binding;transcription factor binding transcription factor activity	cell junction;cell part;intracellular membrane-bounded organelle;intracellular organelle;intracellular organelle part;intracellular part;macromolecular complex;membrane-bounded organelle;nuclear part;nucleoplasm;nucleoplasm part;nucleus;organelle;organelle part;protein complex;transcription factor complex;transcription factor TFIIF complex	TFIIF_alpha
Q3THW5;P0C0S6	NA	H2afv;H2afz	3	0.540302	0.024171	0.246232	0.190522	0.666588	0.553991	28.5191	28.5157	28.2203	28.5336	28.5912	28.8297	28.9455	29.0493	28.4852	29.0838	29.2066	29.1168	28.3419	28.5352	28.008	28.2474	28.8228	28.2208	28.157	28.714	28.3839	28.5813	28.598	28.3834	14829000000	NA	NA	NA	NA	NA	NA	NA	NA	NA
Q3TKT4	6597	Smarca4	3	0.376164	0.0235706	0.497324	-0.074877	0.938323	0.830491	23.5165	23.6973	23.7683	23.9351	24.066	23.9671	24.2139	24.2464	24.1996	24.3489	24.5229	23.8819	23.6342	23.9346	23.6922	23.8343	23.5316	23.8699	23.6568	24.0045	23.8054	23.6933	23.687	23.5861	531280000	P51532	Involved in transcriptional activation and repression of select genes by chromatin remodeling (alteration of DNA-nucleosome topology). Component of SWI/SNF chromatin remodeling complexes that carry out key enzymatic activities, changing chromatin structure by altering DNA-histone contacts within a nucleosome in an ATP-dependent manner. Component of the CREST-BRG1 complex, a multiprotein complex t…	Nucleus {ECO:0000255|PROSITE- ProRule:PRU00549, ECO:0000269|PubMed:20418909}. Note=Colocalizes with long non-coding RNA Evf2 in nuclear RNA clouds. {ECO:0000250|UniProtKB:Q3TKT4}.	Colocalizes with ZEB1 in E-cadherin-negative cells from established lines, and stroma of normal colon as well as in de-differentiated epithelial cells at the invasion front of colorectal carcinomas (at protein level). {ECO:0000269|PubMed:20418909}.	3D-structure|Acetylation|Activator|Alternative splicing|ATP-binding|Bromodomain|Chromatin regulator|Complete proteome|Disease mutation|Helicase|Hydrolase|Isopeptide bond|Mental retardation|Neurogenesis|Nucleotide-binding|Nucleus|Phosphoprotein|Polymorphism|Reference proteome|Repressor|RNA-binding|Transcription|Transcription regulation|Ubl conjugation	anatomical structure development;anatomical structure formation involved in morphogenesis;anatomical structure morphogenesis;aortic smooth muscle cell differentiation;appendage morphogenesis;ATP-dependent chromatin remodeling;biological regulation;blastocyst growth;blastocyst hatching;cell development;cell differentiation;cell fate determination;cell morphogenesis;cellular component disassembly;c…	adenyl nucleotide binding;adenyl ribonucleotide binding;androgen receptor binding;ATP binding;ATPase activity;ATPase activity, coupled;binding;catalytic activity;chromatin binding;DNA binding;DNA polymerase binding;DNA-dependent ATPase activity;enzyme binding;helicase activity;histone acetyl-lysine binding;histone binding;hormone receptor binding;hydrolase activity;hydrolase activity, acting on a…	cell part;chromatin;chromatin remodeling complex;chromosomal part;euchromatin;extracellular region part;extracellular space;heterochromatin;intracellular membrane-bounded organelle;intracellular non-membrane-bounded organelle;intracellular organelle;intracellular organelle part;intracellular part;macromolecular complex;membrane;membrane-bounded organelle;nBAF complex;non-membrane-bounded organell…	BRK;Bromodomain;Helicase_C;HSA;QLQ;SnAC;SNF2_N
Q3TN34	79778	Micall2	3	-0.418554	0.0324349	0.461368	-0.184253	0.322621	0.586354	23.9444	23.3317	23.5891	23.3765	23.4438	23.3749	0	23.304	0	23.0476	23.2667	0	23.1648	23.5299	23.2998	23.4904	23.5007	23.8715	23.3561	23.2651	23.4471	23.2626	23.46	23.102	349490000	Q8IY33	Effector of small Rab GTPases which is involved in junctional complexes assembly through the regulation of cell adhesion molecules transport to the plasma membrane and actin cytoskeleton reorganization. Regulates the endocytic recycling of occludins, claudins and E-cadherin to the plasma membrane and may thereby regulate the establishment of tight junctions and adherens junctions. In parallel, ma…	Cell membrane {ECO:0000250}| Peripheral membrane protein {ECO:0000250}. Cell junction, tight junction {ECO:0000250}. Recycling endosome {ECO:0000250}. Cell projection {ECO:0000250}. Cytoplasm, cytoskeleton {ECO:0000250}. Cytoplasm, cytosol {ECO:0000250}.	NA	Alternative splicing|Cell junction|Cell membrane|Cell projection|Coiled coil|Complete proteome|Cytoplasm|Cytoskeleton|Endosome|LIM domain|Membrane|Metal-binding|Phosphoprotein|Polymorphism|Reference proteome|Tight junction|Zinc	actin cytoskeleton organization;actin cytoskeleton reorganization;actin filament organization;actin filament polymerization;actin filament-based process;actin polymerization or depolymerization;adherens junction assembly;adherens junction organization;anatomical structure morphogenesis;biological adhesion;cell adhesion;cell junction assembly;cell junction organization;cell morphogenesis;cell morp…	actin binding;actin filament binding;binding;cation binding;cytoskeletal protein binding;filamin binding;ion binding;metal ion binding;protein binding;transition metal ion binding;zinc ion binding	actin filament bundle;actomyosin;cell junction;cell part;cell projection;cell-cell junction;cytoplasmic part;cytoskeletal part;cytosol;endosome;intracellular membrane-bounded organelle;intracellular organelle;intracellular organelle part;intracellular part;membrane;membrane-bounded organelle;neuron projection;occluding junction;organelle;organelle part;plasma membrane;recycling endosome;stress fi…	CH;DUF3585;LIM
Q3TW96	91373	Uap1l1	3	0.777224	0.0349476	0.0637943	NA	NA	NA	24.153	24.2332	23.9781	24.496	24.2137	24.3108	25.0553	24.6857	24.682	25.2673	24.9439	25.7157	0	0	0	0	0	0	0	0	0	0	0	0	541040000	Q3KQV9	NA	NA	NA	Alternative splicing|Complete proteome|Nucleotidyltransferase|Polymorphism|Reference proteome|Transferase	NA	catalytic activity;nucleotidyltransferase activity;transferase activity;transferase activity, transferring phosphorus-containing groups;uridylyltransferase activity	NA	UDPGP
Q3TWW8	6431	Srsf6	3	0.403949	0.00742152	0.447193	0.0334274	0.746049	0.909469	25.4299	25.54	24.8869	25.0107	25.4229	25.3373	25.7082	25.7936	25.881	25.8106	25.7312	25.7758	25.7708	25.791	25.8648	25.939	25.8519	25.8689	25.9164	25.9354	25.8205	25.6547	26.048	25.8668	1766000000	Q13247	Plays a role in constitutive splicing and modulates the selection of alternative splice sites. Plays a role in the alternative splicing of MAPT/Tau exon 10. Binds to alternative exons of TNC pre-mRNA and promotes the expression of alternatively spliced TNC. Plays a role in wound healing and in the regulation of keratinocyte differentiation and proliferation via its role in alternative splicing. {…	Nucleus {ECO:0000269|PubMed:12549914, ECO:0000269|PubMed:22767602}. Nucleus speckle {ECO:0000269|PubMed:22767602}.	NA	Acetylation|Alternative splicing|Complete proteome|Direct protein sequencing|Isopeptide bond|mRNA processing|mRNA splicing|Nucleus|Phosphoprotein|Polymorphism|Reference proteome|Repeat|Repressor|RNA-binding|Ubl conjugation	alternative nuclear mRNA splicing, via spliceosome;biological regulation;biosynthetic process;cellular biosynthetic process;cellular component assembly;cellular component assembly at cellular level;cellular component organization;cellular component organization at cellular level;cellular component organization or biogenesis;cellular component organization or biogenesis at cellular level;cellular …	binding;nucleic acid binding;nucleotide binding;pre-mRNA binding;RNA binding	cell part;intracellular organelle part;intracellular part;nuclear body;nuclear part;nuclear speck;nucleoplasm;nucleoplasm part;organelle part	RRM_1
Q3U0V1	8570	Khsrp	3	0.265036	0.00724269	0.723972	0.0859881	0.702674	0.784343	28.9438	28.7811	28.5981	28.9083	28.9384	28.6813	29.1104	29.0825	29.112	29.2222	28.9596	29.2058	28.9494	28.6599	28.7394	28.9243	28.519	28.5903	29.3246	28.7648	28.5529	28.5032	28.8684	28.8073	16275000000	Q92945	Binds to the dendritic targeting element and may play a role in mRNA trafficking (By similarity). Part of a ternary complex that binds to the downstream control sequence (DCS) of the pre-mRNA. Mediates exon inclusion in transcripts that are subject to tissue-specific alternative splicing. May interact with single- stranded DNA from the far-upstream element (FUSE). May activate gene expression. Al…	Nucleus {ECO:0000269|PubMed:19198587}. Cytoplasm {ECO:0000269|PubMed:19198587}. Note=A small proportion is also found in the cytoplasm of neuronal cell bodies and dendrites. {ECO:0000250}.	Detected in neural and non-neural cell lines.	3D-structure|Acetylation|Complete proteome|Cytoplasm|Direct protein sequencing|DNA-binding|Isopeptide bond|Methylation|mRNA processing|mRNA splicing|mRNA transport|Nucleus|Phosphoprotein|Reference proteome|Repeat|RNA-binding|Transcription|Transcription regulation|Transport|Ubl conjugation	biological regulation;biosynthetic process;catabolic process;cellular biosynthetic process;cellular catabolic process;cellular macromolecule biosynthetic process;cellular macromolecule catabolic process;cellular macromolecule metabolic process;cellular metabolic process;cellular nitrogen compound metabolic process;cellular process;establishment of localization;establishment of RNA localization;ge…	binding;DNA binding;mRNA binding;nucleic acid binding;RNA binding	cell part;cytoplasmic part;cytosol;intracellular non-membrane-bounded organelle;intracellular organelle;intracellular organelle part;intracellular part;macromolecular complex;membrane;non-membrane-bounded organelle;nuclear part;nucleoplasm;organelle;organelle part;ribonucleoprotein complex;RNA granule;stress granule	DUF1897;KH_1
Q3UGC7;Q66JS6	NA	Eif3j1;Eif3j2	3	-0.764133	0.00101076	0.234558	0.0897178	0.441879	0.775633	28.0759	28.076	27.9058	27.8823	27.7125	27.9585	27.1999	27.1359	27.5038	26.9334	27.0563	27.5231	26.8856	26.7993	26.7621	26.991	26.5921	26.8171	26.8887	26.9923	26.9885	26.9072	26.7834	26.7471	5041500000	NA	NA	NA	NA	NA	NA	NA	NA	NA
Q3UGS4	348262	Fam195b	3	0.467553	0.0104579	0.34393	0.321203	0.0544179	0.322424	27.5948	27.4821	27.4613	27.7207	27.6811	27.8033	27.9582	28.1334	28.2233	27.998	28.0784	28.5067	26.997	27.0738	27.0358	27.1022	27.0757	27.4623	27.5099	27.7855	27.4475	27.3425	27.326	27.3116	6859400000	C9JLW8	The phosphorylation status of MCRIP1 functions as a molecular switch to regulate epithelial-mesenchymal transition. Unphosphorylated MCRIP1 binds to and inhibits the transcriptional corepressor CTBP(s). When phosphorylated by MAPK/ERK, MCRIP1 releases CTBP(s) resulting in transcriptional silencing of the E- cadherin gene and induction of epithelial-mesenchymal transition (PubMed:25728771). {ECO:0…	Nucleus {ECO:0000269|PubMed:25728771, ECO:0000269|PubMed:26184334}. Cytoplasm, Stress granule {ECO:0000269|PubMed:26184334}.	NA	Acetylation|Complete proteome|Cytoplasm|Nucleus|Phosphoprotein|Reference proteome	NA	NA	NA	FAM195
Q3UHX2	11333	Pdap1	3	-0.566627	0.00167351	0.352209	0.00722539	0.895998	0.972903	26.0476	25.8555	25.7258	26.0437	25.8327	25.8507	25.0941	25.2584	25.3243	25.3141	25.1702	25.6761	26.1758	26.149	26.2931	26.259	26.3794	26.2468	26.3618	26.0257	26.2158	26.3031	26.3268	26.1813	2237100000	Q13442	Enhances PDGFA-stimulated cell growth in fibroblasts, but inhibits the mitogenic effect of PDGFB. {ECO:0000250}.	NA	NA	Acetylation|Complete proteome|Isopeptide bond|Methylation|Phosphoprotein|Reference proteome|Ubl conjugation	biological regulation;cell proliferation;cellular process;cellular response to stimulus;regulation of biological process;regulation of cellular process;response to stimulus;signal transduction	NA	NA	PP28
Q3UIL6	NA	Plekha7	3	-1.27219	0.00137022	0.0638299	-0.183634	0.542095	0.58764	28.2056	27.6958	27.5849	27.744	27.7381	27.9494	26.256	26.6393	26.8774	26.3036	26.3872	26.5462	26.2808	25.6958	26.0448	25.9877	26.4392	26.4479	26.4142	25.4037	26.2777	25.8759	25.791	26.0846	3331300000	HUMAN04801	NA	NA	NA	NA	NA	NA	NA	NA
Q3UJB9	NA	Edc4	3	-0.496116	0.0362554	0.401993	0.155952	0.712969	0.626554	25.5513	25.8081	25.615	25.6706	25.6623	25.5827	25.6158	25.5586	24.8294	25.0847	25.1535	25.1319	26.7189	27.0673	27.1881	27.0991	26.7322	26.5738	26.8237	26.6099	27.1575	27.1408	27.1231	27.0054	3155300000	NA	NA	NA	NA	NA	NA	NA	NA	NA
Q3UPF5	NA	Zc3hav1	3	-0.338367	0.0272965	0.527589	0.115503	0.727587	0.716241	26.5259	25.927	25.9828	26.1109	25.9964	26.2662	25.3731	25.7024	25.9255	25.5173	25.7303	25.8294	25.2718	25.1247	25.2793	25.2035	25.7484	25.7381	25.3972	25.1115	25.3849	25.1966	25.4245	25.5075	1690200000	NA	NA	NA	NA	NA	NA	NA	NA	NA
Q3V0J1	65062	Tmem237	3	-1.044	0.00199954	0.119985	0.272833	0.637947	0.399629	25.6568	25.0132	25.2211	25.4912	25.5298	25.3641	23.9986	24.3873	24.6273	24.3436	24.3828	24.4826	23.3369	23.518	23.3306	23.2924	24.2607	0	23.5353	0	23.942	0	23.9851	0	676430000	Q96Q45	Component of the transition zone in primary cilia. Required for ciliogenesis. {ECO:0000269|PubMed:22152675}.	Membrane {ECO:0000305}| Multi-pass membrane protein {ECO:0000305}. Cell projection, cilium {ECO:0000269|PubMed:22152675}. Note=Localizes at the proximal region of primary cilia were observed, consistent with localization to the transition zone. Anchored to the transition zone by RPGRIP1L.	NA	Alternative splicing|Cell projection|Ciliopathy|Cilium|Cilium biogenesis/degradation|Complete proteome|Joubert syndrome|Membrane|Phosphoprotein|Polymorphism|Reference proteome|Transmembrane|Transmembrane helix	anatomical structure formation involved in morphogenesis;biological regulation;cell projection assembly;cell projection organization;cellular component assembly;cellular component assembly at cellular level;cellular component assembly involved in morphogenesis;cellular component organization;cellular component organization at cellular level;cellular component organization or biogenesis;cellular c…	NA	cell part;cell projection part;ciliary transition zone;cilium part;integral to membrane;intracellular organelle part;intracellular part;intrinsic to membrane;membrane;membrane part;organelle part	TMEM237
Q4JIM5	NA	Abl2	3	-0.579448	0.0226117	0.343595	-0.154059	0.284035	0.650538	24.7323	24.5407	24.2981	24.3541	24.3495	24.4118	23.5012	24.271	24.3026	0	0	23.9388	24.4879	24.6216	24.2237	24.453	24.308	24.6954	24.3095	24.1861	24.4943	24.423	24.2536	24.3234	664990000	NA	NA	NA	NA	NA	NA	NA	NA	NA
Q4KMM3	55074	Oxr1	3	-0.72986	0.028705	0.252681	-0.0795031	0.487832	0.819621	23.8307	24.1228	24.3038	24.6082	24.5495	24.7852	0	23.9506	23.6585	23.5738	23.8815	0	24.4538	24.4973	24.8167	24.5853	24.9169	24.9175	24.6569	24.5946	24.3649	24.6742	24.7867	24.5135	787370000	Q8N573	May be involved in protection from oxidative damage. {ECO:0000269|PubMed:11114193, ECO:0000269|PubMed:15060142}.	Mitochondrion {ECO:0000269|PubMed:15060142}.	NA	Alternative splicing|Complete proteome|Mitochondrion|Phosphoprotein|Polymorphism|Reference proteome|Stress response	adult behavior;adult locomotory behavior;adult walking behavior;behavior;biological regulation;cellular process;cellular response to chemical stimulus;cellular response to hydroperoxide;cellular response to oxidative stress;cellular response to stimulus;cellular response to stress;locomotory behavior;multicellular organismal process;negative regulation of apoptosis;negative regulation of biologic…	catalytic activity;oxidoreductase activity	cell part;cytoplasmic part;intracellular membrane-bounded organelle;intracellular non-membrane-bounded organelle;intracellular organelle;intracellular organelle part;intracellular part;membrane-bounded organelle;mitochondrion;non-membrane-bounded organelle;nuclear part;nucleolus;organelle;organelle part	LysM;TLD
Q4VA53	23047	Pds5b	3	0.404886	0.00521754	0.445554	-0.142473	0.409484	0.675909	24.4925	24.6724	24.3281	24.6562	24.1968	24.5439	24.8819	24.9869	24.8293	24.8093	25.2125	24.9636	24.7705	24.6838	24.6411	24.6654	24.7647	24.7453	24.5258	24.85	24.4271	24.8031	24.6176	24.4067	898660000	Q9NTI5	Regulator of sister chromatid cohesion in mitosis which may stabilize cohesin complex association with chromatin. May couple sister chromatid cohesion during mitosis to DNA replication. Cohesion ensures that chromosome partitioning is accurate in both meiotic and mitotic cells and plays an important role in DNA repair. Plays a role in androgen-induced proliferative arrest in prostate cells. {ECO:…	Nucleus {ECO:0000250|UniProtKB:Q6TRW4}.	Widely expressed. {ECO:0000269|PubMed:9459187}.	3D-structure|Acetylation|Alternative splicing|Cell cycle|Cell division|Complete proteome|Mitosis|Nucleus|Phosphoprotein|Reference proteome|Repeat	biological regulation;cell cycle;cell cycle process;cell division;cell proliferation;cellular component organization;cellular component organization at cellular level;cellular component organization or biogenesis;cellular component organization or biogenesis at cellular level;cellular process;chromosome organization;mitotic cell cycle;mitotic sister chromatid cohesion;negative regulation of biolo…	adenyl nucleotide binding;adenyl ribonucleotide binding;ATP binding;binding;DNA binding;nucleic acid binding;nucleotide binding;purine nucleotide binding;purine ribonucleoside triphosphate binding;purine ribonucleotide binding;ribonucleotide binding	cell part;chromatin;chromosomal part;chromosome;chromosome, centromeric region;cytoplasmic part;cytosol;intracellular membrane-bounded organelle;intracellular non-membrane-bounded organelle;intracellular organelle;intracellular organelle part;intracellular part;membrane-bounded organelle;non-membrane-bounded organelle;nuclear part;nucleoplasm;nucleus;organelle;organelle part	NA
Q4VAA2	55573	Cdv3	3	-0.575967	0.0285191	0.345921	-0.0963373	0.573329	0.780374	27.087	26.4392	26.4638	26.6132	26.3663	26.6251	25.8657	25.9263	26.2627	26.0016	25.8012	26.4161	27.3877	26.9927	27.1411	27.1106	27.1574	27.4941	27.4188	26.9362	27.2856	27.0791	26.9716	27.0263	4076900000	Q9UKY7	NA	Cytoplasm {ECO:0000250}.	Expression levels correlate with those of HER- 2/neu in breast cancer cells. {ECO:0000269|PubMed:10497265}.	Acetylation|Alternative splicing|Complete proteome|Cytoplasm|Phosphoprotein|Reference proteome	cell proliferation	NA	cell part;cytoplasm;intracellular non-membrane-bounded organelle;intracellular organelle;intracellular organelle part;intracellular part;membrane;non-membrane-bounded organelle;nuclear part;nucleolus;organelle;organelle part;plasma membrane	CDV3
Q501J7;Q2M3X8	NA	Phactr4	3	-0.9715	0.000947258	0.144293	-0.213976	0.0652585	0.526198	28.6443	28.179	28.177	28.1313	28.3138	28.3141	26.8985	27.305	27.6348	27.0686	27.2474	27.4329	28.0755	28.0364	28.2235	28.1775	28.4357	28.5341	28.0404	27.5257	27.992	27.9345	28.0617	27.9815	9072600000	NA	NA	NA	NA	NA	NA	NA	NA	NA
Q569Z5	NA	Ddx46	3	0.417111	0.0108649	0.424487	-0.047177	0.628944	0.896183	25.8267	26.2308	25.6255	26.1966	25.9182	26.1355	26.4417	26.5862	26.1567	26.6757	26.4543	26.424	26.7027	26.9327	26.7757	26.8648	26.6871	26.5372	26.6466	26.7609	26.8136	26.6363	26.6699	26.7146	3168200000	HUMAN80828	NA	NA	NA	NA	NA	NA	NA	NA
Q569Z6	9967	Thrap3	3	0.412013	0.0136172	0.433202	0.150298	0.406917	0.6388	27.7858	27.9025	27.6422	27.7917	27.8404	28.0818	27.8822	28.2234	28.1676	28.2538	28.3651	28.2332	28.7657	28.9309	29.0991	29.0508	29.1582	29.2627	29.1188	28.8119	29.2222	29.2453	29.3535	29.2287	15813000000	Q9Y2W1	Involved in pre-mRNA splicing. Remains associated with spliced mRNA after splicing which probably involves interactions with the exon junction complex (EJC). Can trigger mRNA decay which seems to be independent of nonsense-mediated decay involving premature stop codons (PTC) recognition. May be involved in nuclear mRNA decay. Involved in regulation of signal-induced alternative splicing. During s…	Nucleus {ECO:0000269|PubMed:20123736, ECO:0000269|PubMed:23525231}. Nucleus, nucleoplasm {ECO:0000269|PubMed:24100041}. Nucleus speckle {ECO:0000269|PubMed:24100041}.	Ubiquitous. {ECO:0000269|PubMed:10198638}.	Acetylation|Activator|ADP-ribosylation|ATP-binding|Biological rhythms|Complete proteome|Direct protein sequencing|Isopeptide bond|Methylation|mRNA processing|mRNA splicing|Nucleotide-binding|Nucleus|Phosphoprotein|Polymorphism|Receptor|Reference proteome|Transcription|Transcription regulation|Ubl conjugation	androgen receptor signaling pathway;biological regulation;biosynthetic process;catabolic process;cellular biosynthetic process;cellular catabolic process;cellular macromolecule catabolic process;cellular macromolecule metabolic process;cellular metabolic process;cellular nitrogen compound metabolic process;cellular process;cellular response to stimulus;intracellular receptor mediated signaling pa…	adenyl nucleotide binding;adenyl ribonucleotide binding;ATP binding;binding;core promoter binding;core promoter sequence-specific DNA binding;DNA binding;hormone receptor binding;ligand-dependent nuclear receptor transcription coactivator activity;nuclear hormone receptor binding;nucleic acid binding;nucleotide binding;phosphoprotein binding;protein binding;protein binding transcription factor ac…	cell part;extracellular membrane-bounded organelle;extracellular organelle;extracellular region part;extracellular vesicular exosome;intracellular membrane-bounded organelle;intracellular organelle;intracellular organelle part;intracellular part;macromolecular complex;mediator complex;membrane-bounded organelle;membrane-bounded vesicle;nuclear part;nucleoplasm;nucleoplasm part;nucleus;organelle;o…	THRAP3_BCLAF1
Q5DW34	79813	Ehmt1	3	0.449349	0.0173532	0.371802	-0.261963	0.160479	0.436199	27.6095	27.7093	27.7219	27.7735	27.9222	27.6881	27.9246	28.0616	28.4609	28.0393	28.2615	28.3745	28.0358	28.1725	28.2453	28.1134	28.1042	27.9118	27.8166	28.2021	28.043	27.8531	27.8406	27.7821	8717200000	Q9H9B1	Histone methyltransferase that specifically mono- and dimethylates 'Lys-9' of histone H3 (H3K9me1 and H3K9me2, respectively) in euchromatin. H3K9me represents a specific tag for epigenetic transcriptional repression by recruiting HP1 proteins to methylated histones. Also weakly methylates 'Lys-27' of histone H3 (H3K27me). Also required for DNA methylation, the histone methyltransferase activity i…	Nucleus. Chromosome. Note=Associates with euchromatic regions.	Widely expressed. {ECO:0000269|PubMed:11347906}.	3D-structure|Acetylation|Alternative splicing|ANK repeat|Chromatin regulator|Chromosome|Complete proteome|Disease mutation|Isopeptide bond|Mental retardation|Metal-binding|Methyltransferase|Nucleus|Phosphoprotein|Polymorphism|Reference proteome|Repeat|S-adenosyl-L-methionine|Transferase|Ubl conjugation|Zinc	biological regulation;cellular component organization;cellular component organization at cellular level;cellular component organization or biogenesis;cellular component organization or biogenesis at cellular level;cellular macromolecule metabolic process;cellular metabolic process;cellular nitrogen compound metabolic process;cellular process;cellular protein metabolic process;chromatin modificati…	binding;catalytic activity;cation binding;histone methyltransferase activity;histone methyltransferase activity (H3-K27 specific);histone methyltransferase activity (H3-K9 specific);histone-lysine N-methyltransferase activity;ion binding;lysine N-methyltransferase activity;metal ion binding;methyltransferase activity;N-methyltransferase activity;p53 binding;protein binding;protein methyltransfera…	cell part;chromosome;cytoplasm;intracellular membrane-bounded organelle;intracellular non-membrane-bounded organelle;intracellular organelle;intracellular organelle part;intracellular part;membrane;membrane-bounded organelle;non-membrane-bounded organelle;nuclear part;nucleoplasm;nucleus;organelle;organelle part;plasma membrane	Ank;Ank_2;Pre-SET;SET
Q5NCR9	84081	Nsrp1	3	NA	0.0225477	NA	-0.274442	0.267576	0.414338	22.821	22.7147	0	22.5457	0	23.1572	0	0	21.3186	0	0	22.6929	25.6971	25.4256	25.7096	25.5534	25.8366	25.9184	25.8366	25.3207	25.5295	25.0691	25.0991	25.7493	1034300000	Q9H0G5	RNA-binding protein that mediates pre-mRNA alternative splicing regulation. {ECO:0000269|PubMed:21296756}.	Nucleus {ECO:0000269|PubMed:21296756}. Nucleus speckle {ECO:0000269|PubMed:21296756}. Note=Colocalizes with splicing factors SRSF1 and SRSF2 in speckles.	Expressed in dendritic cells, T-cells, B-cells and natural killer cells. Expressed in secondary lymphoid organs such as spleen and mesenteric, axillary and brachial lymph nodes. {ECO:0000269|PubMed:21296756}.	Coiled coil|Complete proteome|Isopeptide bond|mRNA processing|mRNA splicing|Nucleus|Phosphoprotein|Polymorphism|Reference proteome|RNA-binding|Ubl conjugation	biological regulation;cellular macromolecule metabolic process;cellular metabolic process;cellular nitrogen compound metabolic process;cellular process;developmental process;establishment of localization;establishment of localization in cell;intracellular transport;macromolecule metabolic process;metabolic process;mRNA metabolic process;mRNA processing;nitrogen compound metabolic process;nuclear …	binding;mRNA binding;nucleic acid binding;RNA binding	cell part;intracellular membrane-bounded organelle;intracellular organelle;intracellular organelle part;intracellular part;macromolecular complex;membrane-bounded organelle;nuclear body;nuclear part;nuclear speck;nucleoplasm part;nucleus;organelle;organelle part;ribonucleoprotein complex	DUF2040
Q5PSV9	NA	Mdc1	3	0.389878	0.0075905	0.472214	0.268355	0.168556	0.407299	25.4862	25.6206	25.3359	25.1403	25.1283	25.5432	25.6939	26.0688	26.0287	25.7502	25.8537	25.7075	25.4042	25.5503	25.4715	25.535	25.6944	25.8892	26.0694	25.5004	25.8102	25.8218	25.7892	25.8118	1967400000	NA	NA	NA	NA	NA	NA	NA	NA	NA
Q5SNZ0	55704	Ccdc88a	3	-0.966767	0.0150092	0.146003	0.599764	0.390802	0.0661766	27.5551	26.91	26.4145	27.4062	27.2601	27.1658	25.6565	26.405	26.5166	25.9094	26.3131	26.1775	20.743	19.4056	0	20.1235	0	20.8484	21.5128	0	0	0	0	20.6648	1325200000	Q3V6T2	Plays a role as a key modulator of the AKT-mTOR signaling pathway controlling the tempo of the process of newborn neurons integration during adult neurogenesis, including correct neuron positioning, dendritic development and synapse formation (By similarity). Enhances phosphoinositide 3-kinase (PI3K)- dependent phosphorylation and kinase activity of AKT1/PKB, but does not possess kinase activity …	Membrane {ECO:0000269|PubMed:15882442, ECO:0000269|PubMed:16139227}. Cell membrane {ECO:0000269|PubMed:15882442, ECO:0000269|PubMed:16139227}. Cytoplasm, cytosol {ECO:0000269|PubMed:15882442}. Cytoplasmic vesicle {ECO:0000269|PubMed:15749703, ECO:0000269|PubMed:15882442, ECO:0000269|PubMed:16139227}. Cell projection, lamellipodium {ECO:0000269|PubMed:15882442}. Cytoplasm, cytoskeleton, cilium bas…	Expressed ubiquitously. {ECO:0000269|PubMed:16139227}.	Alternative splicing|Cell membrane|Cell projection|Cilium biogenesis/degradation|Coiled coil|Complete proteome|Cytoplasm|Cytoplasmic vesicle|Cytoskeleton|DNA replication|Epilepsy|Membrane|Mental retardation|Neurodegeneration|Neurogenesis|Phosphoprotein|Reference proteome	activation of protein kinase activity;activation of protein kinase B activity;biological regulation;biosynthetic process;cell migration;cell motility;cell projection assembly;cell projection organization;cellular biosynthetic process;cellular component assembly;cellular component assembly at cellular level;cellular component movement;cellular component organization;cellular component organization…	actin binding;binding;cytoskeletal protein binding;enzyme binding;identical protein binding;kinase binding;lipid binding;microtubule binding;phosphatidylinositol binding;phospholipid binding;protein binding;protein dimerization activity;protein homodimerization activity;protein kinase B binding;protein kinase binding;tubulin binding	cell part;cell projection;cytoplasmic membrane-bounded vesicle;cytoplasmic part;cytoplasmic vesicle;cytosol;endoplasmic reticulum;Golgi apparatus;intracellular membrane-bounded organelle;intracellular organelle;intracellular part;lamellipodium;membrane;membrane-bounded organelle;membrane-bounded vesicle;organelle;plasma membrane;vesicle	HOOK
Q5SUF2	51747	Luc7l3	3	0.786874	0.027567	0.0598517	-0.180401	0.601974	0.594378	23.4429	23.5483	23.7255	24.2203	0	23.8201	24.4941	24.3556	23.7529	24.7763	24.7224	24.1914	23.8111	24.2792	24.0155	0	24.1952	24.087	23.7077	24.2552	23.7899	23.806	24.0254	23.9338	546370000	O95232	Binds cAMP regulatory element DNA sequence. May play a role in RNA splicing. {ECO:0000269|PubMed:16462885}.	Nucleus speckle {ECO:0000269|PubMed:10631324, ECO:0000269|PubMed:12565863}. Note=The subnuclear localization is affected by cisplatin.	Widely expressed. Highest levels in heart, brain, pancreas, thymus, ovary, small intestine and peripheral blood leukocytes, as well as cerebellum, putamen and pituitary gland. Lowest levels in lung, liver and kidney. Also expressed in fetal tissues, including brain, heart, kidney, thymus and lung. {ECO:0000269|PubMed:10631324, ECO:0000269|PubMed:16462885}.	Acetylation|Alternative splicing|Coiled coil|Complete proteome|DNA-binding|Isopeptide bond|mRNA processing|mRNA splicing|Nucleus|Phosphoprotein|Reference proteome|Ubl conjugation	cellular component assembly;cellular component assembly at cellular level;cellular component organization;cellular component organization at cellular level;cellular component organization or biogenesis;cellular component organization or biogenesis at cellular level;cellular macromolecular complex assembly;cellular macromolecular complex subunit organization;cellular macromolecule metabolic proces…	binding;DNA binding;mRNA binding;nucleic acid binding;RNA binding	cell part;intracellular membrane-bounded organelle;intracellular organelle;intracellular organelle part;intracellular part;macromolecular complex;membrane-bounded organelle;nuclear body;nuclear part;nuclear speck;nucleoplasm;nucleoplasm part;nucleus;organelle;organelle part;ribonucleoprotein complex;small nuclear ribonucleoprotein complex;U1 snRNP	LUC7
Q60598	2017	Cttn	3	-0.685144	0.0167404	0.277761	-0.13438	0.293181	0.693855	29.3858	28.7918	28.9134	28.6238	28.6112	28.7961	27.7472	28.1932	28.3094	28.0191	28.0037	28.3472	29.7517	29.805	29.8311	29.6725	29.8169	29.9811	29.8671	28.9499	29.6233	29.8284	29.728	29.5715	21685000000	Q14247	Contributes to the organization of the actin cytoskeleton and cell shape (PubMed:21296879). Plays a role in the formation of lamellipodia and in cell migration. Plays a role in the regulation of neuron morphology, axon growth and formation of neuronal growth cones (By similarity). Through its interaction with CTTNBP2, involved in the regulation of neuronal spine density (By similarity). Plays a r…	Cytoplasm, cytoskeleton {ECO:0000269|PubMed:12151401}. Cell projection, lamellipodium {ECO:0000269|PubMed:12151401}. Cell projection, ruffle. Cell projection, dendrite {ECO:0000250}. Cell projection {ECO:0000250|UniProtKB:Q66HL2}. Cell membrane {ECO:0000305|PubMed:17959782}| Peripheral membrane protein {ECO:0000305}| Cytoplasmic side {ECO:0000305}. Cell projection, podosome {ECO:0000250|UniProtKB…	NA	3D-structure|Acetylation|Alternative splicing|Cell junction|Cell membrane|Cell projection|Coated pit|Coiled coil|Complete proteome|Cytoplasm|Cytoskeleton|Endocytosis|Isopeptide bond|Membrane|Methylation|Phosphoprotein|Reference proteome|Repeat|SH3 domain|Ubl conjugation	actin cytoskeleton organization;actin cytoskeleton reorganization;actin filament organization;actin filament polymerization;actin filament-based process;actin polymerization or depolymerization;anatomical structure morphogenesis;biological regulation;cell junction assembly;cell junction organization;cell motility;cell part morphogenesis;cell projection assembly;cell projection morphogenesis;cell …	binding;profilin binding;protein binding	adherens junction;anchoring junction;cell cortex;cell cortex part;cell junction;cell part;cell projection;cell projection part;cell-substrate adherens junction;cell-substrate junction;coated pit;cortical cytoskeleton;cytoplasm;cytoplasmic part;cytoskeletal part;cytoskeleton;dendritic spine;extracellular membrane-bounded organelle;extracellular organelle;extracellular region part;extracellular ves…	HS1_rep;SH3_9
Q60668	3184	Hnrnpd	3	0.540752	0.0407874	0.245696	0.167409	0.671027	0.602053	25.4432	24.8487	24.9642	25.0415	24.5397	24.9206	25.6256	25.5475	25.4095	24.9752	25.4162	25.8796	24.4119	24.0432	24.7901	24.8166	24.9355	24.2543	25.0319	24.8686	23.7507	24.5373	24.6873	25.0849	1182600000	Q14103	Binds with high affinity to RNA molecules that contain AU-rich elements (AREs) found within the 3'-UTR of many proto- oncogenes and cytokine mRNAs. Also binds to double- and single- stranded DNA sequences in a specific manner and functions a transcription factor. Each of the RNA-binding domains specifically can bind solely to a single-stranded non-monotonous 5'-UUAG-3' sequence and also weaker to…	Nucleus. Cytoplasm. Note=Localized in cytoplasmic mRNP granules containing untranslated mRNAs. Component of ribonucleosomes. Cytoplasmic localization oscillates diurnally.	NA	3D-structure|Acetylation|Alternative splicing|Biological rhythms|Complete proteome|Cytoplasm|Direct protein sequencing|DNA-binding|Isopeptide bond|Methylation|Nucleus|Phosphoprotein|Reference proteome|Repeat|Ribonucleoprotein|RNA-binding|Transcription|Transcription regulation|Ubl conjugation	biological regulation;biosynthetic process;catabolic process;cellular biosynthetic process;cellular catabolic process;cellular macromolecule biosynthetic process;cellular macromolecule catabolic process;cellular macromolecule metabolic process;cellular metabolic process;cellular nitrogen compound metabolic process;cellular process;gene expression;macromolecule biosynthetic process;macromolecule c…	binding;DNA binding;nucleic acid binding;nucleotide binding;RNA binding;sequence-specific DNA binding;telomeric DNA binding	cell part;cytoplasmic part;cytosol;extracellular membrane-bounded organelle;extracellular organelle;extracellular region part;extracellular vesicular exosome;intracellular membrane-bounded organelle;intracellular organelle;intracellular organelle part;intracellular part;macromolecular complex;membrane-bounded organelle;membrane-bounded vesicle;nuclear part;nucleoplasm;nucleus;organelle;organelle …	CBFNT;RRM_1
Q60875	NA	Arhgef2	3	0.13988	0.0346029	0.995193	0.0494133	0.212324	0.871025	26.0109	26.0803	26.1235	26.1692	26.0262	26.1462	26.2408	26.2991	26.1673	26.2431	26.3322	26.0991	25.8778	25.9156	25.9267	25.9276	25.7439	25.6582	26.0119	26.2713	26.0678	25.8569	25.8701	25.8775	2340800000	HUMAN52648	NA	NA	NA	NA	NA	NA	NA	NA
Q61103	NA	Dpf2	3	0.502826	0.00670883	0.293827	0.230346	0.0871769	0.475855	24.8186	24.7759	24.873	25.0607	24.934	25.0592	25.1306	25.4789	25.3305	25.3111	25.6321	25.5083	24.3777	24.6164	24.3363	24.4759	24.4856	24.7752	24.6112	24.9389	24.6544	24.6964	24.7266	24.7257	1445100000	NA	NA	NA	NA	NA	NA	NA	NA	NA
Q61249;Q9QZ29	NA	Igbp1	3	-0.331685	0.00974849	0.533318	-0.10416	0.774103	0.76232	25.4338	25.1526	25.2441	25.0657	25.2688	25.1144	24.9543	24.6868	25.015	24.4537	24.9536	24.7757	25.7865	25.4353	25.495	25.4386	25.1261	25.3035	25.7605	25.4692	25.1881	25.4276	25.2313	25.1309	1327400000	NA	NA	NA	NA	NA	NA	NA	NA	NA
Q61656	NA	Ddx5	3	0.425892	0.00274998	0.409721	0.153306	0.316542	0.632272	28.7177	28.5643	28.6236	28.6922	28.7789	28.6605	29.1288	29.094	28.8421	29.143	29.1107	28.9646	28.335	28.3724	28.3393	28.3214	28.2818	28.3	28.2929	28.5259	28.1558	28.4782	28.5858	28.4849	14050000000	NA	NA	NA	NA	NA	NA	NA	NA	NA
Q62036	NA	Cep131	3	-0.77289	0.000269753	0.230078	0.407372	0.190196	0.21067	27.8015	27.5398	27.4682	27.6954	27.688	27.751	26.3947	26.9411	27.0459	26.6438	26.9265	26.9111	26.0827	26.5155	26.1706	26.1734	26.4799	26.7111	26.7705	26.2158	26.7933	26.7132	26.4009	26.8955	3783500000	NA	NA	NA	NA	NA	NA	NA	NA	NA
Q62136	NA	Ptpn21	3	-0.990003	0.00392764	0.137757	-0.250136	0.757303	0.45752	24.459	23.6396	24.3513	24.1615	24.0751	24.238	23.49	23.2689	0	0	23.6303	0	23.6471	23.6105	0	23.1222	23.7355	23.781	23.2274	23.619	0	23.3785	23.3791	24.0283	368800000	NA	NA	NA	NA	NA	NA	NA	NA	NA
Q62167;P16381	NA	Ddx3x;D1Pas1	3	-0.966254	0.00253807	0.146189	-0.216974	0.0631739	0.520311	28.7048	28.9245	28.9984	29.3321	28.8436	29.0332	28.1634	28.0035	28.0138	27.9878	27.8651	27.7975	27.6142	27.9733	27.867	27.9026	27.6763	27.6113	27.4372	27.289	27.6652	27.6384	27.539	27.5764	9269000000	NA	NA	NA	NA	NA	NA	NA	NA	NA
Q62189	6626	Snrpa	3	0.655191	0.0171441	0.134623	NA	NA	NA	24.5185	24.2945	24.1201	0	24.2295	24.1694	24.8333	24.8763	25.133	24.3621	24.6436	25.1225	24.4871	24.3427	0	0	23.9276	0	24.7263	24.7139	0	0	0	24.129	644540000	P09012	Component of the spliceosomal U1 snRNP, which is essential for recognition of the pre-mRNA 5' splice-site and the subsequent assembly of the spliceosome. U1 snRNP is the first snRNP to interact with pre-mRNA. This interaction is required for the subsequent binding of U2 snRNP and the U4/U6/U5 tri-snRNP. SNRPA binds stem loop II of U1 snRNA. In a snRNP-free form (SF-A) may be involved in coupled p…	Nucleus.	NA	3D-structure|Acetylation|Complete proteome|Direct protein sequencing|Methylation|mRNA processing|mRNA splicing|Nucleus|Phosphoprotein|Reference proteome|Repeat|Ribonucleoprotein|RNA-binding|Spliceosome	cellular macromolecule metabolic process;cellular metabolic process;cellular nitrogen compound metabolic process;cellular process;gene expression;macromolecule metabolic process;metabolic process;mRNA metabolic process;mRNA processing;nitrogen compound metabolic process;nuclear mRNA splicing, via spliceosome;nucleic acid metabolic process;nucleobase-containing compound metabolic process;primary m…	binding;nucleic acid binding;nucleotide binding;RNA binding;snRNA binding	cell part;cytoplasm;intracellular non-membrane-bounded organelle;intracellular organelle;intracellular organelle part;intracellular part;macromolecular complex;non-membrane-bounded organelle;nuclear part;nucleolus;nucleoplasm;organelle;organelle part;ribonucleoprotein complex;small nuclear ribonucleoprotein complex;spliceosomal complex;U1 snRNP	RRM_1
Q62261	NA	Sptbn1	3	0.524421	0.0104112	0.265697	0.111955	0.142222	0.724321	25.3598	25.3193	25.0523	25.2475	25.4767	25.6196	25.6948	25.662	25.6591	26.0156	26.0913	26.0353	25.2881	25.2233	25.0858	25.4056	25.2623	25.23	25.2944	25.5594	25.2917	25.3153	25.4155	25.3998	1618600000	HUMAN62676	NA	NA	NA	NA	NA	NA	NA	NA
Q62318	10155	Trim28	3	0.300378	0.0366131	0.647893	-0.132036	0.0581776	0.699085	28.3077	28.6535	28.5601	28.4873	28.3511	28.549	28.8334	28.8042	28.562	28.9367	28.9002	28.5316	29.8179	29.8223	29.7316	29.7194	29.7469	29.6092	29.6265	29.6648	29.7172	29.5877	29.5821	29.5523	23035000000	Q13263	Nuclear corepressor for KRAB domain-containing zinc finger proteins (KRAB-ZFPs). Mediates gene silencing by recruiting CHD3, a subunit of the nucleosome remodeling and deacetylation (NuRD) complex, and SETDB1 (which specifically methylates histone H3 at 'Lys-9' (H3K9me)) to the promoter regions of KRAB target genes. Enhances transcriptional repression by coordinating the increase in H3K9me, the d…	Nucleus {ECO:0000269|PubMed:10330177, ECO:0000269|PubMed:17178852, ECO:0000269|PubMed:20858735, ECO:0000269|PubMed:23665872, ECO:0000269|PubMed:24741090, ECO:0000269|PubMed:9016654}. Note=Associated with centromeric heterochromatin during cell differentiation through CBX1. {ECO:0000250}.	Expressed in all tissues tested including spleen, thymus, prostate, testis, ovary, small intestine, colon and peripheral blood leukocytes. {ECO:0000269|PubMed:9016654}.	3D-structure|Acetylation|Alternative splicing|Chromatin regulator|Citrullination|Coiled coil|Complete proteome|Direct protein sequencing|Host-virus interaction|Isopeptide bond|Metal-binding|Nucleus|Phosphoprotein|Polymorphism|Reference proteome|Repeat|Repressor|Transcription|Transcription regulation|Transferase|Ubl conjugation|Ubl conjugation pathway|Zinc|Zinc-finger	anatomical structure morphogenesis;biological regulation;biosynthetic process;cell morphogenesis;cell morphogenesis involved in differentiation;cellular biosynthetic process;cellular component assembly;cellular component morphogenesis;cellular component organization;cellular component organization or biogenesis;cellular developmental process;cellular macromolecule metabolic process;cellular metab…	acid-amino acid ligase activity;binding;catalytic activity;cation binding;chromo shadow domain binding;DNA binding;enzyme binding;ion binding;kinase activity;Krueppel-associated box domain binding;ligase activity;ligase activity, forming carbon-nitrogen bonds;metal ion binding;nucleic acid binding;nucleic acid binding transcription factor activity;phosphotransferase activity, alcohol group as acc…	cell part;chromatin;chromosomal part;euchromatin;heterochromatin;intracellular membrane-bounded organelle;intracellular organelle;intracellular organelle part;intracellular part;membrane-bounded organelle;nuclear chromatin;nuclear chromosome part;nuclear euchromatin;nuclear heterochromatin;nuclear part;nucleoplasm;nucleus;organelle;organelle part	PHD;zf-B_box;zf-RING_5
Q62418	28988	Dbnl	3	-0.90405	0.0361025	0.170143	-0.239453	0.118424	0.47727	27.6462	26.7622	26.6668	26.6432	27.0919	26.5264	25.3239	25.7385	26.5929	25.8805	25.63	26.2364	28.2514	27.7199	27.8062	27.9895	27.9544	27.8	27.937	26.9176	27.5057	27.7011	27.582	27.7366	5654300000	Q9UJU6	Adapter protein that binds F-actin and DNM1, and thereby plays a role in receptor-mediated endocytosis. Plays a role in the reorganization of the actin cytoskeleton, formation of cell projections, such as neurites, in neuron morphogenesis and synapse formation via its interaction with WASL and COBL. Does not bind G- actin and promote actin polymerization by itself. Required for the formation of o…	Cytoplasm, cytoskeleton {ECO:0000250|UniProtKB:Q62418}. Cell projection, lamellipodium {ECO:0000250|UniProtKB:Q62418}. Cell projection, ruffle {ECO:0000250|UniProtKB:Q62418}. Cytoplasm, cell cortex {ECO:0000250|UniProtKB:Q62418}. Cytoplasm, cytosol {ECO:0000250|UniProtKB:Q62418}. Cell junction, synapse {ECO:0000250|UniProtKB:Q62418}. Cell projection {ECO:0000250|UniProtKB:Q62418}. Cell membrane {…	NA	3D-structure|Acetylation|Actin-binding|Adaptive immunity|Alternative splicing|Cell junction|Cell membrane|Cell projection|Coiled coil|Complete proteome|Cytoplasm|Cytoplasmic vesicle|Cytoskeleton|Endocytosis|Endosome|Golgi apparatus|Immunity|Membrane|Phosphoprotein|Reference proteome|SH3 domain|Synapse|Transport	activation of JUN kinase activity;activation of MAPK activity;anatomical structure morphogenesis;apoptosis;biological regulation;cell death;cell part morphogenesis;cell projection morphogenesis;cell projection organization;cellular component assembly;cellular component assembly at cellular level;cellular component disassembly;cellular component disassembly at cellular level;cellular component dis…	actin binding;actin filament binding;binding;cytoskeletal protein binding;enzyme activator activity;enzyme regulator activity;protein binding	cell cortex;cell junction;cell part;cell projection;clathrin coated vesicle membrane;coated vesicle membrane;cytoplasm;cytoplasmic part;cytoplasmic vesicle membrane;cytoplasmic vesicle part;cytoskeletal part;cytosol;dendrite;extracellular membrane-bounded organelle;extracellular organelle;extracellular region part;extracellular vesicular exosome;Golgi apparatus part;Golgi membrane;intracellular n…	Cofilin_ADF;SH3_9
Q62433	10397	Ndrg1	3	0.239016	0.0171441	0.781834	0.0170924	0.75745	0.948974	27.5899	27.5108	27.2842	27.3968	27.3577	27.5968	27.6834	27.6327	27.7044	27.7246	27.5644	27.7754	28.4041	28.4388	28.3756	28.586	28.0722	28.6299	28.3896	28.6769	28.5174	28.3487	28.4402	28.4372	10803000000	Q92597	Stress-responsive protein involved in hormone responses, cell growth, and differentiation. Acts as a tumor suppressor in many cell types. Necessary but not sufficient for p53/TP53- mediated caspase activation and apoptosis. Has a role in cell trafficking, notably of the Schwann cell, and is necessary for the maintenance and development of the peripheral nerve myelin sheath. Required for vesicular…	Cytoplasm, cytosol. Cytoplasm, cytoskeleton, microtubule organizing center, centrosome. Nucleus. Cell membrane. Note=Mainly cytoplasmic but differentially localized to other regions. Associates with the plasma membrane in intestinal epithelia and lactating mammary gland. Translocated to the nucleus in a p53/TP53-dependent manner. In prostate epithelium and placental chorion, located in both the c…	Ubiquitous| expressed most prominently in placental membranes and prostate, kidney, small intestine, and ovary tissues. Also expressed in heart, brain, skeletal muscle, lung, liver and pancreas. Low levels in peripheral blood leukocytes and in tissues of the immune system. Expressed mainly in epithelial cells. Also found in Schwann cells of peripheral neurons. Reduced expression in adenocarcinoma…	Acetylation|Alternative splicing|Cell membrane|Charcot-Marie-Tooth disease|Complete proteome|Cytoplasm|Cytoskeleton|Direct protein sequencing|Membrane|Microtubule|Neurodegeneration|Neuropathy|Nucleus|Phosphoprotein|Polymorphism|Reference proteome|Repeat	biological regulation;cell activation;cellular component organization;cellular component organization or biogenesis;cellular membrane organization;cellular process;cellular response to chemical stimulus;cellular response to hypoxia;cellular response to oxygen levels;cellular response to stimulus;cellular response to stress;DNA damage response, signal transduction by p53 class mediator;immune syst…	binding;cadherin binding;cell adhesion molecule binding;cytoskeletal protein binding;enzyme binding;gamma-tubulin binding;GTPase binding;microtubule binding;protein binding;Rab GTPase binding;Ras GTPase binding;small GTPase binding;tubulin binding	adherens junction;anchoring junction;cell junction;cell part;cell-cell adherens junction;cell-cell junction;centrosome;cytoplasm;cytoplasmic part;cytoskeletal part;cytoskeleton;cytosol;endosomal part;endosome membrane;extracellular membrane-bounded organelle;extracellular organelle;extracellular region part;extracellular vesicular exosome;intracellular membrane-bounded organelle;intracellular non…	Ndr
Q62448	NA	Eif4g2	3	-0.234457	0.0372362	0.62007	0.00485047	0.81689	0.978667	25.3787	25.3909	25.2005	25.2776	25.4806	25.6709	25.2546	25.2412	25.0412	25.1048	25.1945	24.8714	25.6786	25.7879	25.654	25.5062	25.5793	25.6159	25.8431	25.6773	25.7913	25.4514	25.6016	25.1283	1589400000	NA	NA	NA	NA	NA	NA	NA	NA	NA
Q64213	7536	Sf1	3	0.533215	0.00217497	0.254792	0.17898	0.0589359	0.577756	26.926	26.9822	26.7658	26.8199	26.7849	26.9976	27.1125	27.4795	27.3796	27.4342	27.2892	27.4784	27.2996	27.2649	27.319	27.2234	27.1129	27.3832	27.7329	27.3198	27.4853	27.4102	27.5511	27.4369	5746500000	Q15637	Necessary for the ATP-dependent first step of spliceosome assembly. Binds to the intron branch point sequence (BPS) 5'-UACUAAC-3' of the pre-mRNA. May act as transcription repressor. {ECO:0000269|PubMed:10449420, ECO:0000269|PubMed:8752089, ECO:0000269|PubMed:9660765}.	Nucleus.	Detected in lung, ovary, adrenal gland, colon, kidney, muscle, pancreas, thyroid, placenta, brain, liver and heart. {ECO:0000269|PubMed:7912130}.	3D-structure|Acetylation|Alternative splicing|Complete proteome|Direct protein sequencing|Metal-binding|Methylation|mRNA processing|mRNA splicing|Nucleus|Phosphoprotein|Polymorphism|Reference proteome|Repressor|RNA-binding|Spliceosome|Transcription|Transcription regulation|Zinc|Zinc-finger	biological regulation;biosynthetic process;cell differentiation;cellular biosynthetic process;cellular component assembly;cellular component assembly at cellular level;cellular component organization;cellular component organization at cellular level;cellular component organization or biogenesis;cellular component organization or biogenesis at cellular level;cellular developmental process;cellular…	binding;cation binding;ion binding;metal ion binding;nucleic acid binding;protein binding transcription factor activity;RNA binding;transcription cofactor activity;transcription corepressor activity;transcription factor binding transcription factor activity;transition metal ion binding;zinc ion binding	cell part;cytoplasmic part;intracellular membrane-bounded organelle;intracellular non-membrane-bounded organelle;intracellular organelle;intracellular organelle part;intracellular part;macromolecular complex;membrane-bounded organelle;non-membrane-bounded organelle;nuclear part;nucleoplasm;nucleus;organelle;organelle part;ribonucleoprotein complex;ribosome;spliceosomal complex	KH_1;zf-CCHC
Q64378	2289	Fkbp5	3	0.448982	0.0219873	0.372379	0.044211	0.293181	0.883507	22.7487	22.7854	22.683	22.3328	22.4175	22.9336	22.8732	23.3934	22.9611	23.1756	23.5515	23.1548	22.1077	22.0652	22.178	21.4524	21.9844	22.2325	22.0823	22.4222	22.5593	22.1675	22.0932	21.9893	208230000	Q13451	Immunophilin protein with PPIase and co-chaperone activities. Component of unligated steroid receptors heterocomplexes through interaction with heat-shock protein 90 (HSP90). Plays a role in the intracellular trafficking of heterooligomeric forms of steroid hormone receptors maintaining the complex into the cytoplasm when unliganded.	Cytoplasm. Nucleus.	Widely expressed, enriched in testis compared to other tissues.	3D-structure|Acetylation|Alternative splicing|Chaperone|Complete proteome|Cytoplasm|Isomerase|Nucleus|Phosphoprotein|Reference proteome|Repeat|Rotamase|TPR repeat	cellular macromolecule metabolic process;cellular metabolic process;cellular process;cellular protein metabolic process;chaperone-mediated protein folding;macromolecule metabolic process;macromolecule modification;metabolic process;peptidyl-amino acid modification;peptidyl-proline modification;primary metabolic process;protein folding;protein metabolic process;protein modification process;protein…	binding;catalytic activity;cis-trans isomerase activity;drug binding;FK506 binding;heat shock protein binding;isomerase activity;macrolide binding;peptidyl-prolyl cis-trans isomerase activity;protein binding	cell part;cytoplasmic part;endoplasmic reticulum membrane;endoplasmic reticulum part;extracellular membrane-bounded organelle;extracellular organelle;extracellular region part;extracellular vesicular exosome;intracellular organelle part;intracellular part;membrane;membrane part;membrane-bounded organelle;membrane-bounded vesicle;nuclear part;nucleoplasm;organelle;organelle membrane;organelle part…	FKBP_C;TPR_1
Q68FD5	NA	Cltc	3	0.755315	0.00730529	0.0735454	0.632637	0.0926755	0.0527129	24.7137	24.615	24.5023	24.4537	24.6368	24.7715	25.785	25.225	25.3301	25.6477	25.4306	25.144	24.1241	23.5956	23.2555	23.7875	23.9023	0	24.5182	24.9731	24.1566	23.4605	24.3585	24.2955	819490000	HUMAN35341	NA	NA	NA	NA	NA	NA	NA	NA
Q69ZN7	26509	Myof	3	0.48609	0.0402293	0.316955	0.0269678	0.726453	0.92507	24.3887	0	24.0927	24.0881	24.42	23.7786	24.3675	24.7022	24.7586	24.1358	24.6385	24.5117	24.1483	24.0577	0	24.1415	24.2616	24.2065	0	24.5165	24.125	24.3609	23.3936	24.2172	561700000	Q9NZM1	Calcium/phospholipid-binding protein that plays a role in the plasmalemma repair mechanism of endothelial cells that permits rapid resealing of membranes disrupted by mechanical stress. Involved in endocytic recycling. Implicated in VEGF signal transduction by regulating the levels of the receptor KDR (By similarity). {ECO:0000250}.	Cell membrane| Single-pass type II membrane protein. Nucleus membrane| Single-pass type II membrane protein. Cytoplasmic vesicle membrane| Single-pass type II membrane protein. Note=Concentrated at the membrane sites of both myoblast- myoblast and myoblast-myotube fusions. Detected at the plasmalemma in endothelial cells lining intact blood vessels (By similarity). Found at nuclear and plasma mem…	Expressed in myoblast and endothelial cells (at protein level). Highly expressed in cardiac and skeletal muscles. Also present in lung, and at very low levels in kidney, placenta and brain. {ECO:0000269|PubMed:11959863, ECO:0000269|PubMed:17702744, ECO:0000269|PubMed:18502764}.	3D-structure|Acetylation|Alternative splicing|Cell membrane|Complete proteome|Cytoplasmic vesicle|Membrane|Nucleus|Phosphoprotein|Polymorphism|Reference proteome|Repeat|Signal-anchor|Transmembrane|Transmembrane helix	anatomical structure formation involved in morphogenesis;biological regulation;blood circulation;cellular component organization;cellular component organization or biogenesis;cellular membrane organization;cellular process;cellular response to heat;cellular response to stimulus;cellular response to stress;circulatory system process;developmental process;membrane organization;multicellular organis…	binding;lipid binding;phospholipid binding	caveola;cell part;cytoplasmic part;cytoplasmic vesicle;cytoplasmic vesicle membrane;cytoplasmic vesicle part;envelope;extracellular membrane-bounded organelle;extracellular organelle;extracellular region part;extracellular vesicular exosome;integral to membrane;intracellular membrane-bounded organelle;intracellular organelle;intracellular organelle part;intracellular part;intrinsic to membrane;me…	C2;FerA;FerB;FerI
Q69ZW3	23301	Ehbp1	3	-0.725505	0.0107431	0.255052	0.362174	0.140081	0.265205	24.4237	23.9639	23.7609	23.9905	23.7694	24.3395	0	23.5614	0	23.4103	23.2536	0	22.9749	23.1165	23.1173	23.1521	23.2691	23.5777	23.2531	23.2337	23.5272	23.5024	23.6741	23.4915	382030000	Q8NDI1	May play a role in actin reorganization. Links clathrin- mediated endocytosis to the actin cytoskeleton. May act as Rab effector protein and play a role in vesicle trafficking (PubMed:14676205, PubMed:27552051). Required for perinuclear sorting and insulin-regulated recycling of SLC2A4/GLUT4 in adipocytes (By similarity). {ECO:0000250|UniProtKB:Q69ZW3, ECO:0000269|PubMed:14676205, ECO:0000305|Pub…	Cytoplasm {ECO:0000269|PubMed:14676205}. Membrane {ECO:0000269|PubMed:14676205}. Endosome {ECO:0000305|PubMed:27552051}. Note=Mostly found in cytosol and plasma membrane.	NA	3D-structure|Alternative splicing|Coiled coil|Complete proteome|Cytoplasm|Endocytosis|Endosome|Lipoprotein|Membrane|Phosphoprotein|Polymorphism|Prenylation|Protein transport|Reference proteome|Transport	NA	NA	cell part;cytoplasm;intracellular part;membrane;plasma membrane	CH;DUF3585;NT-C2
Q6A068	988	Cdc5l	3	0.415116	0.0191931	0.427886	-0.170593	0.389253	0.615029	25.2898	25.0031	24.5312	24.8469	25.029	24.8866	25.3359	25.5066	25.4683	25.2659	25.3859	25.0888	25.3506	25.3354	25.1925	25.3005	25.183	25.3703	25.4963	25.2441	25.0863	25.2061	24.9402	25.0324	1334000000	Q99459	DNA-binding protein involved in cell cycle control. May act as a transcription activator. Component of the PRP19-CDC5L complex that forms an integral part of the spliceosome and is required for activating pre-mRNA splicing. The PRP19-CDC5L complex may also play a role in the response to DNA damage (DDR). {ECO:0000269|PubMed:10570151, ECO:0000269|PubMed:11082045, ECO:0000269|PubMed:11101529, ECO:0…	Nucleus {ECO:0000269|PubMed:10570151, ECO:0000269|PubMed:11544257, ECO:0000269|PubMed:18583928, ECO:0000269|PubMed:9038199, ECO:0000269|PubMed:9598309}. Nucleus speckle {ECO:0000269|PubMed:10570151, ECO:0000269|PubMed:10827081, ECO:0000269|PubMed:11544257}. Cytoplasm {ECO:0000269|PubMed:9038199}. Note=May shuttle between cytoplasm and nucleus. {ECO:0000269|PubMed:9038199}.	Ubiquitously expressed in both fetal and adult tissues. {ECO:0000269|PubMed:9038199, ECO:0000269|PubMed:9598309, ECO:0000269|PubMed:9632794}.	3D-structure|Activator|Cell cycle|Chromosomal rearrangement|Coiled coil|Complete proteome|Cytoplasm|DNA damage|DNA repair|DNA-binding|Isopeptide bond|mRNA processing|mRNA splicing|Nucleus|Phosphoprotein|Polymorphism|Reference proteome|Repeat|RNA-binding|Spliceosome|Transcription|Transcription regulation|Ubl conjugation	biological regulation;biosynthetic process;cellular biosynthetic process;cellular macromolecule biosynthetic process;cellular macromolecule metabolic process;cellular metabolic process;cellular nitrogen compound metabolic process;cellular process;cellular response to stimulus;cellular response to stress;DNA metabolic process;DNA repair;gene expression;intracellular signal transduction;macromolecu…	binding;chromatin binding;DNA binding;nucleic acid binding;protein binding;protein domain specific binding;WD40-repeat domain binding	catalytic step 2 spliceosome;cell part;cytoplasm;intracellular membrane-bounded organelle;intracellular non-membrane-bounded organelle;intracellular organelle;intracellular organelle part;intracellular part;macromolecular complex;membrane;membrane-bounded organelle;non-membrane-bounded organelle;nuclear body;nuclear part;nuclear speck;nucleolus;nucleoplasm;nucleoplasm part;nucleus;organelle;organ…	Myb_Cef
Q6DFV3	NA	Arhgap21	3	-0.888001	0.0132308	0.176776	-0.259004	0.425115	0.441479	24.2114	23.3545	23.6685	23.6646	23.4397	23.6452	0	0	22.8038	22.8455	0	23.1239	23.1457	23.2288	23.6632	23.5769	24.0798	0	22.9287	0	23.245	23.5606	23.6839	0	328490000	NA	NA	NA	NA	NA	NA	NA	NA	NA
Q6EDY6	55604	Lrrc16a	3	-0.44525	0.0248567	0.440398	-0.280994	0.0860937	0.403124	25.2089	24.7247	24.7377	24.8422	24.8399	24.879	24.3653	24.4023	24.836	24.2247	24.3892	24.5982	24.0069	24.2757	24.3508	24.3122	24.7611	24.8017	24.0782	23.8165	24.1055	24.0243	23.8763	24.0765	857370000	Q5VZK9	Cell membrane-cytoskeleton-associated protein that plays a role in the regulation of actin polymerization at the barbed end of actin filaments. Prevents F-actin heterodimeric capping protein (CP) activity at the leading edges of migrating cells, and hence generates uncapped barbed ends and enhances actin polymerization, however, seems unable to nucleate filaments (PubMed:16054028). Plays a role i…	Cytoplasm {ECO:0000269|PubMed:19846667}. Cytoplasm, cytoskeleton {ECO:0000250|UniProtKB:Q6EDY6}. Cell membrane {ECO:0000269|PubMed:26578515}. Cell projection, lamellipodium {ECO:0000269|PubMed:19846667}. Note=Found on macropinosomes (PubMed:19846667). Colocalized with heterodimeric capping protein (CP) and F-actin in lamellipodia but not with F- actin in stress fibers (PubMed:19846667). {ECO:0000…	Expressed in lung, placenta, small intestine, liver, thymus, colon, skeletal muscle, heart and brain. Higher expression in kidney. {ECO:0000269|PubMed:16054028}.	3D-structure|Acetylation|Alternative splicing|Cell membrane|Cell projection|Coiled coil|Complete proteome|Cytoplasm|Cytoskeleton|Leucine-rich repeat|Membrane|Phosphoprotein|Polymorphism|Reference proteome|Repeat	actin cytoskeleton organization;actin filament organization;actin filament uncapping;actin filament-based process;barbed-end actin filament uncapping;biological regulation;blood coagulation;cell migration;cell motility;cell projection assembly;cell projection organization;cellular component assembly;cellular component assembly at cellular level;cellular component movement;cellular component organ…	binding;protein binding;protein complex binding	cell part;cell projection;cytoplasm;cytoplasmic part;cytoskeletal part;cytosol;extracellular membrane-bounded organelle;extracellular organelle;extracellular region part;extracellular vesicular exosome;filamentous actin;intracellular membrane-bounded organelle;intracellular organelle;intracellular organelle part;intracellular part;lamellipodium;macromolecular complex;membrane-bounded organelle;me…	NA
Q6GQX6	NA	Anks6	3	-0.79698	0.00259575	0.218071	NA	NA	NA	25.3003	25.1553	24.9829	25.29	25.6032	25.232	24.7637	24.53	24.7475	0	0	24.3955	0	0	0	0	0	0	0	0	0	0	0	0	334380000	NA	NA	NA	NA	NA	NA	NA	NA	NA
Q6NS59	57579	Fam135a	3	-0.729266	0.000229979	0.253003	-0.0650464	0.171266	0.853694	27.9262	27.8134	27.7549	28.0287	28.026	27.8727	26.9996	27.1711	27.4178	27.001	27.1698	27.2539	26.9278	26.9532	27.2229	27.1659	26.9578	27.004	27.024	26.4476	26.966	26.9363	26.8955	26.8208	4758800000	Q9P2D6	NA	NA	Ubiquitous. {ECO:0000269|PubMed:16192744}.	Alternative splicing|Complete proteome|Polymorphism|Reference proteome	NA	NA	NA	DUF3657;DUF676
Q6NSQ7	84946	Ltv1	3	-0.683507	0.0241759	0.27871	NA	NA	NA	23.8236	0	23.3777	23.4422	23.8845	0	0	22.73	22.7388	0	0	0	0	0	0	0	0	0	22.9333	0	0	0	0	0	149960000	Q96GA3	NA	NA	NA	3D-structure|Coiled coil|Complete proteome|Phosphoprotein|Reference proteome	NA	NA	cell part;cytoplasm;intracellular organelle part;intracellular part;nuclear part;nucleoplasm;organelle part	LTV
Q6NXI6	23248	Rprd2	3	0.593392	0.000688566	0.188484	-0.0310954	0.753468	0.934682	24.5467	24.3546	24.3262	24.1545	24.6741	24.5667	24.899	25.0953	25.0874	25.0004	25.0059	25.1273	25.4856	25.8291	25.8266	25.7081	25.9308	26.0046	25.8305	25.2552	25.9643	25.7622	25.7399	25.8535	1552400000	Q5VT52	NA	NA	NA	3D-structure|Acetylation|Alternative splicing|Complete proteome|Methylation|Phosphoprotein|Polymorphism|Reference proteome	NA	NA	cell part;DNA-directed RNA polymerase II, holoenzyme;intracellular organelle part;intracellular part;macromolecular complex;nuclear part;nucleoplasm part;organelle part;protein complex	CTD_bind
Q6NXY1	93594	Tbc1d31	3	-0.697519	0.000617044	0.270656	NA	NA	NA	22.9827	22.9869	23.149	23.1705	22.8778	23.0991	0	22.4187	22.6884	0	0	22.551	0	0	0	0	0	0	0	0	0	0	0	0	88662000	Q96DN5	NA	NA	NA	Alternative splicing|Coiled coil|Complete proteome|Polymorphism|Reference proteome|Repeat|WD repeat	NA	NA	cell part;centrosome;cytoplasmic part;cytoskeletal part;intracellular non-membrane-bounded organelle;intracellular organelle;intracellular organelle part;intracellular part;microtubule organizing center;non-membrane-bounded organelle;organelle;organelle part	RabGAP-TBC;WD40
Q6NZF1	9877	Zc3h11a	3	0.485557	0.00340085	0.31771	-0.102067	0.282648	0.767137	25.6744	25.7085	25.3471	25.7107	25.4912	25.5917	25.9408	26.0865	26.1512	26.2252	26.4141	26.0259	27.5375	27.6435	27.8334	27.7553	27.9823	28.0074	27.6714	27.3925	27.6053	27.7324	27.7139	27.7815	5328800000	O75152	Involved in nuclear mRNA export| probably mediated by association with the TREX complex. {ECO:0000269|PubMed:22928037}.	NA	NA	Coiled coil|Complete proteome|Isopeptide bond|Metal-binding|mRNA transport|Phosphoprotein|Polymorphism|Reference proteome|Repeat|Transport|Ubl conjugation|Zinc|Zinc-finger	establishment of localization;establishment of localization in cell;establishment of RNA localization;intracellular transport;mRNA export from nucleus;mRNA transport;nuclear export;nuclear transport;nucleic acid transport;nucleobase-containing compound transport;nucleocytoplasmic transport;poly(A)+ mRNA export from nucleus;RNA export from nucleus;RNA transport;transport	binding;cation binding;ion binding;metal ion binding	NA	NA
Q6NZF1	NA	Zc3h11a	3	0.485557	0.00340085	0.31771	-0.102067	0.282648	0.767137	25.6744	25.7085	25.3471	25.7107	25.4912	25.5917	25.9408	26.0865	26.1512	26.2252	26.4141	26.0259	27.5375	27.6435	27.8334	27.7553	27.9823	28.0074	27.6714	27.3925	27.6053	27.7324	27.7139	27.7815	5328800000	A0A1B0GTU1	NA	NA	NA	NA	NA	NA	NA	NA
Q6NZN0	NA	Rbm26	3	0.49784	0.0449241	0.300597	-0.0014484	0.77806	0.993959	23.2425	23.2825	0	23.5707	23.1178	23.3138	23.527	24.1472	23.7343	23.9452	23.2781	23.7862	24.3768	24.5221	24.4628	24.599	24.5009	24.666	24.6116	24.3445	24.3169	24.6341	24.5974	24.4173	627090000	NA	NA	NA	NA	NA	NA	NA	NA	NA
Q6P4T2	23020	Snrnp200	3	0.770318	0.000167167	0.0667456	-0.03132	0.977106	0.934143	25.2574	25.4709	25.3834	25.0831	25.1253	25.1381	26.0042	25.8294	26.039	26.0519	25.9335	25.8801	26.1167	26.157	26.0998	26.126	25.8983	26.0613	26.0632	26.1367	26.0905	26.2625	26.0284	25.8829	2084200000	O75643	RNA helicase that plays an essential role in pre-mRNA splicing as component of the U5 snRNP and U4/U6-U5 tri-snRNP complexes. Involved in spliceosome assembly, activation and disassembly. Mediates changes in the dynamic network of RNA-RNA interactions in the spliceosome. Catalyzes the ATP-dependent unwinding of U4/U6 RNA duplices, an essential step in the assembly of a catalytically active splice…	Nucleus {ECO:0000269|PubMed:9539711}.	Widely expressed. {ECO:0000269|PubMed:19878916}.	3D-structure|Acetylation|Alternative splicing|ATP-binding|Coiled coil|Complete proteome|Direct protein sequencing|Disease mutation|Helicase|Hydrolase|Isopeptide bond|mRNA processing|mRNA splicing|Nucleotide-binding|Nucleus|Phosphoprotein|Polymorphism|Reference proteome|Repeat|Retinitis pigmentosa|Spliceosome|Ubl conjugation	cell differentiation;cellular component assembly;cellular component assembly at cellular level;cellular component organization;cellular component organization at cellular level;cellular component organization or biogenesis;cellular component organization or biogenesis at cellular level;cellular developmental process;cellular macromolecular complex assembly;cellular macromolecular complex subunit …	adenyl nucleotide binding;adenyl ribonucleotide binding;ATP binding;ATPase activity;ATPase activity, coupled;ATP-dependent helicase activity;ATP-dependent RNA helicase activity;binding;catalytic activity;helicase activity;hydrolase activity;hydrolase activity, acting on acid anhydrides;hydrolase activity, acting on acid anhydrides, in phosphorus-containing anhydrides;identical protein binding;nuc…	catalytic step 2 spliceosome;cell part;intracellular membrane-bounded organelle;intracellular organelle;intracellular organelle part;intracellular part;macromolecular complex;membrane;membrane-bounded organelle;nuclear part;nucleoplasm;nucleus;organelle;organelle part;ribonucleoprotein complex;small nuclear ribonucleoprotein complex;spliceosomal complex;U5 snRNP	DEAD;Helicase_C;Sec63
Q6PDL0	1783	Dync1li2	3	-0.566771	0.00632699	0.352111	-0.101788	0.265477	0.767781	25.0096	24.6748	24.5457	24.8673	24.9078	24.7055	24.0141	24.2471	24.4953	24.1962	23.8136	24.5185	26.3773	26.0502	26.0796	26.2664	26.0584	26.1422	26.2689	26.0874	26.0117	25.8233	26.0071	25.9782	1839700000	O43237	Acts as one of several non-catalytic accessory components of the cytoplasmic dynein 1 complex that are thought to be involved in linking dynein to cargos and to adapter proteins that regulate dynein function. Cytoplasmic dynein 1 acts as a motor for the intracellular retrograde motility of vesicles and organelles along microtubules. May play a role in binding dynein to membranous organelles or ch…	Cytoplasm, cytoskeleton {ECO:0000250}.	NA	3D-structure|Alternative splicing|ATP-binding|Complete proteome|Cytoplasm|Cytoskeleton|Dynein|Methylation|Microtubule|Motor protein|Nucleotide-binding|Phosphoprotein|Reference proteome|Transport	antigen processing and presentation;antigen processing and presentation of exogenous antigen;antigen processing and presentation of exogenous peptide antigen;antigen processing and presentation of exogenous peptide antigen via MHC class II;antigen processing and presentation of peptide antigen;antigen processing and presentation of peptide antigen via MHC class II;antigen processing and presentat…	adenyl nucleotide binding;adenyl ribonucleotide binding;ATP binding;binding;catalytic activity;hydrolase activity;hydrolase activity, acting on acid anhydrides;hydrolase activity, acting on acid anhydrides, in phosphorus-containing anhydrides;microtubule motor activity;motor activity;nucleoside-triphosphatase activity;nucleotide binding;purine nucleotide binding;purine ribonucleoside triphosphate…	cell part;centrosome;cytoplasmic dynein complex;cytoplasmic part;cytoskeletal part;cytosol;dynein complex;intracellular non-membrane-bounded organelle;intracellular organelle;intracellular organelle part;intracellular part;macromolecular complex;membrane;microtubule;microtubule associated complex;microtubule organizing center;non-membrane-bounded organelle;organelle;organelle part;protein complex	DLIC
Q6PFD9	NA	Nup98	3	0.614164	0.00042574	0.168844	-0.102201	0.0889609	0.766829	24.2984	24.2937	24.002	24.1724	24.1466	24.0165	24.5862	24.908	24.7373	24.7018	24.8628	24.8093	24.8183	24.7531	24.7232	24.7095	24.9678	24.9579	24.7539	24.5535	24.59	24.6786	24.6891	24.7447	924600000	NA	NA	NA	NA	NA	NA	NA	NA	NA
Q6PGL7	NA	Fam21	3	-1.19178	0.000617022	0.0804342	0.0654479	0.939097	0.832766	30.0437	29.5705	29.6057	29.5927	29.6042	29.6773	28.3038	28.4441	29.0739	28.0448	28.3815	28.6855	28.2216	28.4304	28.6087	28.435	28.549	28.8895	28.6832	27.8874	28.6116	28.7863	28.5036	28.4846	15194000000	HUMAN00990	NA	NA	NA	NA	NA	NA	NA	NA
Q6PGL7	387680	Fam21	3	-1.19178	0.000617022	0.0804342	0.0654479	0.939097	0.832766	30.0437	29.5705	29.6057	29.5927	29.6042	29.6773	28.3038	28.4441	29.0739	28.0448	28.3815	28.6855	28.2216	28.4304	28.6087	28.435	28.549	28.8895	28.6832	27.8874	28.6116	28.7863	28.5036	28.4846	15194000000	Q641Q2	Acts at least in part as component of the WASH core complex whose assembly at the surface of endosomes inhibits WASH nucleation-promoting factor (NPF) activity in recruiting and activating the Arp2/3 complex to induce actin polymerization and is involved in the fission of tubules that serve as transport intermediates during endosome sorting. Mediates the recruitment of the WASH core complex to en…	Early endosome membrane {ECO:0000250|UniProtKB:Q9Y4E1}. Cell membrane {ECO:0000250|UniProtKB:Q9Y4E1}.	NA	Alternative splicing|Cell membrane|Complete proteome|Endosome|Lipid-binding|Membrane|Phosphoprotein|Protein transport|Reference proteome|Transport	cellular process;endosome transport;establishment of localization;establishment of localization in cell;establishment of protein localization;intracellular transport;protein transport;retrograde transport, endosome to Golgi;transport;vesicle-mediated transport	binding;lipid binding	cell part;cytoplasmic part;early endosome;early endosome membrane;endosomal part;endosome;endosome membrane;intracellular membrane-bounded organelle;intracellular organelle;intracellular organelle part;intracellular part;macromolecular complex;membrane;membrane-bounded organelle;organelle;organelle membrane;organelle part;plasma membrane;protein complex;WASH complex	CAP-ZIP_m
Q6PIU9	NA	Q6PIU9	3	-0.413406	0.0160411	0.465475	0.102177	0.999787	0.746747	27.6291	27.3457	27.1785	27.3723	27.4214	27.4682	26.7836	26.9642	27.2982	26.8263	27.0028	27.2245	27.3551	27.4464	27.554	27.4768	27.6682	27.8019	27.7851	27.0495	27.5164	27.6578	27.631	27.605	6109400000	NA	NA	NA	NA	NA	NA	NA	NA	NA
[truncated: 1,866 more rows]

## Sheet: legend
Dataset EV1: The table shows Protein IDs, Entrez IDs as well as gene names for all proteins identified. Further, the ratios, t-test q-values, Significance A p-values, LFQ intensities and the overall intensity for all proteins are shown. The column "HUMAN" indicates the human orthologs for each protein taken from the OMA database. The protein annotations such as expression, localization, associate…
