# Supplementary material for: DLG1 functions upstream of SDCCAG3 and IFT20 to control ciliary targeting of polycystin-2
Source: EMBO Rep. 2024 Jun 7;25(7):3040–63. doi: 10.1038/s44319-024-00170-1 (PMC11239879; doi:10.1038/s44319-024-00170-1)
Supplement: Supplementary file 4 — Source data Fig. 1 [file 44319_2024_170_MOESM4_ESM.zip]

Archive with 29 entries (22 files):
- Figure 1 Source Data/Panel 1A/
- Figure 1 Source Data/Panel 1A/Pax3Cre-Dlg1FF-inset-10x.tif
- Figure 1 Source Data/Panel 1A/Pax3Cre-Dlg1FF-left-2x.tif
- Figure 1 Source Data/Panel 1A/Pax3Cre-Dlg1FF-right-2x.tif
- Figure 1 Source Data/Panel 1A/Thumbs.db
- Figure 1 Source Data/Panel 1A/Wildtype-2x.tif
- Figure 1 Source Data/Panel 1A/Wildtype-inset-10x.tif
- Figure 1 Source Data/Panel 1B/
- Figure 1 Source Data/Panel 1B/Pax3Cre-Dlg1FF-Focused Images_RGB.tif
- Figure 1 Source Data/Panel 1B/Pax3Cre-Dlg1FF-Focused Images-RGB_405-SD .tif
- Figure 1 Source Data/Panel 1B/Pax3Cre-Dlg1FF-Focused Images-RGB_561-SD.tif
- Figure 1 Source Data/Panel 1B/Thumbs.db
- Figure 1 Source Data/Panel 1B/Wildtype-Focused Images_RGB.tif
- Figure 1 Source Data/Panel 1B/Wildtype-Focused Images_RGB_405-SD .tif
- Figure 1 Source Data/Panel 1B/Wildtype-Focused Images_RGB_561-SD.tif
- Figure 1 Source Data/Panel 1C/
- Figure 1 Source Data/Panel 1C/Excel-cilium length.xlsx
- Figure 1 Source Data/Panel 1D/
- Figure 1 Source Data/Panel 1D/Excel-ac-tubulin intensity.xlsx
- Figure 1 Source Data/Panel 1F/
- Figure 1 Source Data/Panel 1F/DLG1.Tif
- Figure 1 Source Data/Panel 1F/DLG1_with-ladder.Tif
- Figure 1 Source Data/Panel 1F/figure1F_labeling.tif
- Figure 1 Source Data/Panel 1F/GAPDH.Tif
- Figure 1 Source Data/Panel 1F/Thumbs.db
- Figure 1 Source Data/Panel 1G/
- Figure 1 Source Data/Panel 1G/cilium-length-automated-analysis.xlsx
- Figure 1 Source Data/Panel 1H/
- Figure 1 Source Data/Panel 1H/ciliation-frequecy-automated-analysis.xlsx
