# Supplementary material for: DLG1 functions upstream of SDCCAG3 and IFT20 to control ciliary targeting of polycystin-2
Source: EMBO Rep. 2024 Jun 7;25(7):3040–63. doi: 10.1038/s44319-024-00170-1 (PMC11239879; doi:10.1038/s44319-024-00170-1)
Supplement: Supplementary file 4 — Source data Fig. 1 [file 44319_2024_170_MOESM4_ESM.zip › Figure 1 Source Data/Panel 1C/Excel-cilium length.xlsx]

## Sheet: Sheet1
Wildtype				Pax3Cre;Dlg1 FF
#	cilium length (um)		#	cilium length (um)
1	1.49		1	2.23
2	2.44		2	2.05
3	3.55		3	3.08
4	3.22		4	3.65
5	1.37		5	3.22
6	1.82		6	4.15
7	1.23		7	1.53
8	1.34		8	3
9	3.03		9	3.05
10	1.7		10	3.23
11	1.55		11	3.68
12	1.32		12	2.48
13	0.91		13	3.6
14	1.49		14	4.21
15	2.39		15	3.47
16	1.65		16	1.95
17	2.53		17	3.08
18	1.81		18	3.02
19	1.32		19	1.42
20	0.9		20	2.08
21	2.01		21	2.54
22	1.89		22	2.05
23	1.73		23	2.25
24	2.5		24	1.5
25	2.02		25	1.08
26	1.81		26	2.21
27	2.14		27	2.7
28	1.22		28	3.05
29	1.5		29	2.42
30	1.05		30	1.86
31	1.53		31	1.39
32	1.74		32	2.04
33	1.41		33	1.94
34	2.03		34	2.95
35	2.05		35	3.17
36	2.63		36	2.6
37	2.97		37	3.21
38	2.98		38	2.55
39	1.59		39	4.46
40	4.72		40	2.93
41	1.92		41	2.43
42	4.06		42	1.8
43	2.89		43	3.36
44	2.12		44	3.26
45	2.34		45	1.92
46	1.75		46	2.81
47	2.39		47	3.11
48	3.77		48	3.64
49	1.79		49	3.59
50	3.26		50	1.22
51	2.22		51	2.28
52	3.66		52	3.37
53	5.43		53	4.3
54	2.76		54	2.74
55	1.76		55	2.51
56	1.64		56	2.8
57	1.77		57	3.5
58	1.12		58	5.91
59	1.76		59	1.98
60	1.76		60	1.13
61	1.43		61	1.62
62	5.36		62	1.29
63	3.72		63	2.74
64	2.59		64	3.39
65	2.02		65	4.71
66	0.96		66	3.23
67	1.71		67	2.63
68	1.61		68	2.13
69	1.59		69	2.25
70	2.56		70	5.65
71	3.68		71	3.24
72	3.86		72	4.46
73	1.55		73	1.73
74	2.53		74	1.58
75	3.05		75	2.01
76	3.28		76	1.84
77	2.73		77	1.22
78	2.94		78	1.42
79	3.72		79	2.31
80	1.37		80	1.74
81	2.22		81	3.03
82	2.4		82	1.93
83	4.71		83	2.01
84	3.49		84	4.43
85	2.47		85	2.5
86	2.96		86	3.07
87	1.51		87	1.78
88	3.18		88	1.82
89	2.38		89	2.69
90	1.61		90	3.33
91	1.26		91	4.42
92	1.43		92	2.88
93	2.21		93	1.85
94	1.42		94	3.38
95	1.37		95	1.61
96	3.43		96	1.68
97	3.46		97	2.32
98	1.25		98	3.85
99	0.64		99	4.05
100	2.36		100	1.79
101	1.75		101	2.62
102	1.07		102	2.41
103	1.28		103	3.03
104	1.43		104	3.97
105	4.41		105	2.34
106	1.92		106	3.11
107	2.88		107	4.18
108	1.92		108	2.94
109	4.25		109	3.48
110	1.6		110	3.77
111	1.23		111	3.28
112	1.43		112	2.93
113	1.57		113	2.93
114	2.51		114	1.54
115	2.87		115	1.82
116	3.09		116	5.39
117	2.3		117	6.68
118	1.77		118	2.54
119	1.16		119	4.38
120	2.18		120	7.78
121	4.16		121	2.56
122	2.04		122	1.75
123	1.89		123	3.67
124	1.9		124	3.29
125	1.06		125	4.3
126	4.42		126	3.4
127	1.58		127	2.73
128	4.04		128	3.35
129	1.85		129	2.14
130	1.29		130	5.22
131	1.19		131	2.88
132	1.78		132	3.98
133	1.52		133	2.92
134	2.13		134	4.62
135	2.64		135	3.95
136	5.44		136	3.69
137	2.4		137	1.92
138	1.1		138	4.23
139	1.2		139	2.64
140	1.61		140	4
141	2.8		141	4.35
142	2.69		142	2.66
143	3.7		143	4.92
144	1.15		144	4.38
145	1.69		145	2.93
146	5.06		146	2.83
147	1.09		147	3.17
148	1.79		148	3.54
149	1.83		149	3.17
150	1.53		150	3.77
151	3.7		151	1.75
152	4.05		152	3.53
153	3.7		153	1.77
154	1.83		154	2.13
155	1.2		155	4.77
156	2.47		156	4.19
157	2.19		157	3.04
158	1.72		158	5.61
159	1.41		159	4.31
160	2.05		160	4.43
161	3.66		161	3.43
162	2.1		162	2.02
163	1.76		163	4.19
164	3.94		164	7.28
165	2.54		165	2.58
166	2.45		166	3.11
167	3.24		167	3.68
168	3.02		168	2.51
169	1.93		169	1.62
170	1.68		170	3.81
171	2.06		171	5.2
172	2.89		172	5.99
173	1.84		173	3.54
174	4.01		174	4.28
175	2.92		175	1.43
176	3.42		176	4.91
177	3.39		177	2.18
178	2.17		178	3.58
179	2.9		179	3.47
180	1.44		180	5.93
181	2.34		181	3.81
182	1.43		182	3.31
183	1.35		183	1.77
184	1.88		184	3.86
185	1.52		185	2.29
186	2.86		186	2.27
187	1.82		187	5.02
188	4.34		188	3.59
189	3.2		189	4.2
190	1.98		190	3.47
191	0.74		191	5.98
192	0.56		192	1.5
193	1.85		193	6.24
194	3.8		194	4.47
195	3.06		195	3.49
196	3.25		196	3.19
197	1.93		197	3.35
198	1.3		198	1.63
199	2.79		199	4.33
200	2.13		200	4.88
201	0.79		201	2.41
202	2.54		202	5.66
203	2.46		203	6.37
204	3.36		204	6.19
205	1.85		205	4.11
206	1.26		206	2.99
207	3.36		207	3.04
208	1.9		208	1.93
209	1.42		209	0.83
210	1.31		210	3.61
211	0.86		211	4.5
212	1.29		212	2.04
213	2.24		213	2.47
214	3.65		214	3.41
215	2.15		215	4.45
216	1.84		216	2.09
217	1.67		217	2.76
218	1.11		218	4.59
219	3.89		219	3.84
220	2.1		220	6.39
221	2.27		221	5.48
222	1.68		222	2.85
223	1.93		223	5.29
224	2.04		224	2.71
225	1.54		225	1.78
226	1.09		226	3.29
227	1.66		227	2.28
228	1.66		228	4.37
229	1.82		229	1.03
230	1.95		230	4.08
231	1.51		231	4.34
232	0.85		232	5.99
233	2.73		233	3.52
234	1.99		234	1.14
235	3.18		235	2.85
236	2.81		236	2.22
237	2.26		237	2.73
238	2.07		238	2.21
239	4.64		239	3.84
240	2.41		240	1.3
241	2.25		241	1.75
242	3.36		242	3.84
243	2.7		243	4.89
244	4.09		244	4.37
245	3.75		245	1.7
246	3.58		246	2.55
247	3.15		247	3.52
248	1.43		248	2.94
249	2		249	3.1
250	3.13		250	2.43
251	1.29		251	3.12
252	4.18		252	2.31
253	3.15
254	1.01
255	0.97
256	1.84
257	1.42
258	1.41
259	1.75
260	2.58
261	1.9
262	4.44
263	3.29
264	2.81
265	2.2
266	1.21
267	2.36
268	1.7
269	2.37
270	3.33
271	3.11
272	3.29
273	2.89
274	1.82
275	2.08
276	1.85
277	2.07
278	1.42
279	1.38
280	3.01
281	3.87
282	1.69
283	1.25
284	1.33
285	1.6
286	3.08
287	2.61
288	2.05
289	3.12
290	3.62
291	4.14
292	3.17
293	2.87
294	2
295	3.07
296	1.72
297	1.56
298	1.13
299	1.14
300	1.18
301	1.29
302	1.09
303	1.74
304	2.15
305	1.85
306	1.58
307	1.09
308	1.47
309	4.19
310	1.93
311	1.5
312	1.21
313	1.87
314	1.54
315	2.53
316	3.15
317	2.4
318	2.06
319	3.14
320	2.23
321	1.6
322	3.7
323	2.21
324	2.09
325	1.98
326	2.33
327	3.08
328	1.92
329	1.87
330	2.29
331	2.05
332	1.44
333	2.64
334	2.45
335	3.17
336	4.77
337	1.88
338	1.88
339	1.43
340	2.7
341	2
342	1.77
343	1.83
344	1.13
345	1.3
346	4.98
347	1.47
348	2.47
349	3.84
350	0.99
351	1.02
352	0.79
353	1.45
354	3.88
355	1.37
356	1.98
357	1.19
358	3.95
359	4.24
360	1.9
361	4.58
362	2.83
363	1.7
364	3.05
365	0.96
366	1.05
367	1.24
368	2.54
369	1.53
370	3.31
371	3.1
372	3.13
373	1.17
374	1.14
375	1.09
376	1.79
377	0.88
378	1.07
379	0.72
380	1.22
381	2.32
382	1.07
383	0.98
384	0.96
385	2.37
386	1.27
387	2.51
388	1.36
389	1.72
390	2.29
391	1.3
392	1.86
393	1.43
394	1.55
395	2.6
396	1.85
397	2.21
398	2.73
399	0.92
400	1.53
401	1.31
402	1.7
403	2.23
404	1.07
405	2.71
406	2.68
407	1.74
408	1.36
409	1.34
410	2.07
411	3.54
412	1.92
413	3.62
414	2.37
415	1.95
416	1.59
417	1.22
418	1.61
419	1.15
420	1.11
421	2.16
422	1.09
423	3.4
424	1.34
425	1.85
426	1.4
427	1.41
428	2.71
429	1.99
430	4.09
431	1.51
432	2.11
433	2.99
434	1.63
435	1.88
436	1.84
437	1.31
