# Supplementary material for: DLG1 functions upstream of SDCCAG3 and IFT20 to control ciliary targeting of polycystin-2
Source: EMBO Rep. 2024 Jun 7;25(7):3040–63. doi: 10.1038/s44319-024-00170-1 (PMC11239879; doi:10.1038/s44319-024-00170-1)
Supplement: Supplementary file 4 — Source data Fig. 1 [file 44319_2024_170_MOESM4_ESM.zip › Figure 1 Source Data/Panel 1D/Excel-ac-tubulin intensity.xlsx]

## Sheet: Sheet1
Wildtype					Pax3Cre-DLg1FF
#	SumIntensity				#	SumIntensity
1	1831				1	5990
2	2686.67				2	4785.33
3	1106.33				3	7018
4	1076				4	8331.33
5	1092.67				5	6788
6	1529.33				6	3670.67
7	1313				7	4010.67
8	1102				8	2510
9	893				9	2880
10	1385				10	2262.67
11	3234.33				11	9906
12	1197				12	6266
13	583				13	3289.33
14	400.67				14	5234.67
15	270.33				15	3347.33
16	3443				16	5245.33
17	3200.67				17	12476
18	1084				18	16342
19	747				19	8250.67
20	528.33				20	9853.33
21	8484.67				21	8137.33
22	7179.33				22	12386.7
23	9044				23	17181.3
24	7830				24	5308.67
25	6999.33				25	16394
26	3802.67				26	14002
27	2366.67				27	9768.67
28	2514				28	11433.3
29	1300.67				29	3156
30	682.67				30	4878.67
31	6546.67				31	3848
32	4505.33				32	7657.33
33	2554.67				33	7531.33
34	5527.33				34	9267.33
35	2203.33				35	3750.67
36	6712				36	4370.67
37	2260				37	2674
38	5006.67				38	3340.67
39	13164.7				39	4750
40	10534				40	6529.33
41	8796				41	7700.67
42	4801.33				42	3383.33
43	6610				43	6199.33
44	3676.67				44	6350
45	10000				45	2518
46	3121.33				46	1530.67
47	1238.67				47	860
48	910				48	1662
49	2661.33				49	7412.67
50	1512.67				50	11067.3
51	769.33				51	8852
52	3382.67				52	3654.67
53	2739.33				53	9786
54	1981.33				54	10075.3
55	2995.33				55	7488
56	3353.33				56	10776.7
57	5871.33				57	5053.33
58	4021.33				58	10003.3
59	3848.67				59	8855.33
60	11128.7				60	6954.67
61	10796.7				61	5766.67
62	5132				62	3560.67
63	7834				63	5671.33
64	4711.33				64	5018
65	439.33				65	4187.33
66	875.33				66	6994
67	9138				67	6736.67
68	10723.3				68	12686
69	1390				69	27582.7
70	1662.67				70	18342
71	1427.33				71	14523.3
72	3160				72	27374
73	5154.67				73	24623.3
74	4382.67				74	20990.7
75	6554				75	10614
76	1250				76	33942.7
77	2641.33				77	23459.3
78	1570.67				78	21984
79	2683.33				79	33829.3
80	2667.33				80	23004
81	1096.67				81	21456
82	806				82	14120.7
83	263.33				83	13480.7
84	838				84	26694
85	1052				85	25014.7
86	653.33				86	14620.7
87	4240				87	19916
88	1419.33				88	22097.3
89	4319.33				89	26693.3
90	13188.7				90	18658
91	2066.67				91	18101.3
92	2220.67				92	27053.3
93	4170.67				93	19058
94	1536				94	10855.3
95	4570.67				95	8646.67
96	2747.33				96	5354.67
97	2562				97	6246.67
98	4196				98	13574
99	1206.67				99	3920.67
100	1018.67				100	21125.3
101	1034				101	20171.3
102	946				102	21914.7
					103	22366
					104	9766.67
					105	9256.67
					106	9702
					107	10255.3
					108	3874.67
					109	7646
