# Supplementary material for: DLG1 functions upstream of SDCCAG3 and IFT20 to control ciliary targeting of polycystin-2
Source: EMBO Rep. 2024 Jun 7;25(7):3040–63. doi: 10.1038/s44319-024-00170-1 (PMC11239879; doi:10.1038/s44319-024-00170-1)
Supplement: Supplementary file 4 — Source data Fig. 1 [file 44319_2024_170_MOESM4_ESM.zip › Figure 1 Source Data/Panel 1G/cilium-length-automated-analysis.xlsx]

## Sheet: cilium-length-automated
WT	Dlg1-/-	Dlg1-/-w/ mCh-DLG1
0.521739	0.652174	1.69565
0.652174	0.521739	0.782609
1.82609	1.43478	1.43478
0.913043	1.04348	0.913043
0.652174	1.69565	1.69565
1.04348	4.04348	0.782609
0.913043	1.56522	1.82609
0.652174	2.34783	1.30435
0.521739	1.56522	1.56522
1.04348	3	1.17391
1.43478	1.95652	1.56522
0.913043	2.08696	0.913043
0.782609	2.08696	1.30435
0.782609	1.95652	1.56522
0.521739	2.6087	0.521739
1.04348	2.08696	1.56522
1.17391	2.08696	1.30435
0.913043	3.52174	1.69565
1.30435	0.652174	0.913043
0.913043	1.43478	1.43478
0.521739	0.782609	1.17391
0.782609	1.95652	1.82609
1.43478	1.95652	1.04348
0.391304	2.21739	1.56522
0.782609	0.913043	0.782609
1.30435	2.21739	1.69565
0.913043	1.17391	2.21739
1.95652	4.04348	1.17391
1.04348	3	1.04348
0.913043	2.73913	1.17391
2.47826	0.782609	1.78261
0.913043	3.65217	1.43478
0.521739	2.47826	1
0.391304	0.521739	0.652174
0.521739	1.95652	1.04348
0.652174	1.69565	1.13043
1.17391	1.30435	2.21739
0.913043	1.17391	0.913043
0.521739	0.782609	0.782609
0.913043	1.04348	0.782609
0.782609	1.43478	0.913043
0.652174	2.21739	2.21739
2.08696	1.30435	2.47826
2.21739	0.521739	0.521739
0.652174	2.34783	0.913043
1.04348	1.17391	2.08696
1.04348	1.30435	2.47826
1.82609	0.521739	1.17391
1.04348	1.69565	0.782609
1.17391	3	1.56522
1.82609	1.17391	0.782609
1.04348	0.391304	1.43478
1.04348	2.47826	1.04348
0.913043	0.521739	1.26087
0.913043	1.04348	0.913043
0.652174	2.47826	0.652174
1.56522	3.52174	0.913043
1.69565	1.30435	0.521739
0.913043	1.17391	1.17391
1.56522	0.521739	2.47826
0.391304	1.30435	1.04348
0.782609	1.56522	1.30435
1.04348	1.69565	1.56522
1.17391	1.95652	1.82609
1.56522	0.652174	0.652174
1.69565	0.521739	3
0.652174	0.521739	1.69565
2.47826	1.30435	0.782609
1.43478	1.17391	2.86957
1.04348	1.43478	1.30435
1.17391	3.26087	0.913043
1.69565	0.391304	0.391304
0.391304	0.913043	2.47826
0.521739	1.30435	0.521739
0.913043	1.95652	0.782609
0.652174	1.82609	3.65217
0.782609	2.08696	2.73913
0.391304	0.913043	0.782609
0.913043	1.30435	0.304348
1.04348	1.17391	0.652174
1.17391	0.652174	0.652174
1.95652	1.04348	3
0.913043	0.913043	0.652174
0.521739	3.65217	1.30435
0.782609	1.30435	3.91304
0.521739	1.95652	0.521739
1.30435	0.521739	0.521739
0.782609	1.56522	2.08696
0.391304	0.391304	0.782609
0.521739	1.69565	2.08696
0.913043	2.47826	1.56522
1.30435	2.6087	1.56522
0.652174	1.82609	1.56522
1.30435	2.21739	0.913043
1.30435	2.08696	0.38051
0.913043	0.782609	0.887858
0.782609	1.30435	0.761021
0.652174	1.95652	1.64888
0.782609	2.86957	0.634184
1.04348	2.73913	0.761021
0.521739	0.913043	1.01469
0.913043	0.782609	0.634184
0.521739	0.652174	1.01469
0.521739	2.86957	0.38051
0.521739	0.782609	0.634184
0.521739	0.652174	0.761021
1.17391	2.08696	1.01469
0.913043	1.56522	0.507347
0.913043	1.30435	0.507347
0.782609	3.78261	0.634184
0.652174	1.17391	0.634184
0.391304	0.652174	0.634184
0.391304	2.08696	0.507347
0.652174	2.08696	0.507347
0.521739	0.652174	0.634184
0.782609	0.913043	1.01469
0.652174	1.56522	0.634184
1.17391	3.65217	0.761021
1.04348	0.521739	1.14153
0.913043	2.6087	0.507347
1.30435	2.34783	1.14153
1.17391	2.73913	1.26837
0.913043	1.43478	1.52204
0.782609	2.47826	0.634184
1.56522	1.82609	1.01469
1.04348	2.47826	1.14153
0.521739	1.17391	1.01469
0.652174	1.95652	1.90255
1.43478	1.56522	1.14153
1.04348	0.391304	0.761021
0.391304	1.56522	1.52204
0.782609	1.04348	1.01469
0.782609	1.30435	1.64888
0.913043	1.56522	1.14153
0.521739	0.652174	2.15623
1.82609	0.913043	0.507347
0.782609	1.56522	0.507347
0.521739	0.521739	1.3952
0.913043	2.21739	0.887858
1.04348	1.30435	0.887858
2.34783	1.95652	1.64888
0.782609	1.43478	1.26837
0.652174	2.21739	0.507347
0.521739	1.04348	1.14153
0.521739	2.86957	1.14153
0.913043	0.782609	0.38051
0.782609	1.30435	0.761021
1.30435	2.6087	1.01469
2.47826	0.913043	1.01469
1.04348	1.82609	1.14153
0.652174	1.04348	1.01469
0.652174	1.30435	2.02939
0.521739	2.21739	1.52204
2.08696	0.652174	1.01469
0.782609	2.34783	1.52204
1.04348	0.782609	1.77572
0.782609	1.30435	0.887858
1.30435	0.887858	1.01469
0.913043	1.14153	1.26837
1.04348	1.14153	1.01469
0.652174	1.52204	0.507347
0.391304	1.39521	1.01469
0.782609	2.02939	1.90255
1.69565	0.38051	1.26837
1.04348	1.14153	1.01469
0.521739	1.26837	1.14153
2.08696	1.52204	1.90255
0.521739	1.01469	0.634184
3.13043	1.26837	1.14153
1.43478	1.52204	1.01469
1.17391	1.77571	1.3952
2.21739	1.26837	1.14153
0.652174	0.634184	1.52204
0.913043	2.79041	1.3952
0.913043	1.14153	0.887858
0.652174	3.8051	0.761021
2.21739	1.26837	1.14153
0.887858	0.761021	0.634184
0.634184	0.761021	0.887858
1.26837	2.02939	1.26837
1.14153	1.14153	1.01469
1.01469	1.01469	0.887858
0.887858	1.64888	1.01469
0.887858	1.26837	1.3952
1.26837	0.887858	0.887858
1.64888	1.39521	0.761021
0.507347	1.39521	0.887858
1.77571	2.91725	1.52204
1.14153	1.64888	1.3952
1.01469	0.507347	1.14153
1.39521	0.507347	0.761021
1.39521	2.15623	0.887858
1.01469	2.79041	1.01469
1.14153	0.634184	0.634184
0.761021	3.8051	0.761021
2.02939	1.01469	2.02939
1.14153	0.761021	1.3952
1.26837	2.15623	0.634184
0.761021	1.64888	0.634184
1.52204	0.761021	1.3952
1.14153	2.4099	0.887858
0.887858	1.52204	1.14153
1.52204	1.39521	1.52204
1.64888	1.14153	1.64888
1.14153	2.02939	1.64888
0.887858	1.01469	1.26837
0.38051	1.52204	1.77572
0.38051	2.28306	1.14153
0.507347	1.52204	1.01469
0.761021	1.52204	1.01469
0.634184	1.52204	1.52204
0.887858	1.64888	0.634184
1.26837	1.26837	1.26837
0.634184	1.01469	1.64888
0.761021	1.14153	0.507347
0.887858	0.887858	0.887858
0.761021	1.52204	0.634184
1.01469	0.761021	1.3952
1.26837	1.77571	0.634184
0.634184	3.04408	1.64888
1.64888	1.77571	2.28306
1.01469	1.14153	0.38051
1.01469	0.38051	1.77572
1.26837	1.77571	2.02939
1.26837	0.761021	2.15623
0.887858	1.52204	1.01469
0.761021	1.14153	0.761021
0.887858	1.64888	1.52204
0.761021	1.01469	1.52204
1.14153	2.91725	1.01469
1.39521	2.53674	0.887858
1.14153	1.14153	1.14153
1.01469	1.01469	1.52204
0.887858	0.761021	1.26837
0.887858	1.39521	1.14153
0.761021	1.52204	1.52204
1.14153	2.28306	0.887858
0.634184	1.39521	0.760976
1.14153	1.90255	1.7122
0.761021	1.01469	1.14146
1.52204	2.28306	1.14146
0.634184	1.90255	1.7122
0.761021	1.14153	1.14146
1.26837	1.01469	0.95122
0.761021	1.39521	1.37561
0.761021	1.52204	0.95122
1.26837	2.79041	0.760976
1.52204	3.29776	1.52195
1.01469	0.507347	1.33171
1.39521	1.26837	1.52195
0.38051	1.14153	1.61463
0.38051	2.66357	1.7122
0.761021	2.02939	0.95122
1.14153	1.39521	2.85366
1.77571	1.52204	0.760976
0.761021	1.01469	2.09268
0.761021	1.39521	2.47317
1.14153	0.507347	1.33171
0.634184	1.01469	0.760976
1.01469	3.17092	2.47317
0.38051	0.761021	0.136585
0.761021	1.26837	1.90244
0.634184	3.04408	0.570732
0.634184	0.761021	2.09268
0.634184	0.761021	2.28293
0.761021	0.761021	2.28293
1.52204	1.26837	1.14146
0.761021	1.39521	0.95122
0.761021	0.887858	1.61463
0.761021	1.01469	1.7122
1.14153	0.507347	1.52195
0.634184	0.887858	1.90244
0.507347	0.507347	2.28293
0.887858	0.253674	0.570732
0.761021	0.38051	1.52195
0.761021	0.887858	0.760976
1.39521	1.77571	0.760976
0.761021	0.634184	1.52195
0.761021	0.634184	1.14146
0.887858	0.634184	2.09268
0.761021	1.77571	1.14146
2.28306	0.887858	0.570732
1.01469	0.887858	0.760976
0.887858	1.52204	0.95122
2.15623	0.507347	1.14146
1.64888	1.39521	2.85366
0.38051	1.64888	0.234146
1.26837	1.01469	0.760976
0.761021	0.887858	0.760976
3.55143	1.64888	0.570732
2.53674	2.4099	1.33171
2.79041	2.91725	2.28293
0.887858	1.26837	0.570732
1.14153	1.77571	0.853659
1.14153	3.55143	2.47317
0.634184	1.26837	1.7122
1.01469	0.507347	1.52195
0.761021	1.26837	0.95122
0.507347	2.28306	0.0439024
0.761021	0.887858	1.14146
1.52204	2.66357	2.28293
0.761021	1.01469	0.0926829
1.14153	1.39521	0.570732
2.15623	1.64888	1.14146
0.38051	1.39521	2.09268
0.634184	1.01469	1.14146
0.38051	2.28306	1.33171
1.64888	2.66357	2.85366
0.634184	1.01469	1.52195
0.634184	2.28306	1.33171
1.01469	1.39521	0.95122
0.761021	0.634184	0.95122
0.507347	1.01469	1.52195
0.761021	0.761021	1.90244
0.38051	1.26837	2.85366
1.39521	0.38051	1.52195
1.39521	1.52204	1.90244
1.26837	3.42459	0.380488
1.26837	0.761021	1.33171
1.14153	1.14153	0.760976
0.761021	0.634184	1.14146
0.887858	0.887858	1.90244
2.15623	1.01469	1.52195
0.761021	1.52204	1.14146
1.01469	1.64888	2.85366
0.253674	1.01469	1.14146
1.01469	0.761021	0.95122
0.634184	0.507347	0.95122
0.634184	1.14153	2.09268
0.38051	0.761021	2.47317
0.507347	1.14153	2.47317
0.38051	3.04408	1.7122
0.761021	0.507347	1.52195
0.507347	0.761021	0.570732
0.761021	0.761021	2.28293
1.26837	0.507347	1.14146
0.507347	0.507347	1.33171
1.77571	1.14153	1.90244
0.38051	1.64888	1.33171
0.507347	1.14153	2.28293
0.761021	2.53674	0.760976
0.570732	2.15623	0.570732
0.570732	2.79041
0.95122	1.26837
0.95122	1.14153
0.760976	1.52204
1.14146	1.64888
0.570732	0.634184
1.52195	0.634184
0.95122	0.761021
0.760976	0.634184
0.760976	0.887858
0.760976	1.77571
0.760976	1.14153
1.90244	2.66357
0.760976	1.64888
0.760976	2.02939
0.95122	0.634184
0.760976	0.887858
0.760976	1.26837
0.570732	1.14153
1.33171	2.02939
0.570732	1.26837
1.14146	1.39521
0.760976	1.52204
1.52195	1.14153
1.52195	0.507347
0.760976	1.14153
0.760976	0.761021
0.95122	0.634184
0.760976	1.01469
2.09268	1.52204
0.760976	0.761021
1.52195	1.64888
0.95122	1.26837
0.95122	1.90255
1.14146	0.38051
1.14146	1.77571
0.570732	0.887858
0.95122	0.38051
0.95122	1.01469
1.14146	0.887858
0.95122	0.887858
0.760976	1.52204
0.760976	1.01469
0.760976	1.01469
1.71219	1.90255
1.90244	0.38051
0.95122	1.14153
0.95122	0.507347
2.09268	1.26837
0.760976	0.507347
0.95122	2.53674
1.90244	0.507347
0.95122	1.39521
1.14146	0.507347
0.95122	1.14153
0.760976	1.14153
0.95122	0.761021
1.14146	0.887858
1.14146	1.64888
1.52195	0.634184
0.95122	1.14153
0.760976	1.39521
0.760976	1.14153
0.95122	2.53674
1.14146	1.90255
0.760976	0.887858
0.760976	1.90255
1.52195	1.52204
0.95122	1.26837
0.760976	0.887858
0.760976	0.887858
0.95122	0.887858
1.33171	1.14153
0.760976	1.26837
0.95122	0.634184
0.570732	0.887858
0.570732	1.33171
	1.52195
	2.66342
	0.95122
	2.47317
	0.570732
	2.85366
	1.14146
	1.52195
	0.570732
	1.90244
	1.52195
	0.95122
	1.14146
	2.09268
	0.570732
	0.760976
	0.95122
	0.95122
	0.570732
	0.570732
	1.52195
	2.28293
	0.760976
	0.760976
	1.33171
	2.28293
	1.14146
	1.90244
	0.95122
	1.52195
	0.570732
	0.570732
	2.47317
	0.760976
	1.52195
	1.52195
	0.95122
	1.71219
	1.14146
	1.14146
	1.14146
	1.52195
	0.570732
	0.760976
	1.14146
	1.14146
	1.71219
	0.570732
	0.760976
	2.85366
	0.95122
	1.52195
	0.760976
	2.47317
	2.66342
	1.33171
	1.33171
	1.33171
	1.14146
	0.95122
	0.95122
	0.570732
	1.14146
	1.52195
	1.14146
	2.66342
	1.52195
	2.66342
	1.71219
	1.52195
	1.33171
	3.61463
	1.71219
