# Supplementary material for: DLG1 functions upstream of SDCCAG3 and IFT20 to control ciliary targeting of polycystin-2
Source: EMBO Rep. 2024 Jun 7;25(7):3040–63. doi: 10.1038/s44319-024-00170-1 (PMC11239879; doi:10.1038/s44319-024-00170-1)
Supplement: Supplementary file 4 — Source data Fig. 1 [file 44319_2024_170_MOESM4_ESM.zip › Figure 1 Source Data/Panel 1H/ciliation-frequecy-automated-analysis.xlsx]

## Sheet: Sheet1
WT	Dlg1-/-	Dlg1-/- w/ mCh-DLG1
69.7674	90.625	42
68.8525	88.4058	80
42.5926	82.5397	88
68.421	80	80.7692
48.3871	89.3617
89.2857	78.6885	36.7347
96.4286	73.3333	61.2903
83.3333	77.5	39.5349
88.6364		54.054
80.303
45.3333	38.5714	54.0984
51.5625	26.087	50
41.791	44.7761	44.5946
47.8873	42.4242	43.8356
52.1127	27.5362	53.125
69.0476	29.2135	50
72.5	50	44.6154
71.4286	33.3333	46.6667
56.6038	34.6154	53.9682
72.3404	36.4865	42.8571
58.8235	75	75.8621
63.0435	86.3636	71.9298
59.6154	84	73.0769
73.3333	86.6667	78.3333
71.4286	74.4681	70
61.8182	32.7273	79.0323
48.9796	25.4902	69.4444
50	22.807	86.1539
38.7097	25.9259	81.9672
45.1613		82.8125
28.5714	42.2535	49.1525
42.3077	18.4615	77.7778
40.8163	17.5439	70.8333
41.6667	27.5362	73.0769
40	53.6232	76.7857
49.1228	52.6316	74.5098
45.098	45.7143	58.4615
51.9231	42.029	42.4242
53.0612	63.6364	55
59.5745	46.0318	82.6087
