# Supplementary material for: DLG1 functions upstream of SDCCAG3 and IFT20 to control ciliary targeting of polycystin-2
Source: EMBO Rep. 2024 Jun 7;25(7):3040–63. doi: 10.1038/s44319-024-00170-1 (PMC11239879; doi:10.1038/s44319-024-00170-1)
Supplement: Supplementary file 5 — Source data Fig. 3 [file 44319_2024_170_MOESM5_ESM.zip]

Archive with 23 entries (18 files):
- Figure 3 Source Data/Panel 3B/
- Figure 3 Source Data/Panel 3B/SDCCAG3_IMCD3_n=3.xlsx
- Figure 3 Source Data/Panel 3C/
- Figure 3 Source Data/Panel 3C/DLG1_with-ladder.Tif
- Figure 3 Source Data/Panel 3C/figure3C_labeling.tif
- Figure 3 Source Data/Panel 3C/GAPDH.Tif
- Figure 3 Source Data/Panel 3C/GAPDH_with-ladder.Tif
- Figure 3 Source Data/Panel 3C/IFT20_with-ladder.Tif
- Figure 3 Source Data/Panel 3C/SDCCAG3_with-ladder.Tif
- Figure 3 Source Data/Panel 3D/
- Figure 3 Source Data/Panel 3D/DLG1.Tif
- Figure 3 Source Data/Panel 3D/DLG1_with-ladder.Tif
- Figure 3 Source Data/Panel 3D/figure3D_labeling.tif
- Figure 3 Source Data/Panel 3D/GAPDH.Tif
- Figure 3 Source Data/Panel 3F/
- Figure 3 Source Data/Panel 3F/SDCCAG3_mCCD_n=3.xlsx
- Figure 3 Source Data/Panel 3G/
- Figure 3 Source Data/Panel 3G/DLG1_with-ladder.Tif
- Figure 3 Source Data/Panel 3G/figure3G_labeling.tif
- Figure 3 Source Data/Panel 3G/GAPDH.Tif
- Figure 3 Source Data/Panel 3G/GAPDH_with-ladder.Tif
- Figure 3 Source Data/Panel 3G/IFT20_with-ladder.Tif
- Figure 3 Source Data/Panel 3G/SDCCAG3_with-ladder.Tif
