# Supplementary material for: DLG1 functions upstream of SDCCAG3 and IFT20 to control ciliary targeting of polycystin-2
Source: EMBO Rep. 2024 Jun 7;25(7):3040–63. doi: 10.1038/s44319-024-00170-1 (PMC11239879; doi:10.1038/s44319-024-00170-1)
Supplement: Supplementary file 5 — Source data Fig. 3 [file 44319_2024_170_MOESM5_ESM.zip › Figure 3 Source Data/Panel 3B/SDCCAG3_IMCD3_n=3.xlsx]

## Sheet: IMCD3
mean fluorescence intensity (n=3)
WT	Dlg1-/-	Dlg1-/- w/ mCh-DLG1
40.5513	27.396	55.9693
42.5437	67,621*	50.296
0	23.421	40.0233
39.6687	27.838	39.41
27.4367	10.4373	70.6157
23.8757	0	24.894
62.9983	47,18767*	41.7007
43.0467	0	75.0047
17.811	15.0883	64.129
8.564	15.673	74.147
43.615	22.1483	50.245
58.663	6.99933	72.868
107,5263*	17.83	38.5643
85.7437	0	70.9503
41.868	0	16.4713
29.1083	21.716	43.7243
29.7347	14.6543	24.4083
30.6227	0	38.8913
63.5347	15.2073	41.6613
35.1237	0	35.789
54.376	19.6893	55.2737
0	6.10667	75.072
60.393	28.5863	34.3627
30.181	17.9007	55.6213
42.055	14.7357	57.637
38.8647	0	29.0403
36.3083	19.3487	40.8943
51.2973	25.0433	44.5743
3.27133	19.1743	80.4297
45.006	20.734	31.123
22.0933	9.362	53.2423
49.1947	17.2643	54.3243
64.602	25.454	45.8997
33.1463	28.317	38.9883
53.8487	0	43.296
50.465	6.14733	38.5247
47.9483	23.792	36.7097
0	6.07333	29.159
23.0157	11.543	43.1293
10.4867	22.519	77.5193
24.7	37.3637	7.53033
26.8743	10.6107	39.7753
43.4133	1.16867	20.7757
21.319	17.8293	83.259
64.019	30.3897	46.2503
39.9213	10.082	38.616
17.1597	11.4203	31.865
41.4093	15.2347	71.7917
31.7887	9.77167	60.7173
16.1903	21.9333	72.143
60.791	12.718	64.2187
51.5387	7.484	47.6907
61.9267	14.5377	42.9517
44.6323	15.7617	46.5083
113.588	13.1973	90.5683
104.577	0	22.6357
70.098	7.48033	50.793
54.3883	14.863	42.2085
99.9913	16.659	33.4237
99.295	15.7507	27.3857
57.2313	2.27367	39.307
40.209	9.109	34.6357
87.4377	6.66833	24.261
42.6317	23.1837	120.669
73.9563	77.021	35.0527
5.16367	5.767	10.3777
36.6257	33.695	61.446
57.1097	23.6027	32.3417
38.4393	39.0287	58.1723
60.6993	6.30833	48.033
58.5907	17.4763	47.9513
40.259	26.923	50.9293
81.4167	26.209	28.155
81.7283	13.7917	57.9703
73.241	74.7883	35.5737
118.729	21.012	27.558
95.6383	24.7	49.9687
48.4163	21.4173	13.2503
35.9733	0.113667	53.1857
99.23	8.04867	27.732
47.3957	26.0593	7.765
35.471	18.6763	13.7713
21.0017	0	19.7547
38.148	13.7263	19.09
30.8633	11.66	28.0417
69.482	11.296	33.7063
115.928	17.2873	14.415
103.032	35.346	21.6567
96.8163	54,86267*	25.1643
38.9857	47.607	45.2693
74.3233	13.186	37.0407
71.3057	16.5273	20.163
58.6987	1.31867	41.6577
13.1663	3.206	10.5397
72.8433	8.341	83.2537
72.3183	5.75	64.397
43.8817	0	56.8667
9.676	7.82233	41.9457
52.9267	3.12067	13.7873
57.6473	2.269	18.1577
62.8203	2.15833	27.752
74.876	14.058	46.8307
74.151	5.53267	41.5927
67.26	7.39133	32.946
54.6697	4.87533	75.7027
89.2263	2.81767	26.781
59.748	10.3047	44.4643
30.7763	5.86067
28.6573	1.27933
20.9217	9.41733
15.4833	3.54067
18.2243	9.29567
46.9365	23.2563
19.2577	27.4327
67.066	9.54967
64.7267
41.1703
45.0723
43.8717
46.3837
43.6723
