# Supplementary material for: DLG1 functions upstream of SDCCAG3 and IFT20 to control ciliary targeting of polycystin-2
Source: EMBO Rep. 2024 Jun 7;25(7):3040–63. doi: 10.1038/s44319-024-00170-1 (PMC11239879; doi:10.1038/s44319-024-00170-1)
Supplement: Supplementary file 5 — Source data Fig. 3 [file 44319_2024_170_MOESM5_ESM.zip › Figure 3 Source Data/Panel 3F/SDCCAG3_mCCD_n=3.xlsx]

## Sheet: mCCD
mean fluorescecne intensity (n=3)
WT	Dlg1-/-	Dlg1-/- w/ mCh-DLG1
29.0747	40.7557	56.421
60.9933	35.1937	67.8807
45.4097	26.4567	47.1213
32.3683	33.1053	68.3567
52.4227	26.2627	47.091
82.4503	33.3947	26.969
68.7647	46.5127	70.2563
82.893	35.1763	54.9573
58.0177	35.8363	47.8873
51.8153	21.4343	66.833
89.268	40.6697	60.5973
70.3223	65.2327	37.7297
77.0803	39.5807	60.6657
50.061	31.2117	33.6617
70.2303	36.555	32.6477
57.2213	37.8757	40.8297
43.5417	23.4677	36.5043
44.2447	22.8553	45.9647
82.3327	31.249	31.7123
47.349	20.1337	61.2347
50.7767	21.2543	36.5387
45.1147	33.838	57.122
51.075	60.186	41.464
53.7667	42.846	49.5363
60.887	51.9937	57.828
60.093	21.5015	74.568
81.3617	22.402	47.295
36.5357	15.8453	47.1347
70.928	20.1223	46.8777
69.1337	54.972	38.3273
62.6617	40.4313	72.1317
53.3467	25.8653	51.011
43.8803	22.8073	44.37
41.055	33.3197	50.1777
70.8003	19.8877	49.5563
62.761	13.3527	32.337
54.9167	55.7997	45.47
58.509	18.941	43.025
59.344	18.225	41.2797
54.9547	34.9877	34.2247
70.5603	28.6107	40.485
55.8697	42.731	69.596
44.1937	38.625	58.171
52.4623	20.568	68.045
61.183	32.2157	111.453
51.4623	37.3553	64.109
106.424	45.454	44.021
72.865	46.284	44.227
90.547	84.994	65.006
75.408	42.097	64.449
67.698	42.097	50.483
75.268	41.389	86.373
51.793	55.883	84.736
73.62	46.101	41.127
90.023	41.045	45.679
52.841	57.002	66.735
64.139	38.951	74.81
68.813	31.688	57.87
29.695	39.19	83.135
71.875	108.129	49.357
65.596	81.571	46.539
60.035	113.901	45.943
56.456	49.308	56.303
96.217	3.755	35.971
66.115	33.933	49.145
83.107	30.856	67.702
62.944	34.957	53.287
93.07	34.067	66.865
59.947	39.523	40.015
74.642	48.83	48.105
84.375	69.692	39.613
82.956	48.855	73.621
79.936	33.501	52.081
47.67	42.892	54.829
86.876	31.504	26.693
76.512	44.159	62.995
58.795	41.227	54.864
62.667	18.81	96.184
74.611	63.402	49.618
64.59	48.425	92.213
44.637	25.802	62.77
38.86	33.246	51.71
24.318	42.111	48.388
59.183	64.127	69.564
68.748	65.985	52.535
73.708	39.114	50.965
43.938	40.545	75.598
48.15	52.262	67.638
77.622	54.832	127.409
97.679	20.698	60.737
74.568	14.683	60.0113
135.1	21.169	40.3093
92.582	27.687	39.0853
66.442	22.328	40.3677
53.913	17.69	28.1753
53.995	18.855	35.282
28.9173	16.4477	35.3347
28.1233	18.7183	36.692
25.626	14.084	32.8307
23.8023	2.70567	48.8737
21.5787	19.967	28.1627
35.4427	11.175	40.8707
37.3427	20.513	38.6583
35.065	19.8243	38.3593
41.4957	12.9363	46.644
32.8707	18.271	35.7237
43.3317	33.2957	42.7793
34.1583	19.0353	32.8233
30.63	25.4643	24.41
39.0713	29.279	46.5803
31.8017	18.3023	33.8393
28.6527	26.134	41.329
24.2717	38.787	46.958
36.585	20.6603	29.923
34.0203	18.458	12.4213
27.1737	21.061	24.3447
24.1527	22.7517	39.958
25.5567	9.38333	40.624
34.374	33.7143	63.2013
40.8633	16.768	26.6107
15.5197	18.8757
29.1437	21.444
40.5147	24.8117
86.369	14.008
47.7843	20.127
19.1623	23.3943
	31.0477
	25.3097
	20.561
	24.505
	26.7427
	21.2927
	36.56
	22.687
	25.9957
	23.7987
