# Supplementary material for: DLG1 functions upstream of SDCCAG3 and IFT20 to control ciliary targeting of polycystin-2
Source: EMBO Rep. 2024 Jun 7;25(7):3040–63. doi: 10.1038/s44319-024-00170-1 (PMC11239879; doi:10.1038/s44319-024-00170-1)
Supplement: Supplementary file 6 — Source data Fig. 4 [file 44319_2024_170_MOESM6_ESM.zip]

Archive with 20 entries (17 files):
- Figure 4 Source Data/Panel 4A/
- Figure 4 Source Data/Panel 4A/Pax3Cre-Dlg1FF-SDCCAG3-60x-RGB.tif
- Figure 4 Source Data/Panel 4A/Pax3Cre-Dlg1FF-SDCCAG3-60x-RGB_405-SD.tif
- Figure 4 Source Data/Panel 4A/Pax3Cre-Dlg1FF-SDCCAG3-60x-RGB_561-SD.tif
- Figure 4 Source Data/Panel 4A/Pax3Cre-Dlg1FF-SDCCAG3-60x-RGB_640-SD.tif
- Figure 4 Source Data/Panel 4A/Wildtype-SDCCAG3-60x-RGB.tif
- Figure 4 Source Data/Panel 4A/Wildtype-SDCCAG3-60x-RGB_405-SD.tif
- Figure 4 Source Data/Panel 4A/Wildtype-SDCCAG3-60x-RGB_561-SD.tif
- Figure 4 Source Data/Panel 4A/Wildtype-SDCCAG3-60x-RGB_640-SD.tif
- Figure 4 Source Data/Panel 4B/
- Figure 4 Source Data/Panel 4B/Pax3Cre-Dlg1FF-IFT20-60x-RGB.tif
- Figure 4 Source Data/Panel 4B/Pax3Cre-Dlg1FF-IFT20-60x-RGB_405-SD.tif
- Figure 4 Source Data/Panel 4B/Pax3Cre-Dlg1FF-IFT20-60x-RGB_561-SD.tif
- Figure 4 Source Data/Panel 4B/Pax3Cre-Dlg1FF-IFT20-60x-RGB_640-SD.tif
- Figure 4 Source Data/Panel 4B/Wildtype-IFT20-60x-RGB.tif
- Figure 4 Source Data/Panel 4B/Wildtype-IFT20-60x-RGB_405-SD.tif
- Figure 4 Source Data/Panel 4B/Wildtype-IFT20-60x-RGB_561-SD.tif
- Figure 4 Source Data/Panel 4B/Wildtype-IFT20-60x-RGB_640-SD.tif
- Figure 4 Source Data/Panel 4C/
- Figure 4 Source Data/Panel 4C/Excel-relative intensity of SDCCAG3 and IFT20.xlsx
