# Supplementary material for: DLG1 functions upstream of SDCCAG3 and IFT20 to control ciliary targeting of polycystin-2
Source: EMBO Rep. 2024 Jun 7;25(7):3040–63. doi: 10.1038/s44319-024-00170-1 (PMC11239879; doi:10.1038/s44319-024-00170-1)
Supplement: Supplementary file 6 — Source data Fig. 4 [file 44319_2024_170_MOESM6_ESM.zip › Figure 4 Source Data/Panel 4C/Excel-relative intensity of SDCCAG3 and IFT20.xlsx]

## Sheet: Sheet1
WT					Pax3Cre;Dlg1 FF
SDCCAG3	1.10134	0.923557	1.11343		SDCCAG3	0.38536	0.2295	0.15164	0.1947
IFT20	1.03865	0.98463	1.09496		IFT20	0.1423	0.1375	0.2545	0.123657
										IFT20
SDCCAG3										Wildtype				Pax3Cre;Dlg1 FF
Wildtype					Pax3Cre;Dlg1 FF					#	SumIntensity			#	SumIntensity
#	SumIntensity				#	SumIntensity				1	11193.8			1	520.88
1	6170.91				1	626.65				2	7080.58			2	325.98
2	3336.97				2	1236.6				3	3388.01			3	374.04
3	3616.06				3	3518.8				4	5391.71			4	293.86
4	2281.82				4	1779.29				5	3447.75			5	1286.53
5	2618.18				5	5690.02				6	5402.69			6	813.79
6	2036.93				6	3932.63				7	12850.3			7	427.2
7	9005.45				7	3685.31				8	16832.3			8	668.97
8	5696.36				8	5671.02				9	8498.19			9	427.77
9	2990.3				9	3856.3				10	10148.9			10	670.33
10	4758.79				10	3596.8				11	8381.45			11	1423.79
11	3043.03				11	2367.13				12	12758.3			12	1864.99
12	4768.48				12	2259.85				13	17696.8			13	941.59
13	11341.8				13	4474.88				14	5467.93			14	1124.49
14	14356.4				14	4193.36				15	16885.8			15	928.65
15	6056.25				15	2450.95				16	14422.1			16	1413.6
16	5956.6				16	3338.64				17	10061.7			17	2131.28
17	7329.62				17	3704.31				18	11776.3			18	658.52
18	2966.44				18	4474.77				19	3250.68			19	2033.62
19	3456.8				19	3127.76				20	5025.03			20	2352.8
20	2114.89				20	3034.44				21	3963.44			21	726.97
21	2642.17				21	4535.12				22	7887.05			22	2244.98
22	3756.82				22	3194.81				23	7757.27			23	1917.43
23	5164.11				23	1819.75				24	8618.62			24	1337.72
24	6090.53				24	1449.49				25	3488.12			25	1374.45
25	2675.91				25	897.64				26	4064.72			26	379.4
26	4903.11				26	1047.17				27	2486.82			27	586.48
27	5022.27				27	2275.49				28	3106.82			28	462.58
28	1991.51				28	657.25				29	4417.5			29	920.52
29	1210.62				29	3541.37				30	6072.28			30	905.37
30	6750.55				30	1528.73				31	7161.62			31	1114.06
31	8061.82				31	618.71				32	3146.5			32	450.88
32	6657.82				32	720.98				33	5765.38			33	525.42
33	10134.5				33	441.1				34	5905.5			34	239.83
34	14057.5				34	551.07				35	2341.74			35	1069.66
35	4343.46				35	783.56				36	1423.52			36	1597.04
36	13413.3				36	1077.07				37	799.8			37	1277.36
37	11456.2				37	1270.3				38	1545.66			38	606.02
38	8001.55				38	558.11				39	6893.78			39	1622.72
39	9282.54				39	1022.64				40	10292.6			40	1670.7
40	2582.18				40	1047.49				41	7701.24			41	1241.67
41	3991.64				41	415.37				42	3179.56			42	1787
42	3148.36				42	252.5				43	8513.82			43	837.95
43	4082.83				43	141.87				44	8765.54			44	1658.76
44	7688.48				44	274.16				45	6514.56			45	1468.4
45	16716.8				45	1222.79				46	9375.7			46	1153.23
46	11116.4				46	1825.66				47	4396.4			47	956.23
47	8802.02				47	1460.22				48	8702.9			48	590.43
48	16590.3				48	602.87				49	7704.14			49	940.43
49	14923.2				49	1614.29				50	6050.56			50	926.82
50	12721.6				50	1662.02				51	5017			51	305.82
51	6432.73				51	1235.22				52	3097.78			52	185.9
52	20571.3				52	1777.71				53	4934.06			53	104.45
53	14217.8				53	1310.73				54	4365.66			54	201.85
54	13323.6				54	708.79				55	4019.84			55	900.28
55	20502.6				55	774.44				56	6714.24			56	1344.15
56	13941.8				56	484.67				57	6467.2			57	1075.09
57	13003.6				57	556.11				58	12178.6			58	443.87
58	8557.98				58	436.91				59	26479.4			59	1188.53
59	8170.1				59	1912.8				60	17608.3			60	1223.67
60	16178.2				60	1209.93				61	13942.4			61	909.43
61	15160.4				61	635.15				62	26279			62	1308.85
62	8861.01				62	1010.79				63	23638.4			63	596.33
63	12070.3				63	646.35				64	20151			64	1180.46
64	13392.3				64	1012.85				65	10189.4			65	1044.99
65	16177.8				65	2409.05				66	32585			66	820.7
66	11307.9				66	3155.56				67	22521			67	680.51
67	14481.1				67	1593.16				68	17807			68	2381.38
68	21642.7				68	1902.63				69	27401.8			69	1567.24
69	15334.4				69	1571.28				70	18633.2			70	1496.21
70	8684.26				70	2391.8				71	17379.4			71	2962.74
71	6917.34				71	3317.63				72	11437.7			72	2776.35
72	4283.74				72	1025.08				73	10919.3			73	1622.73
73	4943.66				73	3165.6				74	21622.1			74	2210.46
74	10859.2				74	2703.72				75	20261.9			75	2452.56
75	3101.34				75	1886.28				76	11842.7			76	2962.67
76	16724.3				76	2207.72				77	16132			77	2070.83
77	16137.1				77	609.41				78	17898.8			78	2303.06
78	17531.7				78	942.05				79	21621.6			79	3342.06
79	17892.8				79	743.03				80	15113			80	2849.01
80	7813.34				80	1478.59				81	14662.1			81	1440.61
81	7396.54				81	1454.26				82	21913.2			82	4606.96
82	7761.6				82	955.68				83	15437			83	3184.08
83	8204.26				83	1891.81				84	8792.82			84	2983.83
84	3099.74				84	1674.7				85	7003.8			85	4591.57
85	6090.4				85	1315.25				86	4337.28			86	3122.28
86	558.44				86	1090.58				87	5059.8			87	2912.17
87	1079.22				87	673.39				88	9094.58			88	1916.56
88	4813.42				88	1072.55				89	2626.85			89	1829.7
89	7186.58				89	948.99				90	14154			90	3623.11
90	5748.05				90	791.9				91	13514.8			91	3395.18
91	2373.16				91	1322.69				92	14682.8			92	1984.43
92	6354.55				92	1274.03				93	14985.2			93	3162.8
93	6542.42				93	2399.15				94	6543.67			94	4726.97
94	4862.34				94	5216.38				95	6201.97			95	3329.96
95	6990.69				95	3468.8				96	6500.34			96	1896.73
96	3281.38				96	2746.63				97	6871.07			97	1510.81
97	6495.67				97	5176.92				98	2596.03			98	935.61
98	5750.21				98	4656.72				99	5122.82			99	1091.47
99	4530.31				99	1212.8								100	2371.75
100	3744.59				100	968.89								101	685.05
101	2312.12				101	1420.94								102	3691.18
102	3668.4				102	1686.85								103	3524.49
103	3258.44				103	1374.37								104	3829.1
104	2719.05				104	743.2
105	4541.56				105	812.04
					106	508.2
					107	583.11
					108	458.12
					109	2005.67
					110	1268.68
