# Supplementary material for: DLG1 functions upstream of SDCCAG3 and IFT20 to control ciliary targeting of polycystin-2
Source: EMBO Rep. 2024 Jun 7;25(7):3040–63. doi: 10.1038/s44319-024-00170-1 (PMC11239879; doi:10.1038/s44319-024-00170-1)
Supplement: Supplementary file 7 — Source data Fig. 5 [file 44319_2024_170_MOESM7_ESM.zip]

Archive with 7 entries (5 files):
- Figure 5 Source Data/.DS_Store
- Figure 5 Source Data/Panel 5D/
- Figure 5 Source Data/Panel 5D/pc2-cilia-base-fluorescence.xlsx
- Figure 5 Source Data/Panel 5D/pc2-cilia-body-fluorescence.xlsx
- Figure 5 Source Data/Panel 5F/
- Figure 5 Source Data/Panel 5F/sdccag3-cilia-base-fluorescence.xlsx
- Figure 5 Source Data/Panel 5F/sdccag3-cilia-body-fluorescence.xlsx
