# Supplementary material for: DLG1 functions upstream of SDCCAG3 and IFT20 to control ciliary targeting of polycystin-2
Source: EMBO Rep. 2024 Jun 7;25(7):3040–63. doi: 10.1038/s44319-024-00170-1 (PMC11239879; doi:10.1038/s44319-024-00170-1)
Supplement: Supplementary file 7 — Source data Fig. 5 [file 44319_2024_170_MOESM7_ESM.zip › Figure 5 Source Data/Panel 5D/pc2-cilia-base-fluorescence.xlsx]

## Sheet: normalized
WT	Dlg1-/-	Dlg1-/- w/ mCh-DLG1
0.541426	0.247518	0.336616
1.28861	0.068586	0.456746
0.576876	0.157789	0.475891
1.30849	0.341876	0.423348
0.378062	0.471578	0.250464
1.4727	0.358602	0.2279
2.57543	3.10423	0.194396
3.53384	1.4464	0.601123
1.21802	1.35535	0.906813
0.438285	0.851534	0.593391
0.62821	1.05193	0.575298
0.549894	0.578559	0.644725
0.976766	0.649722	0.745132
0.340351	0.993492	1.05193
0.49309	0.49409	0.664396
0.432026	0.254514	0.68533
0.73051	0.436812	0.488409
0.269083	1.85838	0.443808
0.768695	0.19124	0.694271
0.876623	0.559888	1.01905
1.99314	0.362757	0.599019
0.41225	0.465267	0.788945
0.326465	0.622845	1.00811
1.00412	1.102	0.27145
1.14397	0.479573	0.621583
0.676231	0.55042	0.465845
0.929587	4.47069	0.525963
0.606856	0.320154	0.237525
0.8711	0.270976	0.574667
0.679386	0.564464	0.416405
0.385689	0.525963	0.311686
0.51313	0.755493	0.5105
0.759701	0.544109	1.14476
0.627106	0.946733	0.340351
1.40259	0.311686	0.849641
1.3229	0.525963	1.67651
0.678229	0.098618	0.525963
1.08038	0.262982	0.622845
1.21376	0.752548	1.81163
1.75782	0.358602	0.42077
0.483886	0.277603	1.58799
0.901658	0.471999	0.44628
0.736348	0.300535	0.647355
0.920435	0.997962	1.08701
3.19843	0.683752	0.440336
2.77709	0.201444	0.954097
0.952414	1.17426	0.546581
0.911652	0.696112	0.514024
0.974031	0.511762	0.653877
0.898503	0.554155	0.554418
0.315578	0.31805	0.705895
0.596074	0.525963	0.297274
0.867839	0.325571	0.42077
1.05193	0.552945	0.230109
0.221483	0.281338	0.35066
1.41784	0.830443	0.200392
1.22386	0.458535	0.914176
1.35872	0.485516	0.62821
1.53939	0.589079	0.447069
0.762646	0.30285	0.298063
4.49094	0.832757	0.394472
0.676231	0.362336	0.627106
0.692062	1.15212	0.701266
1.19115	0.270503	0.525963
1.05193	0.315578	0.3616
0.430343	0.429081	0.669393
0.809194	1.00059	0.569776
0.525963	0.409094	0.364124
0.460218	0.558836	0.300535
0.282232	0.810877	0.312738
0.355814	0.242732	0.954518
1.06697	0.887563	0.788945
2.22409	0.571722	0.681806
0.927378	2.76131	0.30448
0.728248	0.849641	0.276814
0.995595	0.578559	0.631156
1.4201	0.627737	0.292225
0.657454	1.38854	0.521716
0.525963	0.35066	0.537506
0.939212	0.788945	0.260858
0.798675	1.78112	1.12524
0.859055	0.808195	0.645954
0.656945	3.52948	0.605886
0.212582	0.839016	0.735341
1.13038	1.30691	1.57343
0.877804	0.678229	0.695621
0.374592	2.75357	1.90273
0.553645	0.269714	1.19028
1.05115	1.39307	1.51611
0.448815	1.3229	1.16475
0.81659	0.884565	1.11299
1.11981	2.20526	2.08686
0.444015	0.819871	0.86424
0.463771	9.29203	0.567488
0.85617	0.775795	7.0097
0.54808	1.4546	0.980687
0.713429	0.484465	1.85501
0.82605	1.10452	1.04343
2.76857	0.423348	1.0931
0.313725	0.478153	1.55819
0.630928	1.09769	0.730402
0.918776	1.13608	1.48313
0.486935	0.96125	2.14036
2.71925	0.85753	2.11003
0.630928	0.780477	1.06173
0.302456	0.984077	1.13498
0.817355	1.14397	1.6738
1.54031	0.460218	0.973869
1.12844	0.360653	2.41812
0.608668	0.430343	0.496882
0.820833	0.798675	0.60679
1.24217	0.495931	0.727272
0.575696	0.09562	0.221347
1.03147	0.788945	0.839545
1.03147	0.73314	0.412225
2.82735	0.956306	1.08211
0.278248	0.611274	0.50836
0.322977	0.435813	1.28585
1.89849	0.311686	0.859301
0.243467	0.48215	5.444
0.405756	0.244205	1.64577
0.417373	1.21929	2.66965
1.10966	0.824815	2.0173
0.528672	0.477048	3.04334
0.776522	0.300535	1.24634
0.829389	0.962144	0.790504
0.347811	0.561045	1.35465
0.426346	0.811508	1.34484
0.318803	0.692062	0.85464
1.13964	0.637888	1.84604
2.75765	0.327254	0.878709
1.26478	0.49309	0.618338
0.287291	0.683752	2.92161
1.15042	0.338142	1.05025
0.608668	0.8397	2.63759
0.535072	0.484465	0.913003
0.89436	0.375695	4.88715
1.08517	0.346925	1.00795
1.79394	0.360653	1.25664
1.66949	0.279392	2.02217
0.417373	1.53965	0.720455
1.92214	0.756072	0.463771
0.37807	0.131491	1.57162
1.39124	1.50273	1.37135
1.66949	0.453433	0.574653
0.430033	0.558836	0.714403
0.726507	0.597021	1.55179
0.795025	0.748025	2.86944
0.556497	0.413249	1.08691
1.33559	0.131491	0.82605
0.76887	0.364124	0.429616
1.07327	0.278445	2.93288
0.488813	0.37985	1.32502
0.313029	0.946733	2.11712
1.283	0.739925	2.68586
1.2814	0.485516	0.927472
0.517681	1.4727	1.16767
0.579661	0.364124	0.811581
0.36068	1.05193	7.65183
0.218634	0.366596	2.98707
0.525263	0.469106	2.17117
0.270527	10.6695	0.739097
0.298143	0.402204	0.85464
1.09755	0.434498	0.827233
1.04343	1.90851	0.530898
1.17156	0.199024	1.76806
0.760314	0.525963	0.397478
1.02514	0.317787	1.72618
0.608668	4.25662	1.21734
0.429616	0.758596	0.76087
1.67519	0.403887	2.10342
0.942427	0.285545	1.7707
0.85151	2.48118	1.10006
1.02952	0.504924	4.52154
0.987365	1.28566	3.06073
0.531941	0.681385	1.01797
0.721359	0.355393	2.87222
1.10555	1.31012	1.07021
0.611312	0.631156	1.20572
0.716698	0.262982	0.859301
1.00476	1.23675	0.951888
0.680178	0.194817	0.944027
1.03286	0.423348	4.86935
2.01897	0.306794	0.590234
3.45765	0.098618	0.47504
1.69558	0.289806	0.671622
0.527698	0.927378	0.51149
0.474274	0.404571	0.198739
1.06562	0.192871	0.905907
1.35465	0.495931	0.939088
1.60529	0.669393	3.51901
2.30424	0.56641	0.89436
0.654719	0.279392	1.01665
1.04343	0.374592	1.05401
0.885317	1.2814	0.89756
0.782574	1.3333	0.948549
1.05401	0.932758	0.885317
1.50484	0.541054	2.52796
0.94681	0.7784	2.3544
0.739097	0.198739	1.98746
2.39224	0.650753	5.79
0.298143	0.543419	0.650753
0.921211	1.70427	1.76688
0.837876	1.55986	2.52956
0.278248	0.711064	3.52965
1.24481	0.483039	1.99414
1.73905	6.02874	1.81355
2.68545	0.695621	1.41002
1.16684	1.0931	0.447215
0.149072	1.3573	0.78255
3.74564	1.20461	0.781754
1.34157	1.66177	1.26247
0.510099	1.28537	0.299627
0.322977	0.85617	0.59775
0.626059	0.623694	1.85354
0.95947	5.45172	1.04847
0.745288	1.27528	1.44859
0.960653	1.17261	0.970226
1.00476	0.808451	3.89895
3.32103	1.34686	0.366063
1.10785	0.566792	1.83248
1.36224	0.62112	1.92926
2.59794	0.598999	0.608188
1.09832	1.36397	0.970934
0.478239	1.19647	1.68559
2.18084	1.08211	2.55072
0.503004	1.01032	0.500528
2.51321	0.630928	1.1959
1.92506	1.04343	0.442319
0.256267	0.89436	0.933779
0.735341	1.70921	0.906753
0.842049	0.040903	0.532773
0.512534	0.599695	0.658568
1.92631	0.665988	2.77869
1.1772	0.904307	1.28746
0.358384	0.722402	0.863583
0.579661	0.869526	1.28272
0.964131	0.541054	2.13259
0.309134	0.569157	0.214436
0.507826	0.770818	1.59067
1.39919	0.434763	1.32696
0.70771	1.28259	2.41108
0.248318	0.442693	1.80329
0.91414	0.388713	1.12592
2.15958	0.736524	1.5091
2.05236	1.17261	0.763
0.613231	1.02834	1.39733
2.12313	0.914255	1.30851
1.64786	0.448815	0.729207
0.350184	0.927472	0.532773
0.258933	0.695621	0.833594
0.753136	0.864796	0.368584
1.53821	1.63318	0.969695
0.75004	0.535072	0.663478
0.90348	1.29726	1.22951
0.505526	0.91822	0.758267
2.21159	1.09498	2.03467
1.6782	0.695621	1.31267
1.59045	1.20572	0.918652
1.07041	2.16011	1.02839
1.85774	0.53855	1.2308
1.0812	0.939088	1.6617
0.543698	1.20398	2.30541
0.540602	2.41151	0.731816
1.74915	0.669883	1.11252
1.9167	1.42213	0.614336
0.533392	0.839545	1.66719
1.42904	0.471214	0.615398
0.381323	0.758853	1.2611
0.342797	1.00302	3.90046
0.692583	0.747167	0.946076
1.02432	0.732211	2.73897
0.408304	1.2821	3.05859
0.512692	0.914255	2.00516
1.6587	1.7362	2.81186
0.628579	0.649223	3.83685
2.04683	0.981034	1.42312
0.729826	0.927472	0.859602
0.973101	0.33042	1.1058
0.560285	0.781252	1.82191
0.95992	1.01359	1.30926
0.930019	0.640737	1.53458
1.23283	1.49823	1.31116
0.567097	0.916202	1.07926
1.34363	0.455771	1.3987
0.895961	1.22561	0.530782
0.675111	0.911472	0.353855
1.49172	0.160549	0.958372
1.18621	0.695621	0.589744
1.25322	0.404434	0.506809
0.645033	0.725881	0.535427
1.59916	0.483944	0.442319
1.9462	0.245485	0.685594
0.951383	0.695621	0.585011
0.911177	0.185522	0.941343
1.5712	0.590234	0.344035
1.08293	0.447215	1.70293
0.508667	0.533333	2.2836
1.69187	0.274005	0.779896
1.59867	1.01359	2.34769
0.828153	0.742019	2.31775
1.23849	0.521716	0.926746
0.930727	1.10924	1.20218
1.68966	0.744454	1.49548
0.840406	0.882256	2.34062
0.442319	1.0186	1.13278
0.619246	0.407773	1.08961
0.764017	0.463771	0.876145
0.387029	2.60489	2.42678
0.842529	0.731306	0.457579
0.657816	1.43215	2.86587
0.479164	0.430589	1.61583
0.51309	1.04343	1.24955
0.813291	0.598582	0.711558
0.265391	4.2965	1.1418
1.53706	1.01797	0.397202
0.353855	0.463771	0.647289
0.687009	0.712177	3.13162
1.6587	0.695621	0.537727
0.465585	0.47504	1.42006
0.601111	0.430589	2.08682
0.989954	0.879752	0.442319
1.20196	0.927472	1.27781
0.733851	0.529994	0.688071
1.42904	0.927472	1.03206
1.45965	0.743619	2.55041
1.58164	1.29852	1.17617
1.50004	0.439354	0.812407
2.13609	1.16684	0.549891
0.873845	0.370975	0.189578
1.07696	0.869526	0.552898
0.740884	0.322351	0.604517
2.24747	0.967052	1.00048
1.92311	0.961627	0.933779
0.552898	0.758853	0.474696
0.796174	0.420642	0.368584
0.621369	0.550723	1.38592
0.579924	0.081805	0.592884
1.91303	0.795025	0.471821
0.672678	0.676283	0.268532
0.796174	0.60373	0.221159
0.360401	0.742019	0.953728
0.646449	0.471214	0.420203
0.265391	0.873561	1.05174
1.00526	0.618338	1.17639
1.34708	0.588635	0.221159
0.249999	0.758853	0.321698
1.78891	0.619729	2.02202
0.335101	0.76087	1.08788
1.15573	0.372088	1.11685
1.68254	0.600738	0.586072
1.10111	0.505925	1.06612
1.56222	0.596217	0.514549
0.980046	0.630928	0.95501
0.93201	0.675726	0.759638
1.36305	0.521716	1.0448
1.61906	0.440537	0.550421
0.52459	0.885317	0.511144
0.214038	1.16475	2.30373
0.751942	0.391287	0.558737
1.00526	0.916202	0.781135
2.59221	0.650753	1.41768
0.684886	1.22061	1.17444
0.84129	1.28947	0.737213
0.866591	1.17595	0.388179
0.461958	0.274979	0.571343
0.634639	0.63378	0.846156
0.508667	0.927472	0.958372
0.580543	1.28947	0.827932
0.595759	1.90802	0.57842
0.487435	1.02409	0.432499
0.208863	0.834745	0.400829
2.09845	1.5072	0.469123
0.610842	0.494239	0.312233
0.74022	2.38501	0.540602
1.39919	0.695621	0.37429
0.568689	1.52167	0.634639
0.582578	0.913003	0.323247
0.211561	0.680526	0.356332
0.619246	1.33775	0.283084
0.774058	1.42992	0.602305
0.645785	1.01178	1.49123
0.894457	1.10284	1.74601
1.07262	0.556497	1.50388
0.863229	0.452154	1.54051
2.30988	0.436502	0.638885
1.71222	0.463771	0.997561
1.13738	0.993764	0.895961
2.05616	0.521716	3.02988
0.373229	0.907299	3.14161
1.36283	0.677813	2.59721
0.305421	0.598234	1.91237
0.737213	0.834745	2.47884
0.895961	2.29367	0.458685
1.19891	1.65766	1.23155
0.683604	1.20572	1.20059
0.442319	0.588635	0.623271
0.273176	0.458066	0.830498
	0.517681	1.23217
	1.01178	2.38233
	0.54808	1.01472
	6.42754	0.208863
	0.620424	1.19829
	2.24915	1.43271
	1.001	1.71664
	1.51082	1.37119
	0.89436	4.37612
	1.47214	2.7522
	0.896586	0.793918
	0.713916	1.16109
	1.48828	3.43903
	0.746541	1.20059
	2.31871	0.705321
	0.547593	0.577491
	0.570757	0.69789
	0.695621	1.35296
	0.695621	1.27047
	0.863544	0.433472
	2.53276	0.3259
	1.65509	0.492876
	1.03404	0.774058
	0.965383	0.406447
	1.10785	0.294894
	1.47611
	0.463771
	0.441441
	0.680178
	0.934149
	0.510099
	0.869526
	0.644702
	0.80692
	0.834745
	0.953975
	0.472048
	0.576392
	0.218634
	0.456606
	0.405474
	0.272203
	0.78255
	0.304094
	0.344035
	0.503049
	0.419053
	0.263268
	0.658789
	0.771227
	0.953462
	0.442319
	0.648041
	1.526
	1.00048
	0.536444
	1.21111
	0.71576
	0.722793
	1.03206
	1.6882
	0.70771
	0.884637
	0.928869
	0.427059
	0.494955
	0.358632
	0.516053
	0.961203
	1.35296
	0.918652
	0.502297
	0.9873
	0.677588
	0.34178
	1.21226
	0.348503
	0.516053
	0.350803
	0.776137
	0.300157
	0.576916
	0.673076
	0.724828
	0.409145
	0.34523
	0.326918
	0.925596
	0.781444
	0.873579
	0.365753
	0.528615
	0.516053
	0.34178
	0.479164
	0.845138
	0.800376
	0.559179
	1.02388
	0.362923
	0.298875
	2.74954
	0.597528
	0.392071
	0.467354
	3.12016
	1.07284
	0.395256
	0.648041
	0.207624
	2.09902
	0.923119
	0.528615
	0.819926
	1.21155
	0.611196
	0.721156
	0.923119
	0.504243
	1.33925
	0.326475
	0.488408
	0.647289
	0.856993
	0.417726
	0.430995
	0.50128
	0.676482
	0.483277
	0.54184
	0.825676
	0.720803
	0.812628
	0.210632
	0.641362
	0.314267
	0.540602
	0.936079
	0.731816
	0.629464
	0.500528
	0.810903
	0.504951
	0.895961
	1.13875
	0.644237
	1.47438
	1.05418
	1.25473
	0.600271
	0.490708
	0.434269
	0.467841
	0.924844
	0.286888
	0.930373
	0.568689
	0.568689
	0.521936
	0.700323
	0.826428
	0.50933
	0.546396
	0.635833
	0.573024
	0.721687
	0.269239
	0.069842
	0.379111
	0.294894
	0.468327
	0.279369
	0.658347
	0.810903
	0.368584
	0.631897
	1.22606
	0.69506
	0.453952
	0.645785
	1.3546
	0.830498
	1.1058
	0.876145
	0.658789
	1.13738
	1.53759
	1.09416
	0.342443
	0.61354
	1.3638
	0.869643
	1.60075
	0.840406
	0.713725
	1.02074
	0.425643
	0.483277
	3.67779
	0.65242
	1.20788
	1.51322
	0.644724
	0.54706
	1.26512
	0.516053
	2.28294
	0.69161
	0.89658
	0.619246
	0.899367
	0.387029
	0.565195
	0.671661
	0.510347
	0.503757
	0.489956
	0.281492
	0.483808
	0.730357
	1.00398
	0.265391
	0.770254
	2.06417
	0.621989
	0.939927
	0.921483
	0.328599
	1.29157
	0.477704
	0.894236
	0.923119
	0.966113
	1.64865
	0.544406
	0.933779
	1.25185
	0.734426
	0.366815
	0.561391
	1.7863
	0.791529
	0.873579
	1.21638
	1.33828
	0.699129
	0.703154
	1.09107
	1.46885
	1.15436
	1.08788
	1.169
	0.38924
	0.560285
	0.290648
	0.247168
