# Supplementary material for: DLG1 functions upstream of SDCCAG3 and IFT20 to control ciliary targeting of polycystin-2
Source: EMBO Rep. 2024 Jun 7;25(7):3040–63. doi: 10.1038/s44319-024-00170-1 (PMC11239879; doi:10.1038/s44319-024-00170-1)
Supplement: Supplementary file 7 — Source data Fig. 5 [file 44319_2024_170_MOESM7_ESM.zip › Figure 5 Source Data/Panel 5D/pc2-cilia-body-fluorescence.xlsx]

## Sheet: normalized
WT	Dlg1-/-	Dlg1-/- w/ mCh-DLG1
0.548462	0.390328	0.436258
0.950869	0.314254	0.35796
0.105952	0.543217	0.58189
0.719416	0.572248	0.715178
0.671949	0.618072	0.431385
1.37738	0.619344	0.95516
0.905468	2.43102	0.636561
1.69651	0.727309	0.424445
1.08861	0.454058	0.489023
1.38088	1.13496	0.512332
0.923056	1.53509	0.388103
0.5705	0.639846	0.706331
1.48439	1.51242	0.700027
1.03468	0.62247	0.761532
0.575162	0.545654	0.544489
0.564302	0.539827	0.657646
0.794642	0.448761	0.495274
0.726568	1.02096	0.94181
1.05629	0.834745	0.904991
1.43242	1.71055	0.865259
1.15133	0.55519	0.722965
0.353192	0.517736	0.362992
0.481606	0.651183	0.87257
1.20849	0.91458	0.756817
0.75491	0.424074	0.605464
0.920831	0.427835	0.579029
0.674227	2.13208	0.439331
0.85975	0.360238	0.510372
0.993726	0.589465	0.423809
0.696106	0.426458	0.626655
0.621304	0.446112	0.635714
0.886555	0.694994	0.200938
1.01444	0.522821	0.794642
0.544489	0.426776	0.993938
1.33325	0.3747	0.626602
1.60051	0.274681	1.87827
0.862398	0.463541	0.317857
1.44111	0.583479	0.622628
0.654997	0.507564	1.10466
1.63744	0.415492	0.692769
0.93487	0.381004	1.91021
2.07847	1.03621	0.556037
1.02149	0.578711	0.62978
0.577917	0.874106	0.886397
1.72925	0.685193	0.41671
4.23809	0.653037	0.639528
1.44111	0.774723	0.741189
0.605464	0.547084	0.398539
0.767253	0.74495	0.98382
1.16765	0.644878	0.311606
0.43843	0.791251	0.777425
0.235426	0.672956	0.467461
0.766247	1.29712	0.481394
0.581678	0.635714	0.29566
1.09486	1.34342	0.224142
1.47411	0.903667	0.211905
0.837553	0.567321	0.836228
0.722382	0.395043	0.48738
1.71733	0.672108	0.606206
0.688054	0.734567	0.636879
3.15272	0.639846	0.81329
0.929413	0.519166	0.407069
0.605729	0.578658	0.759307
0.770538	0.329829	0.397321
1.01269	0.370833	0.662202
1.6902	0.368025	0.335498
0.897998	0.506982	0.667499
0.39303	0.298732	0.688849
0.549733	0.486586	0.205441
0.711628	0.425928	0.498982
1.67521	0.399228	0.935929
0.898051	0.56605	0.586393
1.06556	1.06683	0.505445
0.72466	1.51136	0.401612
0.453741	2.47473	0.668506
0.780709	0.732501	0.529761
0.883907	0.987634	0.514769
1.38199	1.2335	0.540274
0.616854	1.36053	0.616357
0.624112	0.927506	0.415121
0.779809	1.58367	1.55726
0.985939	1.55082	0.975734
0.549808	1.39756	0.635616
0.480589	1.23943	1.2481
0.731276	1.51899	1.30606
1.03612	2.89896	0.97459
0.726446	2.88254	0.933275
0.521205	1.33632	2.05851
0.933021	1.58685	1.61529
0.810856	1.82349	1.02824
0.515358	2.27623	1.12186
1.12059	1.57403	1.51111
0.798398	1.34199	1.44628
0.941538	10.3879	0.685893
0.626527	1.25495	4.78365
1.74121	1.42389	1.04432
1.14068	0.373958	1.25547
0.762295	1.19196	0.735408
1.47825	1.44302	0.656973
0.707441	1.14926	1.04133
1.50686	1.18063	1.18142
1.37935	0.860862	1.74756
1.19445	1.27021	1.5537
1.49147	1.40387	0.825475
0.534998	1.00702	0.788164
1.07051	1.99238	1.52828
1.00923	0.540039	1.54607
0.970586	0.391547	1.06618
1.37929	0.672638	1.84844
0.812635	0.486268	0.592521
0.939949	0.767624	1.05608
1.28776	0.619291	1.06574
0.855031	0.196753	0.83539
0.953424	0.800151	0.508493
0.451923	1.73147	0.784605
1.01114	0.794642	0.807741
0.729751	0.71539	0.536905
0.431774	0.679207	1.1832
2.05069	0.494426	0.856684
0.608539	0.551058	2.66755
0.339483	0.332637	1.6268
0.423765	0.717244	1.43738
0.60498	0.734991	1.05938
0.6107	0.71184	1.80687
0.716848	0.464124	0.697335
0.744116	1.64554	0.718501
0.553431	0.659606	1.16273
0.467369	1.16092	1.21593
0.627417	0.912143	1.96755
0.987493	0.662466	0.787592
1.07972	0.439278	1.01813
0.833102	1.27164	1.00103
0.449317	0.556249	2.12677
0.973764	0.565361	1.05417
0.677249	0.695312	1.41978
0.655257	1.06328	0.769413
1.29888	0.551746	3.03087
0.63301	0.695259	1.24002
1.27873	0.566421	1.18517
1.42105	0.468892	2.87279
0.560931	1.12585	1.13305
1.28197	0.704794	0.71653
0.824966	0.353192	2.52962
2.21639	0.742407	0.797889
1.08678	0.42312	0.536969
0.883507	0.467461	1.3756
0.623984	0.410406	1.41475
0.296642	1.2433	1.53749
0.835645	0.220752	0.839903
1.66633	0.652136	1.01565
0.599577	0.332107	0.991688
0.807868	0.298838	1.78519
0.803864	0.535483	3.22346
0.635616	0.706331	1.08271
0.544787	0.880622	2.28015
0.408638	0.790828	0.513387
0.333889	0.813131	1.02608
0.580953	0.442563	1.09542
0.500611	0.735997	4.88134
0.71081	0.374488	6.32165
0.393828	0.651024	1.31662
0.972429	3.97792	1.41692
0.441944	0.877761	1.04756
0.690597	0.481394	0.753523
0.693267	2.69924	1.4363
1.21161	0.586022	1.89299
0.583114	0.435676	0.992324
0.859925	0.367019	2.75432
0.611526	5.98858	1.0011
0.487327	0.905097	1.51569
1.02372	0.469792	1.12936
0.509446	0.515723	3.17325
0.883316	0.674545	0.997981
0.462284	0.489446	4.58813
1.16559	0.927082	2.09264
0.757845	0.906686	0.800431
0.94675	0.56017	3.17808
1.55777	0.528172	0.948657
0.714496	0.677406	0.959653
0.664982	0.719734	0.635616
2.06442	0.847618	0.769413
1.15981	0.6248	0.915287
0.792486	0.576539	6.26533
0.927745	0.634124	0.817212
4.02555	0.457555	0.469784
0.934102	0.516517	0.317808
0.580318	0.399228	0.699178
0.540274	0.578764	0.615086
0.807423	0.490771	1.05379
0.806915	0.482454	0.741573
1.66404	0.492784	2.12194
1.48982	0.491354	0.806915
0.609111	0.402142	1.27892
0.757782	0.678838	0.891642
0.937025	0.589407	1.21898
1.26551	0.4565	0.938106
1.89	0.741573	0.646485
1.87659	0.441372	1.79574
1.02563	0.796427	2.51952
0.808949	0.688754	1.02989
1.64332	0.706233	2.7709
1.61389	0.508493	0.77596
1.13292	0.971349	1.13896
1.44431	0.828907	1.40211
0.607967	1.09847	1.94721
0.857637	0.980502	1.4574
1.04305	1.65565	1.45562
1.82422	0.892977	1.62082
0.705089	1.56552	0.468322
0.400947	0.99315	0.742977
2.57895	0.899016	0.432842
0.866726	1.13985	0.782402
0.79452	1.12244	0.267494
0.543515	1.51429	0.441362
0.181596	0.469021	1.44809
0.774498	4.05816	1.304
1.03866	1.11468	1.31435
0.675215	0.834628	0.857686
0.52807	0.762167	1.93701
2.78851	1.7815	0.724461
0.985205	0.892596	1.02421
4.09617	1.03014	2.19103
3.19957	0.504489	1.304
1.2139	0.775515	0.865641
1.10394	0.773799	1.15317
2.19758	0.874799	2.17334
0.561313	1.27829	0.484828
3.12882	0.554829	1.80974
2.25898	1.34045	1.03838
0.56786	0.868442	1.0286
1.16108	1.4063	0.69712
0.807995	0.575995	0.701075
0.666761	0.664664	1.51986
1.27123	0.730959	2.63956
0.105957	0.840285	1.80235
0.970141	0.831195	0.50804
0.654049	0.808567	1.25289
0.872256	0.6189	1.64122
0.667906	0.507857	0.276883
0.406023	0.809203	2.0375
1.7125	0.264861	1.50969
0.444839	0.718501	1.32296
0.593626	0.882871	0.941012
1.482	0.536333	0.790834
1.25419	0.706805	1.32939
1.71946	0.626336	0.525513
0.508561	0.796681	1.30665
2.25614	0.927364	0.799006
0.995867	0.420397	0.807221
0.620966	0.508493	0.616185
1.06341	1.40109	0.740891
1.65174	1.07324	0.306832
2.12618	2.51818	0.847602
0.780359	0.702547	0.793573
1.19577	0.797381	1.03325
0.356123	1.36835	0.7721
2.03103	0.825983	1.03742
1.56311	0.837297	0.722765
1.40572	0.856111	1.16939
1.02112	1.21504	0.695468
2.23958	0.554067	1.83356
1.46713	0.708331	1.70412
1.23646	0.676613	1.13453
0.684428	1.36727	0.956486
1.48348	0.849247	0.956573
1.00334	1.40503	1.63978
1.0775	0.65335	2.30778
1.31235	0.59214	0.518559
0.453358	0.973256	1.06641
0.49726	0.96798	2.35264
0.591496	1.10896	0.995172
0.734371	0.885223	2.20963
0.379639	0.736806	2.05141
0.379248	0.74615	1.24876
0.8729	1.34509	1.8622
0.444795	0.539575	2.17256
1.20233	0.77577	1.45162
1.13322	0.512624	0.917366
0.870205	0.60962	1.52003
0.831954	0.606314	1.29527
1.25132	0.820136	1.34617
0.958877	0.799542	1.30313
0.685123	0.891261	0.646699
0.750584	0.419252	0.979132
2.128	0.615467	0.510256
0.918192	0.944335	0.573979
0.837518	0.705343	0.320263
1.7395	0.317808	0.82965
0.853818	0.597098	0.995128
0.891634	0.523239	0.440101
1.77118	0.317808	0.35934
0.80583	0.780473	0.388419
1.41736	0.238356	0.736501
1.54707	1.36206	1.03234
1.56585	0.397896	1.01638
2.2105	1.53209	0.639483
0.527295	0.587436	1.78062
1.08132	0.568622	0.844081
2.28926	0.525591	0.785314
1.16052	0.864311	2.23319
1.6071	0.709793	2.3602
0.864293	0.422113	0.629225
0.666824	0.786829	1.61166
0.925364	1.16152	1.01647
0.814915	0.728225	1.79839
0.574891	0.679537	1.12522
0.910107	0.653159	1.36507
0.658304	0.572055	1.04359
0.666954	1.15962	1.79778
1.39328	0.766744	0.964962
0.732154	1.92865	1.70268
0.782054	0.546312	1.71724
0.52434	0.852298	1.34377
0.514733	1.0548	1.22081
0.310483	1.86598	2.18003
0.838387	1.49097	0.70477
0.384507	0.467814	0.993085
0.537597	1.02029	2.14435
1.09971	0.68316	2.92214
0.333042	0.897299	1.10806
0.939317	0.558389	1.15874
1.3712	0.690279	0.972047
1.80187	0.908041	1.49091
0.745585	1.76561	0.838822
1.23372	0.847467	0.932971
0.817175	0.894948	1.44484
0.898328	0.703945	1.08858
1.40763	0.411434	0.715767
1.94718	0.800876	1.08784
0.777142	0.462856	0.442057
1.41102	0.824585	0.457531
1.29366	0.515993	0.298443
1.24802	0.787592	1.00374
1.95809	0.639557	0.811916
0.538162	0.569131	0.409848
1.78001	0.416201	0.407501
0.529382	0.393446	1.0289
1.08124	0.501819	0.636962
1.40159	0.364208	0.570501
1.0715	0.677503	0.688209
1.07745	0.600657	0.362209
0.618576	0.831195	0.282534
0.475613	0.341072	0.438971
0.612099	0.613497	0.571153
0.314743	0.560677	0.748063
0.912281	0.701212	0.502563
0.302398	0.976306	0.4095
1.36112	0.780537	0.79605
0.634615	0.565508	0.785227
0.734154	0.591568	0.454445
1.27997	0.459296	0.522992
1.56085	0.572055	0.625096
0.83178	0.859544	0.500042
1.05437	0.780346	0.841212
1.10736	1.31662	0.495347
0.822087	0.615086	0.763407
1.80118	0.365988	0.462921
0.45927	0.689135	1.01877
0.434668	1.29316	1.47609
1.05411	0.691995	0.756974
0.589887	1.06396	0.836344
2.94205	0.810983	1.34699
0.820305	0.984697	0.469441
1.31226	1.2788	0.778272
1.43632	2.2354	0.678038
0.727938	0.410735	0.350559
0.556766	0.83253	1.16878
0.708639	0.635616	0.920626
0.77762	1.43643	0.737283
0.614012	0.675851	0.824912
0.384203	0.813779	0.57876
0.381247	0.752824	0.519471
1.22946	1.14786	0.501433
0.386811	0.876451	0.424062
1.06367	1.27702	0.415542
0.969831	0.710937	0.500433
0.886244	1.11563	0.263104
0.434668	0.772464	0.448229
1.03542	0.856874	0.384637
0.550202	1.23093	0.837257
0.604275	1.23577	0.499955
0.85447	1.0133	1.62275
1.00195	0.601865	1.12857
1.2006	0.926156	1.5715
0.66452	0.649346	1.41067
1.4308	0.633709	0.808482
1.55815	0.517137	1.44688
1.05285	0.420905	0.561895
1.5219	0.423765	2.67138
0.454315	0.494382	2.12009
0.371424	0.575106	1.29366
0.65813	0.506713	1.93288
0.66465	0.308719	1.65843
0.57224	1.08271	0.766754
1.25867	0.812063	1.31004
0.199208	1.2043	1.11427
0.394852	0.644896	0.571936
0.415368	0.598496	1.42597
	0.798461	1.85599
	0.98476	2.05702
	0.605488	1.0422
	2.93172	0.543335
	0.686211	2.0944
	1.69716	1.41815
	1.17678	1.70333
	1.59038	2.44157
	0.641909	2.34655
	1.18689	2.13813
	2.20572	0.394504
	0.934737	0.77949
	0.974209	2.26697
	0.769096	1.11123
	3.50186	0.54829
	0.768269	0.708508
	1.70816	0.874769
	0.96048	1.12018
	0.715068	1.19473
	0.625001	0.432842
	1.79441	0.550724
	1.15485	0.534598
	0.695364	0.609404
	1.34465	0.459139
	1.00847	0.391201
	1.73892
	0.754985
	0.947132
	0.783461
	0.774816
	0.533346
	1.1026
	0.468703
	0.504234
	0.348063
	0.769413
	0.547266
	0.563982
	0.718882
	0.584019
	0.549463
	0.451315
	1.09036
	0.438797
	0.405501
	0.506649
	0.654436
	0.387984
	1.01917
	0.618576
	0.828737
	0.601232
	1.132
	1.20003
	0.844646
	0.552897
	0.694686
	0.725417
	0.914193
	0.480742
	0.979306
	0.546812
	1.09867
	0.864119
	0.558461
	0.779011
	0.480916
	1.00778
	0.456271
	1.07458
	0.767449
	0.610404
	1.08306
	0.571458
	0.518515
	0.746933
	0.470354
	0.663564
	0.610186
	0.561678
	0.309788
	0.685036
	0.714246
	0.699815
	0.523166
	0.320133
	0.450142
	1.03034
	0.663172
	0.418368
	0.407849
	0.393461
	0.730068
	0.580021
	0.759756
	0.874117
	0.634702
	0.53525
	0.769362
	0.619575
	0.362209
	4.99868
	1.56659
	0.7222
	0.58541
	1.5013
	1.57393
	0.593539
	0.68734
	0.410413
	0.914715
	0.871813
	0.422584
	0.637266
	1.02221
	0.462095
	0.71568
	0.653479
	0.675039
	0.514907
	0.639744
	0.545508
	0.289793
	0.6264
	0.613794
	0.342475
	0.621836
	0.612099
	0.426974
	0.540987
	0.787748
	0.434668
	0.741847
	0.349473
	0.655957
	0.615794
	0.640744
	1.06933
	0.597407
	0.634397
	0.818305
	0.465616
	0.551246
	0.869335
	0.745933
	0.772231
	1.04059
	0.576065
	0.809612
	0.603493
	0.701119
	0.628312
	0.758669
	1.17925
	0.735762
	0.568893
	0.501128
	0.568502
	0.979045
	1.16043
	0.515994
	0.757321
	0.434668
	0.765841
	0.655914
	0.356036
	0.323871
	0.351298
	0.233069
	0.532816
	0.425496
	0.445274
	0.585715
	0.934535
	0.868118
	0.502085
	0.963484
	0.357601
	0.533598
	0.763668
	0.773839
	0.821044
	0.733067
	1.31509
	0.752671
	0.930667
	1.51708
	0.555418
	0.704292
	0.558852
	0.801353
	0.887113
	0.950966
	1.40432
	0.796876
	1.78214
	0.905456
	0.644525
	1.27771
	0.512299
	1.07163
	1.24702
	0.642395
	0.526426
	0.950792
	0.471658
	1.45848
	0.697555
	1.17717
	0.433538
	0.551202
	0.509822
	0.695468
	0.504997
	0.450663
	0.504649
	0.646133
	0.505779
	0.609317
	0.710247
	0.916627
	0.334998
	0.584802
	1.32482
	0.938969
	0.67969
	1.39185
	0.533207
	1.57576
	1.13353
	0.97735
	1.13792
	0.725721
	1.49639
	0.354167
	1.17695
	1.08723
	1.57611
	0.916323
	0.584889
	1.02968
	1.16009
	1.50652
	0.992564
	0.873378
	0.869335
	1.25489
	0.529686
	0.992303
	1.06407
	1.02729
	0.520819
	0.507127
	0.630529
	0.480438
	0.391201
	0.974209
	0.769096
