# Supplementary material for: DLG1 functions upstream of SDCCAG3 and IFT20 to control ciliary targeting of polycystin-2
Source: EMBO Rep. 2024 Jun 7;25(7):3040–63. doi: 10.1038/s44319-024-00170-1 (PMC11239879; doi:10.1038/s44319-024-00170-1)
Supplement: Supplementary file 7 — Source data Fig. 5 [file 44319_2024_170_MOESM7_ESM.zip › Figure 5 Source Data/Panel 5F/sdccag3-cilia-base-fluorescence.xlsx]

## Sheet: normalized
WT	Dlg1-/-	Dlg1-/- w/ mCh-DLG1
0.425016	0.243104	0.367606
0.992386	0.397851	0.229719
0.933904	0.142605	0.374024
0.938705	0.196627	0.333636
1.43053	0.156299	0.425136
0.455435	0.754422	1.25832
0.993246	0.278402	0.891945
2.19221	0.859057	1.30767
1.08755	0.315955	0.929117
1.68227	0.171704	1.2978
2.24962	0.39389	1.51582
0.664602	1.44269	1.63601
1.64001	0.232578	0.786831
1.76547	0.404514	0.935562
0.584102	1.39749	1.50358
1.13474	0.543431	1.21031
1.89937	0.337449	1.98679
0.644639	0.389034	1.92714
2.48038	1.19292	1.05047
1.63739	0.517207	1.28429
2.82591	0.165695	1.61593
1.90842	0.27729	2.26845
1.59215	1.12088	0.763129
1.12107	0.944074	2.78622
1.24294	0.533659	1.05535
1.08429	0.764817	0.733519
2.22797	0.500223	1.05584
0.498742	0.197843	2.24697
1.51629	0.172751	0.59229
1.85337	0.228432	1.57103
0.739566	0.987509	1.42314
0.93181	0.287309	1.0749
0.537673	0.480736	1.2507
0.723007	0.29601	0.243104
0.35681	0.29646	0.475384
0.401038	1.15317	0.432169
0.299071	0.665233	1.00959
0.296374	1.28379	0.575255
0.660584	0.245845	0.565368
0.853869	0.384389	1.88189
0.515733	1.09004	2.33099
0.651153	0.586307	1.73493
1.04442	1.17671	0.6358
0.321422	1.81369	1.64166
0.209395	0.391452	0.9004
1.01682	0.423661	1.34013
1.03494	0.32917	2.71361
0.785438	0.670065	0.747184
0.063307	1.02604	0.936816
0.380769	0.764712	0.64779
0.634169	0.890199	1.62631
0.92407	0.806172	1.058
0.886572	1.62672	1.24454
0.46785	0.77581	1.16852
1.42579	0.497314	1.79033
0.322199	0.705757	2.30657
1.67011	1.87314	0.384241
1.13683	0.489223	0.741161
1.06661	1.23603	1.90101
0.941406	0.35851	1.01258
0.992011	0.938584	0.667528
0.460274	1.04308	0.317584
0.358544	1.51709	1.42438
0.641035	0.961757	0.623201
0.737196	0.827514	0.820051
0.37906	1.3855	0.762683
0.628186	1.38027	0.445594
0.745971	1.92579	0.413958
0.374518	1.00438	0.629183
0.549833	1.15414	1.25082
0.574723	0.851542	0.867827
0.208443	0.491313	1.84341
1.35391	0.451283	0.765167
0.645855	0.504643	1.7899
0.707859	0.396719	1.62072
1.25865	0.252049	2.55796
0.708186	0.414603	1.485
1.75973	0.418791	0.92291
1.52372	0.066625	0.677679
0.802146	0.403086	2.86327
0.595575	0.582255	1.34866
0.370804	0.643035	0.18579
2.18147	0.457399	1.16726
1.80211	0.257163	0.610857
1.62194	1.25338	2.09096
1.57465	0.777494	2.01888
0.414429	1.27815	3.06854
1.70814	0.447958	1.77158
1.88949	1.38016	2.16389
1.92597	0.309905	0.645966
1.42428	1.65471	0.936217
0.513542	1.04314	0.842098
0.608991	2.26784	1.58013
0.516876	0.602665	0.922835
1.0628	0.622577	0.507993
0.58561	1.11329	0.528723
0.65912	0.951254	0.525516
0.432913	1.47436	0.324295
0.732884	1.47432	0.937673
1.22741	0.149797	0.922992
0.43973	0.979797	0.607247
0.799193	0.370249	0.454826
1.16193	0.547778	0.905426
1.81941	0.298523	0.580178
0.734848	0.490584	1.00114
1.19583	0.678657	1.52356
0.26601	0.757547	1.32003
2.13055	1.40562	0.899653
0.718182	0.709126	1.89104
1.63908	0.918055	2.86009
1.33523	0.434655	0.40393
3.82374	0.328751	1.02984
1.47517	0.399248	1.10884
1.06455	0.984159	2.44015
0.931355	1.83483	0.571185
1.82174	0.814628	1.18774
0.517506	0.342789	0.517439
0.772749	1.39517	1.57552
1.46893	1.438	0.504452
1.5628	0.326192	1.8051
1.67245	0.505012	1.19764
1.23041	0.565368	1.32026
0.501198	0.454861	0.346998
0.699511	1.06608	1.15853
0.554423	0.436126	0.967191
0.79908	0.443489	0.723325
0.965663	0.50372	1.72223
0.716218	1.51407	0.44516
0.815731	1.08863	1.37852
0.386217	0.445195	0.437268
0.398848	1.50632	0.340617
0.435836	0.497662	0.367807
0.872281	0.779098	0.48161
0.471594	0.358926	0.456214
0.732095	0.28091	0.467333
0.295319	0.594661	0.558799
1.01132	0.94137	0.371202
0.726093	0.396442	1.27236
1.52719	0.347849	0.515398
0.985233	0.564206	0.496005
0.508012	0.131587	0.614467
0.545961	0.997539	0.808928
1.47128	0.527374	0.54848
0.989936	0.60321	0.614132
0.976681	0.880099	2.03978
0.50806	1.69189	0.679139
0.106193	1.01774	0.445522
1.81476	0.929951	0.916413
1.07472	1.16166	3.14093
1.598	0.474582	1.03167
0.170634	0.465607	0.993263
0.760554	0.564949	0.24101
0.985941	0.241799	1.93674
2.33326	0.172215	0.38079
1.56724	0.860361	1.0841
1.26505	1.20549	0.216615
1.12049	1.58863	0.36159
0.635664	1.30906	1.07571
1.15739	0.370746	1.16417
0.927783	2.38862	1.27097
0.617262	0.922216	1.69724
0.445068	0.477564	0.188456
0.813152	0.875069	1.23931
0.499848	0.945969	0.909788
0.721332	0.463918	0.940971
0.650079	0.641436	0.312696
	0.312587	0.514434
0.509259	0.306529	0.299249
0.455487	0.134379	0.163317
0.990637	0.397564	0.391559
0.919848	1.41036	0.513687
1.55575	0.773902	0.361211
1.62254	0.631776	0.633595
1.27231	0.86447	0.939687
0.345829	1.37346	1.53627
1.53356	1.35695	2.98325
1.46463	1.18638	0.732783
0.716676	1.05731	0.959071
2.55265	1.00191	0.418129
1.50445	0.226335	2.56633
1.49897	0.162712	2.13216
1.82691	0.506975	0.689947
1.49851	0.507613	3.20853
1.40111	0.265438	0.671289
1.57263	0.268899	3.84801
0.372116	0.290796	2.32635
1.05577	0.276978	1.89769
1.87206	0.4365	4.23644
0.867216	0.193377	1.38958
1.05322	1.28591	6.28007
1.23873	1.07769	4.31615
1.26665	0.169711	2.14856
1.09823	0.559421	1.03483
0.63262	1.30348	1.62372
0.735594	0.277809	1.81675
0.679012	0.268541	0.430676
0.399578	0.231615	3.95598
0.312936	0.821412	4.49812
0.326711	0.738576	0.927489
0.644429	0.321061	0.911907
0.446825	0.287371	0.901208
0.375588	0.149236	2.27823
0.708534	0.680797	0.751477
0.52686	0.330133	2.06776
0.974234	0.951152	1.54746
0.859688	0.429607	1.56725
1.15512	0.303536	0.665449
2.63214	0.42729	1.93551
1.39436	0.540195	1.08065
1.27202	0.932012	0.662987
3.58042	0.526377	0.359185
1.73942	0.395498	0.626946
2.2213	0.471992	1.18089
0.775815	0.37156	0.322471
1.52746	0.397406	0.852455
1.0628	0.248766	0.752817
0.680488	0.260794	0.0961599
1.58918	0.203279	0.546162
1.36942	0.198596	0.607131
0.35899	0.220448	1.06827
0.569531	0.297862	1.79743
0.499091	0.248342	1.15707
0.236178	0.090541	1.26208
0.370669	0.196318	0.476046
0.283065	0.64215	1.31248
0.371136	0.111349	3.30286
1.61782	0.573134	0.957141
1.20575	0.176134	0.907242
0.411717	0.283779	2.57679
1.3777	0.967274	3.68681
1.18389	0.17653	2.25979
1.98748	0.2808	0.595718
1.28139	0.334653	4.34747
1.66801	0.395326	1.22427
0.990064	0.363787	0.595812
1.06451	1.00748	1.75657
0.574515	0.257968	1.83038
0.9572	0.722993	1.44826
0.78933	0.284008	2.97117
1.6948	0.822556	0.245873
1.39301	0.590261	1.65838
1.83038	0.772231	3.52894
0.999098	0.191655	1.12606
0.952689	0.368229	4.49602
2.0512	0.590308	5.57208
0.621148	0.996066	2.70896
0.584765	0.339445	2.34761
0.491079	0.255841	0.621248
1.37595	0.12941	0.599083
0.716588	0.115687	2.85893
0.427742	0.338409	1.15137
0.915815	0.192925	0.963937
0.810332	0.430492	3.03658
0.671631	0.281787	0.73743
0.662609	0.6678	0.662957
0.279328	0.450457	1.53516
0.410796	0.75269	0.299598
0.616424	0.423544	1.6445
1.44331	0.073751	0.575944
0.580366	0.450138	1.18543
1.00197	1.2642	1.46135
1.25469	0.526377	0.191895
2.0711	0.768282	0.244615
1.92752	1.09048	0.344424
2.74557	0.163532	0.406988
0.798329	0.535955	0.800383
0.054923	0.150812	0.315298
1.42767	0.841603	0.12547
0.767578	1.34151	0.624626
0.767578	0.351193	0.112881
1.01017	0.498419	0.888862
0.730002	1.0113	0.364535
0.923993	0.978653	0.723295
1.00225	0.317176	0.688459
0.56613	0.94345	0.334587
0.807575	1.24142	0.519881
0.757736	0.414754	1.51234
0.457046	0.476288	2.08557
0.438807	1.16404	0.891135
0.5314	0.451713	1.77302
0.09551	0.359353	0.811549
0.410282	0.051988	3.69766
1.19607	0.952046	0.900068
0.971872	0.685369	2.30145
0.271286	0.385899	2.68543
1.32447	0.288341	2.71151
0.618491	0.345013	1.85583
1.46213	0.3222	1.33197
0.291284	0.368613	1.19742
2.2347	0.714047	3.45716
0.633825	0.241385	4.61972
1.18089	2.10267	0.938996
0.979772	0.901354	1.91547
0.442834	1.55529	1.15695
0.80095	0.295872	1.12731
1.25153	0.557612	2.02965
1.23393	0.813491	4.81704
0.966853	0.764053	1.94615
1.4738	1.19822	1.7265
0.441098	0.482434	3.10761
0.402435	0.481761	3.91793
0.067954	1.08721	1.33769
0.814814	0.672952	0.491699
0.56936	0.527683	0.293817
0.699547	0.14141	2.61146
0.485275	1.0202	3.01396
0.621609	0.236714	0.546941
0.281814	0.584385	2.54138
0.392226	0.573185	2.38286
0.465978	0.102106	1.09611
0.215291	0.585107	0.202965
0.956629	0.230673	0.8568
0.35493	0.506131	1.26176
1.1485	0.431899	1.81463
1.16901	0.384833	0.251925
0.406351	0.383433	0.359404
0.602859	0.340795	0.614759
0.366061	0.255155	0.0908399
0.437215	0.119884	0.388879
0.675141	0.250345	0.411522
1.46675	0.572865	0.339836
0.372043	0.166869	0.89169
2.43129	0.691919	0.185335
0.301943	0.592225	0.415461
0.776068	0.713404	0.899484
0.596733	1.16016	0.240116
1.55242	0.314669	0.491581
1.03626	0.581897	0.948479
0.382552	1.00568	0.719676
0.428251	1.75569	0.76152
0.664237	0.563767	1.04312
1.30103	0.089784	0.894459
1.58086	0.352216	0.810781
1.88092	0.343629	0.900428
0.799628	0.3533	1.17853
1.15974	0.410232	0.370504
1.19101	0.51063	1.68639
1.02415	0.160571	0.375434
0.919252	0.200032	2.39868
1.01028	0.241702	1.52005
1.31069	0.22744	2.89855
0.468533	0.443461	1.72053
0.726784	1.13437	2.39458
0.361915	0.401255	1.79404
0.52252	0.216374	5.10454
0.382064	2.55354	0.966287
0.153285	1.09018	0.283414
0.509581	0.454732	4.47178
1.31819	1.01506	0.484655
0.798367	0.802407	0.64708
0.366102	0.881457	0.378776
0.503432	0.556334	1.35486
1.45422	0.618436	4.50279
1.17765	0.197054	0.802468
0.706436	1.02197	2.97262
0.358489	0.545857	0.441989
1.4187	2.50964	1.39779
0.502835	0.831192	0.767578
0.539873	0.641657	3.29688
1.39636	0.891567	1.81307
0.791738	0.882664	1.47396
0.445396	0.480262	1.4415
0.961828	1.04209	0.434567
2.08676	1.05926	1.37208
1.13566	1.72428	1.23431
0.724892	1.13582	0.522715
0.887417	0.837196	1.19755
0.72029	1.37633	0.169517
1.98845	0.827056	0.213599
1.15457	1.37046	0.336441
2.07394	0.704907	0.314902
0.615551	0.021408	0.440442
1.14266	0.460789	0.380246
1.41918	0.280412	0.275023
1.03634	1.57988	0.109947
0.57577	0.375765	0.428362
0.413652	1.04256	0.38784
0.596208	0.14716	0.883099
0.437897	0.257138	0.063585
0.609045	0.892486	0.904644
0.808389	0.430069	0.350689
0.735345	0.755489	0.219846
0.489935	0.478039	1.63156
0.353026	0.756899	1.83326
0.641692	0.400805	1.28458
0.576376	0.074104	0.740518
0.233302	2.03282	0.566544
1.34419	0.584107	0.572838
0.717582	0.868184	1.6143
0.862834	0.862683	0.408175
1.03853	0.2415	1.9197
0.984641	0.75315	3.16331
0.518844	1.55102	3.21403
3.12942	0.965016	0.763038
1.31009	1.09023	0.477416
0.621605	0.77611	0.894105
1.14358	0.344055	3.28239
0.800922	1.80629	3.77706
2.79262	0.645868	1.98389
0.420825	0.680995	1.98189
1.04664	0.784245	0.625665
1.78944	1.07242	0.652058
0.671879	1.04007	2.7122
1.80561	0.196605	0.985588
2.10363	0.830732	3.33786
2.31754	0.937564	2.98103
1.75418	1.47169	5.23875
1.27561	0.668536	0.599189
1.4709	1.05496	2.23227
0.964123	2.1308	2.62888
1.96581	0.941871	1.05381
0.72805	3.23352	3.15888
0.381767	1.45672	2.32998
1.46358	0.457786	0.293256
0.708584	0.317249	2.29805
0.739558	0.492386	3.49173
0.656602	1.40218	2.2298
0.34012	0.363058	0.900848
0.424357	1.00317	1.49913
0.409725	1.91798	0.67587
0.556242	0.329112	0.410566
1.04048	1.35417	0.817766
0.737394	1.49973	0.174028
0.399563	0.916699	0.410359
0.615712	1.56557	0.528714
0.374613	0.683493	0.150919
0.948213	0.511872	0.912161
0.262791	0.894772	0.10833
0.603464	0.294984	0.142967
0.643085	0.599278	0.38241
0.596753	0.748407	0.258369
0.919821		0.701017
1.55551		0.199628
1.24657		0.483332
0.505899		0.371484
1.83917		0.588323
1.61034		0.147385
1.03795		0.786934
0.446338		0.398703
0.597306		0.349231
1.22248		0.701835
1.26553		0.366664
0.749749		0.229446
1.37726		0.312356
0.5631		0.17807
1.4259		0.314476
0.673492		0.634833
0.691497		0.348908
0.438033		0.206605
0.75973		0.477725
0.501483		0.0693143
0.617769		0.290932
0.354417		0.171241
0.367307		0.726061
0.659615		0.648411
0.86095		0.181397
1.52922		0.215079
1.41957		1.36318
1.697		0.72133
0.473401		0.357666
0.109903		0.589362
1.79346		0.995941
1.95863		0.303065
1.04066		0.691873
1.17712		0.496297
0.004242		0.0148465
0.199078		0.547827
1.41452		0.418402
3.57038		2.33868
1.82833		0.0820189
2.75105		0.128918
1.7495		0.12822
0.589072		0.446239
1.55638		1.65561
1.086		0.12988
1.79402		0.533395
2.55858		1.05191
0.728829		0.182372
2.42332		1.04688
1.17591		0.128633
2.9338		1.23871
1.46398		0.236869
1.7665		0.687751
1.45985		0.183628
0.34046		0.402774
1.14161		0.498033
0.750083		0.725096
0.368271		0.351615
0.548457		1.33422
0.928657		0.806892
1.22832		0.251173
0.480945		0.370199
2.68207		0.160867
1.15698		0.324912
2.67215		0.0720758
2.33259		0.150394
2.31713		0.506975
0.903141		0.25113
0.479751		0.3051
0.791084		0.12005
0.900636		0.6131
0.421002		0.296585
1.39174		0.844023
0.594729		0.0146454
0.910134		1.01963
0.795636		0.227422
0.352672		0.566006
0.831152		0.727069
0.238054		1.20897
0.830983		0.762106
1.08069		0.429199
0.705767		0.504574
1.56057		0.184561
1.05835		0.124118
0.676879		0.212428
1.39389		0.51881
1.53957		0.297756
1.95677		0.393138
1.52799		0.226331
1.04148		0.207285
1.03723		0.134713
2.1159		0.517471
2.39169		0.618751
2.64504		0.103321
2.92044		0.630284
1.11422		0.160095
0.567857		0.899313
1.68125		0.552371
1.07079		0.471364
0.832826		0.162954
0.450318		0.735165
0.533895		1.5271
0.886839		0.24534
1.04511		0.558765
0.748349		0.615368
0.497329		0.827048
0.490083		0.264666
1.04559		0.4897
0.711268		0.551491
1.00686		0.511454
0.555458		0.283833
0.587274		0.753424
0.506066		0.238466
0.495423		0.479414
0.791387		0.319341
1.56057		0.84479
0.559329		0.35642
0.767175		0.479608
1.61628		0.520883
1.29937		0.572616
0.078587		0.631834
1.06727		0.185152
0.659496		0.344456
0.476791		0.581083
0.958826		0.239706
0.335745		0.495945
1.25485		0.377682
0.886958		0.372276
1.09659		0.565377
0.817206		0.430442
0.469136		0.621284
0.533464		0.891838
0.945755		0.497853
0.621171		1.67933
0.398601		0.292607
0.868455		0.527685
0.833576		0.19417
1.09145		0.494257
0.26614		0.482398
1.06114		0.340294
1.32352		1.19656
0.657899		0.894546
1.57981		0.550402
0.63233		0.55079
2.08334		0.633284
1.19574		0.51433
1.49646		0.37887
0.366789		0.220922
1.43806		0.432575
0.122244		0.255602
0.448259		0.729039
1.86152		0.376918
2.13741		0.23922
0.731328		0.695848
0.824294		0.441607
0.463137		0.545539
0.846082		0.925163
1.37873		0.506497
0.711907		0.579152
0.72155		0.24632
0.629213		1.09985
0.461229		0.801967
0.747403		0.586494
0.523369		0.452093
0.981475		0.270554
0.691303		1.14843
0.820789		0.593225
0.698042		0.583412
0.777175		0.496429
1.04979		0.689915
1.28846		0.584848
1.80483		0.405772
1.49896		0.479352
1.40637		0.743054
2.42269		0.211479
0.808098		0.272407
0.131306		0.159847
1.57079		0.396415
0.510823		0.613805
1.71034		0.476718
0.962434		0.790619
0.850123		0.948794
0.800274		0.333709
0.324911		0.552346
0.32653		0.138131
0.273415		0.998771
0.603751		0.52784
0.301876		0.249625
0.430069		0.415038
0.317791		0.426743
0.27495		1.32611
0.604304		0.8099
0.18402		1.15221
1.2359		0.63012
1.41268		0.453081
0.905249		0.800695
0.784139		0.437259
0.212673		0.910334
0.78875		0.593569
1.28408		0.89721
0.772705		0.197085
0.455066		0.573669
0.081551		0.252601
0.169193		0.30432
0.279254		0.527991
0.794844		0.616325
1.0191		0.776773
0.283038		0.827309
0.451612		0.645938
0.497808		0.165915
1.13425		0.208297
0.822216		0.892701
2.57326		0.561834
1.52826		0.787124
0.399802		0.255247
0.37951		0.455819
1.56938		0.207152
4.10863		1.16092
0.613527		0.965605
1.70996		0.257891
0.240481		0.720076
1.84006		1.70605
0.554313		0.249698
1.02856		1.68895
1.7887		0.659704
0.274897		0.798301
0.546998		0.515164
0.518683		0.517308
0.395846		0.506856
0.411689		0.440399
0.439994		0.0495945
0.960278		0.461118
0.663713		0.234239
0.697605		0.289721
0.515283		0.428002
1.38945		0.227758
2.113		0.380446
0.071176		0.321265
1.55418		0.355634
1.22335		0.163129
1.28494		1.40203
0.649927		0.191877
1.17503		0.18402
0.726271		1.27481
0.888493		1.28178
0.203317		0.929912
1.59577		1.34314
0.812225		0.137844
0.85207		0.839462
0.685904		1.23683
0.423668		0.462434
0.853353		0.115464
1.25111		0.680796
0.699815		0.427191
0.427969		0.51428
0.734701		0.239515
0.256387		0.368993
1.32476		0.483001
2.77513		0.435822
2.42538		0.526954
0.560288		0.340185
1.62678		1.81773
0.974716		1.19605
3.71443		0.277891
1.11878		1.92187
1.33011		1.71174
0.199817		1.30725
1.63102		0.539902
2.66557		2.11861
1.33402		2.79163
0.723082		1.38325
2.21089		1.70374
0.937647		1.82543
0.670551		2.6677
2.05594		0.363905
0.235119		0.186088
0.447203		0.511905
0.557671		0.901266
0.432865		0.461752
0.195185		1.9505
0.918519		2.42146
0.715523		1.06164
0.385362		0.342252
0.651466		0.964252
0.757885		1.42336
0.955965		0.817499
1.14217		2.11342
0.611671		1.58286
0.442015		0.0441086
1.61069		0.514194
1.09781		0.355197
1.08864		0.189042
1.90923		0.390834
0.609054		0.642001
1.76601		0.693834
1.52815		0.19368
1.26791		1.27449
1.49718		0.050596
1.95185		0.273637
0.915551		0.731329
0.728498		0.951115
4.95057		0.476563
0.934021		0.276048
0.213195		1.18412
1.46569		1.3277
0.469411		2.09659
2.03762		1.74589
1.26232		1.41427
0.680393		0.609014
0.282853		0.463151
		0.367213
		1.33432
		0.542122
		2.27606
		0.345207
		1.16733
		0.756756
		0.179795
		0.993847
		1.23006
		0.675057
		1.6886
		0.288289
		0.918218
		1.59222
		0.220341
		0.303543
		0.14887
		0.692365
		0.353904
		0.276283
