# Supplementary material for: DLG1 functions upstream of SDCCAG3 and IFT20 to control ciliary targeting of polycystin-2
Source: EMBO Rep. 2024 Jun 7;25(7):3040–63. doi: 10.1038/s44319-024-00170-1 (PMC11239879; doi:10.1038/s44319-024-00170-1)
Supplement: Supplementary file 7 — Source data Fig. 5 [file 44319_2024_170_MOESM7_ESM.zip › Figure 5 Source Data/Panel 5F/sdccag3-cilia-body-fluorescence.xlsx]

## Sheet: normalized
WT	Dlg1-/-	Dlg1-/- w/ mCh-DLG1
0.397388	0.534734	0.78529
0.947655	0.543989	0.484197
1.04131	0.318308	0.588717
0.833637	0.342235	0.310706
1.26079	0.358906	0.92931
0.508826	1.56568	0.832676
1.27662	1.28584	0.805438
1.80508	1.24184	1.53757
0.86929	1.21801	1.54888
1.37925	0.399262	1.26219
1.62962	0.707029	1.34035
0.626402	1.00345	1.33652
1.32252	0.556116	1.07956
1.3993	0.569993	1.16717
0.642332	1.89078	2.47525
1.12886	0.492352	0.870894
1.9365	0.635709	3.16175
0.987964	0.555459	2.85715
2.40731	1.07626	1.27105
1.43506	1.07419	1.27137
1.94406	0.404677	2.19298
1.67533	0.280098	2.10045
1.22629	0.733389	0.73982
1.52551	0.858917	1.70761
1.27595	0.535469	1.12039
1.11505	0.741937	1.66103
1.89076	0.588213	0.99697
0.430828	0.684931	2.68543
1.34548	0.345925	0.532782
1.62719	0.584159	1.32076
0.893122	0.480398	1.23975
0.551793	0.669013	1.22369
0.72213	1.08591	1.50244
0.697316	0.38209	0.216632
0.395315	0.586597	0.651094
0.492908	0.982528	0.467344
0.626208	0.585253	0.847931
0.351673	1.21831	0.737825
0.572234	0.334536	0.470289
0.832305	0.695903	1.23252
0.877244	0.883592	1.3759
0.483653	0.350593	0.997905
1.38073	1.12486	0.786121
0.381096	1.18128	1.55603
0.26072	0.302025	1.28164
0.759593	0.833203	2.13896
0.724496	0.575935	3.91531
0.570421	0.24455	1.09988
0.371112	1.05777	0.679006
0.693682	0.781855	1.60438
0.551289	1.75631	2.34674
0.926973	0.969677	1.20588
1.40369	1.82373	1.27199
0.538884	0.779069	1.27686
1.19691	0.890131	3.05837
0.614793	1.19123	2.1976
1.12764		0.52909
0.78981	1.36294	0.684152
1.11586		1.99187
0.847473	0.764678	1.17735
1.61604	1.5656	0.917183
0.458402		0.572776
0.657865		1.13044
0.502032	1.44236	0.883207
0.887301	0.545399	1.04086
0.580134	1.38354	1.06335
0.820708	1.81996	0.961653
0.898968	1.84322	1.01202
0.291186	1.40238	0.400394
0.498575	1.21815	0.855599
0.745658	1.19648	0.858092
0.292472	0.954946	1.80987
1.05308	0.492279	0.694982
0.917498	0.420598	1.55434
0.936295	0.404804	1.25077
1.56626	0.398972	1.57133
0.688027	0.710732	1.08375
1.1184	1.08531	1.17518
1.17788	0.429962	1.08459
1.48082	0.483806	2.00915
0.701796	0.903173	1.31285
0.695738	1.53351	0.561514
1.50737	0.808348	0.993509
1.84325	0.353697	0.86099
1.46274	1.90602	1.6169
1.53122	1.53595	1.50355
0.966738	1.5773	3.31257
1.365	0.6389	1.79455
1.5754		1.48552
1.38438	1.14822	0.806597
1.32099	1.75064	0.750071
0.50218	1.73781	2.08554
0.576436		0.756766
0.745259	0.41529	1.1652
0.865902	1.34438	0.5403
1.03114	0.606169	0.948677
1.06784	1.52049	0.535716
0.74234	0.793065	0.581541
0.898989	1.40047	1.49622
1.17203	0.284847	0.750685
0.453131	0.99035	1.39842
1.18759	0.542298	0.551248
1.17075	0.527625	0.660699
1.75307	0.51802	0.93432
0.877514	0.647162	0.842649
1.06294	1.16539	1.38934
0.383688	0.923846	1.50046
1.58686		0.837022
1.17495	0.551622	1.38506
1.13026	1.40215	2.20552
1.58784	0.674457	0.54623
2.86393	0.210947	0.850916
1.48068	0.440156	0.930011
0.82349	0.888324	1.71707
1.39606	1.80895	0.632929
1.91195	1.55406	2.03531
0.672691	0.392775	0.83278
1.17671	1.35737	1.59267
1.73286	0.75319	0.529739
1.25834	0.398627	1.72943
1.62226	0.672995	1.40101
1.02853	0.582369	1.18694
0.896652	0.376806	0.461254
0.655412	1.00482	1.50293
0.499093	0.730207	1.03839
0.528858	0.523746	0.632283
0.917131	0.516762	1.29884
0.560906	1.27377	0.747514
0.795306	1.46682	1.34802
0.555187	0.680942	0.42632
0.520469	1.09969	0.624775
0.604423	0.538294	0.554188
0.791162	0.867378	0.935417
1.27029	0.438057	0.635115
1.00482	0.233261	0.708824
0.428306	0.680691	0.546224
1.46997	0.759275	1.33335
1.00266	0.38005	1.46732
1.23155	0.342298	0.942112
0.830391	0.605387	1.23168
0.76671	0.095694	0.962215
0.632796	0.882723	0.794793
1.20631	0.69343	1.08654
0.823334	0.402852	0.503987
1.47624	0.551988	2.23315
0.76543	1.38512	0.481692
0.286486	1.02949	1.39523
1.54334	0.753612	0.838253
0.820913	1.16943	2.65703
1.38307	0.617244	1.10749
0.447522	0.493436	1.10078
1.13535	0.453825	0.473312
1.13169	0.22444	1.83201
1.31834	0.303038	1.49675
1.16143	0.885702	0.854594
1.16487	1.23808	0.587031
0.958242	1.57021	1.0429
0.771679	1.74407	1.05198
0.877294	0.390069	1.67063
0.723393		1.42471
0.760537	1.20382	1.72836
0.571913	0.542285	0.305262
0.997482	0.843327	0.963109
0.559024	0.937349	0.629828
1.17368	0.458964	0.910163
0.856661	0.477208	0.408624
	0.17089	0.576937
0.540404	0.388562	0.297346
0.266499	0.177192	0.239907
1.08476	0.401926	0.54855
0.82987	1.26328	0.833358
1.59899	0.676054	0.312691
1.0485	0.843327	0.355238
1.59968	0.706443	0.757739
0.44499	1.04958	0.695598
2.26169	1.3155	2.05333
1.35715	0.802654	1.17328
0.68954	0.851129	1.74125
1.21228	1.23574	0.471345
1.62284	0.259085	1.91112
0.756691	0.129003	0.835791
1.61959	0.258746	0.616469
1.39956	0.431969	2.09698
1.24571	0.253453	0.950627
1.73427	0.291646	3.07896
0.313129	0.136513	2.80394
1.11627	0.349357	1.32384
2.68816	0.243409	2.60936
0.818616	0.456882	1.81608
0.505279	0.487938	4.25259
0.721694	0.838373	2.28791
0.561132	0.290573	2.44337
0.997086	0.272597	1.18269
0.406857	0.629754	1.38157
0.809795	0.142663	3.37828
0.493092	0.131864	0.652233
0.298366	0.327501	2.26413
0.386057	0.624683	3.44835
0.441538	0.968344	1.41862
0.644683	0.208931	1.29292
0.274652	0.260998	0.550259
0.435702	0.186499	2.67886
0.666458	0.402945	0.455598
0.697076	0.43779	1.52321
0.913643	0.810652	1.70935
1.50465	0.750383	1.88089
1.32395	0.190235	0.802245
1.81957	0.283516	1.60549
0.886183	0.472792	1.12671
1.1784	0.334664	1.96854
2.32842	0.849843	0.541287
1.27914	0.448054	0.602889
2.17332	0.503203	1.69988
0.841088	0.528707	0.244637
1.09653	0.370967	0.971693
0.753612	0.342204	0.679449
0.73391	0.199065	0.0522002
1.23511	0.594981	0.777534
1.04405	0.260912	1.04924
0.649979	0.3184	0.658025
0.64019	0.352221	1.18737
0.753999	0.136571	1.23204
0.63678	0.059056	0.400993
0.246079	0.152863	0.444401
0.41191	0.444068	0.485398
0.277193	0.062277	2.7798
1.20942	0.24198	1.11363
1.13106	0.13653	0.95558
0.439076	0.641205	1.67867
1.30644	0.519792	1.83442
1.76492	0.286429	1.96008
1.40027	0.412129	0.782802
1.29988	0.687382	2.38124
2.2393	0.455217	1.22586
1.35141	0.412587	0.72196
1.63919	0.465356	0.800953
0.952759	0.490176	3.66968
1.7272	0.357243	2.01455
1.23508	0.249822	2.44195
1.75831	0.779355	0.321254
2.31945	0.333767	1.58771
1.76445	0.33423	2.18189
0.542687	0.143476	1.63529
0.77355	0.816246	3.06566
1.33156	0.649332	3.55945
0.802274	0.563955	1.77145
0.408242	0.341328	1.1011
0.382785	0.523154	0.314005
1.02472	0.440113	0.515808
0.646585	0.105093	2.40111
0.603399	0.240892	1.36368
0.767837	0.108985	0.84678
0.569056	0.364568	1.67751
0.693079	0.239112	0.658606
0.464562	0.312101	0.638998
0.334209	0.233102	1.04377
0.328761	0.476575	0.441351
0.819987	0.433914	1.7508
1.81019	0.156092	0.513891
0.466005	0.227365	0.894394
0.812286	2.12558	1.11897
1.47134	0.987423	0.125092
1.85307	0.311131	0.214105
1.60292	0.530459	0.279683
2.60175	0.164059	0.382017
0.687502	0.542131	0.68265
0.672272	0.167803	0.499006
0.875625	0.834045	0.163828
0.906947	0.850324	0.35058
1.57851	0.38369	0.186609
0.954883	0.305901	0.969374
0.857682	0.563488	0.457485
1.45603	0.442396	1.30785
0.822032	0.344857	1.04814
0.293765	0.677837	0.787094
0.693804	1.28439	0.59465
0.269147	0.862257	2.16816
0.600973	0.404497	3.03501
0.590128	0.443847	0.798348
0.617244	0.272463	2.54521
0.155251	0.235022	0.959764
0.488828	0.02422	2.4254
2.0604	0.888058	0.699323
1.81497	0.597298	2.56044
0.411608	0.351888	2.61546
1.17228	0.9716	0.985078
1.33193	0.792259	1.91941
1.72254	0.40867	1.82842
0.661176	0.411603	2.75452
1.82357	0.248477	2.71141
1.00861	0.206293	3.08094
1.7744	1.39096	0.674152
1.00482	0.625913	1.04868
0.691837	0.521742	0.347882
0.430635	0.303982	1.53102
0.878008	0.456604	1.91626
1.67561	0.414097	2.14436
0.518026	0.331743	1.89253
2.06533	2.49292	1.90273
0.378184	0.403994	2.13402
0.518614	0.432354	3.04913
0.199614	0.702023	0.950534
0.958881	0.54582	0.553797
0.704526	0.367196	0.459746
0.525289	0.110478	1.33696
0.490443	0.533602	2.27345
0.692605	0.275845	0.290679
0.294357	0.602213	1.62449
0.287098	0.309266	1.64481
0.451076	0.044113	2.015
0.354485	0.171194	0.290291
1.34376	0.176677	0.786591
1.0353	0.418	0.694859
1.44855	0.325005	1.63921
0.855794	0.642588	0.981906
0.555824	0.570875	0.427894
1.58467	0.337502	0.543856
0.800926	0.34633	0.372133
1.10283	0.173923	0.565252
0.904249	0.349073	0.622778
1.92439	0.685522	0.594334
0.683938	0.245843	1.06434
2.69651	0.345172	0.393105
0.643902	0.672478	0.402536
0.750056	0.367285	0.331926
1.97576	0.649974	0.202958
1.68172	0.762157	0.438889
1.54117	0.503941	0.795836
0.790921	0.46272	0.731814
1.24749	0.831414	0.83221
0.500443	0.726994	1.67979
1.13104	0.281696	1.46631
2.05076	0.234324	1.13067
1.36478	0.478568	1.16118
1.38321	0.35853	0.773622
1.2733	0.342196	0.199915
1.3658	0.577432	1.50936
0.712246	0.244189	0.370196
0.658931	0.412807	3.40267
1.08985	0.681699	0.955946
1.94475	1.13087	3.27624
0.400799	0.614505	1.70718
0.679062	2.94616	2.78724
0.52214	2.64568	2.40688
0.447389	0.338203	2.83227
0.463486	2.78498	1.36151
0.328385	1.9666	0.355102
0.384713	1.6439	2.99155
1.15276	1.10617	0.724494
0.870399	0.667237	1.21602
0.802421	1.47132	0.887776
0.46076	1.81727	2.25799
1.23523	1.24671	2.95058
1.52888	0.885321	1.20251
0.612062	0.840335	2.85072
0.432537	0.829819	0.598834
2.04399	2.13707	1.19556
0.514253	1.47054	1.08612
0.396462	0.328779	2.57584
1.32146	0.755901	3.49787
1.00764	0.430002	1.31495
0.787701	0.791812	2.31204
0.634882	0.480092	0.42526
0.944891	1.10324	1.21743
1.34998	1.38925	1.55233
1.9202	3.07082	0.900573
0.520432	1.04857	1.21361
0.869487	1.90374	0.617947
1.26723	0.65797	0.507662
2.20974	1.64674	0.248247
1.24096	0.969262	0.50052
1.10636	0.160342	0.784488
1.18732	0.369877	0.191898
0.949496	0.429653	0.378241
0.601819	2.57692	0.117449
0.519406	0.436076	0.305981
0.404435	1.02597	0.362731
0.566276	0.683388	0.706084
0.642732	0.320712	0.12731
0.66948	0.570403	0.83483
0.820467	1.94069	0.618349
0.68613	0.522221	0.434712
0.561792	0.938994	1.30585
0.413521	1.39134	1.21178
0.764626	0.330674	0.865333
0.609799	0.725263	0.21005
0.315668	0.557055	0.505272
1.25126	0.302341	0.452583
1.2495	0.946626	1.33751
0.6797	0.908352	0.9151
0.952912	0.50865	1.47557
0.842797	1.38003	3.29675
0.526363	1.26052	3.5767
1.99033	0.753233	1.11219
1.3321	0.805008	0.635022
0.371439	0.593788	1.0385
1.80011	0.334533	2.45759
0.621605	1.21466	2.25616
1.11804	1.30832	2.91721
0.444809	0.645529	1.81281
1.51403	1.38961	0.500513
1.47962	0.806007	0.715888
0.510185	1.43937	2.90827
1.2656	0.26313	1.52387
2.34388	0.964322	1.82276
2.67096	1.20369	1.3129
2.05062	2.56935	3.34427
0.638941	1.13993	0.894968
1.02179	1.13417	1.8302
0.850474	4.2756	1.38931
1.26485	1.27475	0.99677
1.01258	4.51468	2.11618
0.274512	1.05698	1.454
0.822628	0.435028	0.401122
0.499194	0.368775	1.41058
0.782772	0.526162	2.03003
0.520663	1.08357	1.45741
0.292804	0.306595	0.855414
0.454624	1.10772	1.11794
0.264678	1.81417	1.07817
0.886598	1.45161	0.308622
1.05136	1.16235	0.492259
0.716283	1.36386	0.394053
0.265477	1.83131	0.393988
1.23367	2.25771	0.678365
0.492577	1.61787	0.144572
1.16694	0.880529	0.611921
0.967681	1.51691	0.614513
1.42816	0.424051	0.294143
0.782844	0.758897	0.191023
1.26546	0.734394	0.18787
0.762306		0.423267
1.12596		0.411145
1.63867		0.875783
0.502945		0.27846
1.40466		0.201679
1.08668		0.162366
1.19261		0.796531
0.263481		0.276755
1.25421		0.0970093
1.31899		0.188287
1.24252		0.419277
1.03365		0.437983
0.649021		0.207061
0.773105		0.354836
1.55919		0.30483
0.45447		0.52553
0.632855		0.385812
0.431857		0.118392
0.64709		0.27036
0.579495		0.166269
0.495848		0.276835
0.243756		0.0538465
0.761947		0.477505
0.776688		0.173383
0.583902		0.473103
1.51436		0.249617
1.20288		2.31947
2.30261		0.565361
0.495388		0.301006
0.259911		0.439408
1.20892		0.698391
1.05682		0.434384
1.10748		0.305188
2.41551		0.36062
0.173067		0.186031
0.876923		0.355597
1.22043		0.249504
4.03245		2.1932
1.04		0.0606534
1.25713		0.253249
2.32956		0.252223
0.433865		0.468228
0.938853		1.99644
0.915476		0.29559
1.1633		0.365066
1.36388		0.701665
1.07223		0.249058
1.00274		0.48771
0.7483		0.393619
1.73956		1.46503
1.29926		0.308791
1.04788		0.208813
0.792396		0.0696633
0.412636		0.334236
1.09814		0.395864
0.415064		0.262404
0.481191		0.087143
0.440247		1.53858
0.852841		0.627221
1.40161		0.201621
0.435745		0.397499
2.54062		0.164362
0.987966		0.147136
2.65713		0.260646
1.7312		0.0472108
1.13193		0.80182
1.44533		0.189799
0.793232		0.458739
0.374508		0.231594
0.946227		0.414405
0.473345		0.17447
1.05576		0.817179
0.899354		0.186712
0.749376		1.56711
0.400901		0.461344
0.364659		0.313443
0.594097		0.567531
0.724779		0.652099
0.753933		0.707074
1.20951		0.918589
1.12309		0.834755
1.23936		0.273512
1.10937		0.535522
0.841787		0.1708
1.18193		0.3743
1.24758		0.328835
1.68256		0.378436
0.7899		0.442069
0.881582		0.174108
1.24336		0.19263
1.94397		0.586898
1.87516		0.456647
1.50517		0.248587
1.48577		0.569497
1.9738		0.401913
0.573485		0.657208
0.763374		0.475434
1.14017		0.330917
0.95715		0.422211
0.465859		0.811371
0.640654		0.8399
0.959889		0.409957
1.06561		0.437777
1.1304		0.555889
0.669751		0.615266
0.231912		0.97098
0.593259		0.500698
0.654449		0.69076
0.769689		1.41353
1.07575		0.364412
1.28293		0.498579
1.01716		0.280107
0.609907		0.856958
0.789043		0.472651
1.15425		0.715824
0.898109		0.569983
1.08581		0.641528
0.809534		0.594252
0.817291		0.324286
0.851149		1.08395
0.964258		0.213195
1.02157		0.39324
0.847652		0.551118
1.5361		0.506773
0.691805		0.456233
0.899895		0.726401
1.36138		0.771986
0.787231		0.53385
0.603293		0.464469
0.843143		0.65095
0.866901		0.846195
0.956891		0.695321
1.06696		0.749692
1.17643		0.3613
0.575767		0.685949
0.767293		0.737823
0.717037		0.230616
1.17853		0.735374
0.71572		0.395139
1.81291		0.656242
0.891715		0.606035
1.81605		0.369635
0.974482		0.487357
1.0395		0.474784
1.46317		0.271004
2.66445		0.449362
0.603933		0.540412
1.90913		0.261945
0.370826		0.424668
0.812715		0.576933
2.02921		0.458146
0.999754		0.364424
1.22325		0.302509
0.568012		0.405082
0.558267		0.788937
0.998139		0.696489
0.704871		0.485199
0.621865		0.573986
0.876715		0.289906
0.627748		1.12575
0.624888		0.823188
1.81517		1.03893
0.497216		0.51396
1.68058		0.554405
0.835929		1.25619
0.815854		0.344013
0.556252		0.62408
0.686594		0.4249
1.91185		0.702824
0.710072		0.673228
0.922383		0.580714
1.79177		0.427708
1.43581		0.535226
1.09471		0.399557
0.710897		0.387876
0.385913		0.364056
1.82857		0.378533
0.64846		0.432551
1.15275		0.357514
0.948517		0.489975
0.684549		1.52763
0.73467		0.444134
0.449676		0.332117
0.430055		0.320934
0.536054		1.14157
0.344347		0.56047
0.276816		0.407319
0.249001		0.626456
0.072331		0.567237
0.758424		0.931165
0.824246		0.473752
0.780851		0.483161
0.350524		0.485443
1.02615		0.526207
0.686915		0.620116
0.340196		0.679029
0.278875		1.05709
0.946897		0.569381
0.98455		1.11048
0.423418		0.268766
0.576009		0.423103
0.306414		0.152294
0.187655		0.386268
0.434457		0.51399
0.996925		0.369151
0.474807		0.885751
0.265991		0.722136
0.361546		0.858193
0.440182		0.254786
1.01556		0.328254
0.404123		1.02409
0.853967		0.555363
1.10299		1.05629
0.426049		0.352763
0.594445		0.463565
2.10323		0.49689
3.74485		1.28179
0.965789		1.49032
1.15901		0.404007
0.64502		0.723845
2.47954		0.971566
0.454673		0.405111
0.956715		0.645608
1.29569		0.547075
0.516504		0.746805
0.738669		0.631269
0.050151		0.466847
0.242458		0.523162
0.290925		0.509063
0.427693		0.273086
0.628499		0.482591
0.464882		0.225049
0.640359		0.288648
0.696046		0.669313
0.353409		0.138457
1.20921		0.16379
0.305946		0.208795
1.21111		1.59615
0.761954		0.870139
1.35472		0.422399
1.92532		0.155048
0.805111		0.460702
0.962839		1.71826
0.397909		1.21857
0.289737		1.68215
1.80935		1.70691
0.691271		0.381696
1.42029		1.10363
0.468293		0.360424
0.986654		0.197827
1.57659		0.632818
1.15722		0.339917
1.08406		0.226204
0.613938		0.352069
0.809968		0.190314
0.986576		0.482336
1.13261		0.450099
3.1692		0.482122
1.28814		0.597565
0.757249		0.432883
1.15142		2.63379
0.546485		0.989034
1.70513		1.40936
1.11248		3.02429
1.87271		2.57014
0.924207		1.86674
0.596726		0.83362
1.54558		3.31519
2.04478		2.30282
2.79467		2.15151
1.75782		1.09909
1.77672		1.33276
0.74226		3.03169
1.79648		0.175897
0.661327		0.159988
1.53715		0.286901
0.957294		0.398238
1.43339		0.470927
0.420336		2.11622
0.713772		0.931695
0.448636		0.746452
0.59004		0.728057
0.945442		0.683516
0.592086		0.795441
0.630159		0.585638
0.852965		1.05074
0.74854		2.10008
0.910513		0.0429674
1.28168		0.33868
1.97567		0.239734
0.952363		0.0986338
1.61096		0.292819
0.691308		0.370584
1.46694		0.640898
3.94992		0.354399
0.853955		0.370349
1.1052		0.354991
2.01292		0.793032
0.797639		0.763261
0.772607		1.76719
1.91902		0.155258
2.18119		0.492187
0.173785		0.876744
1.24658		1.96075
1.40455		2.82924
3.38858		2.31327
1.13843		2.75759
0.5839		1.51328
0.333612		0.196553
		0.412026
		0.735537
		0.436208
		1.88596
		0.280169
		0.287341
		0.139152
		0.208421
		0.363079
		0.829843
		0.529207
		0.648969
		0.737966
		0.462346
		2.53716
		0.490925
		0.734345
		0.246585
		1.29046
		0.518029
		0.457825
