# Supplementary material for: DLG1 functions upstream of SDCCAG3 and IFT20 to control ciliary targeting of polycystin-2
Source: EMBO Rep. 2024 Jun 7;25(7):3040–63. doi: 10.1038/s44319-024-00170-1 (PMC11239879; doi:10.1038/s44319-024-00170-1)
Supplement: Supplementary file 8 — Source data Fig. 6 [file 44319_2024_170_MOESM8_ESM.zip]

Archive with 29 entries (21 files):
- Figure 6 Source Data/.DS_Store
- Figure 6 Source Data/Panel 6B/
- Figure 6 Source Data/Panel 6B/DLG1_with-ladder.Tif
- Figure 6 Source Data/Panel 6B/figure6B_labeling.tif
- Figure 6 Source Data/Panel 6B/GAPDH_with-ladder.Tif
- Figure 6 Source Data/Panel 6C/
- Figure 6 Source Data/Panel 6C/cilia-length-mccd-3d-wt-ko-resc-mut.xlsx
- Figure 6 Source Data/Panel 6F/
- Figure 6 Source Data/Panel 6F/sdccag3-cilia-base-wt-ko-mut-resc.xlsx
- Figure 6 Source Data/Panel 6G/
- Figure 6 Source Data/Panel 6G/ift20-cilia-base-wt-ko-mut-resc.xlsx
- Figure 6 Source Data/Panel 6H/
- Figure 6 Source Data/Panel 6H/figure6G_labeling.tif
- Figure 6 Source Data/Panel 6H/pSMAD2.Tif
- Figure 6 Source Data/Panel 6H/pSMAD2_with-ladder.Tif
- Figure 6 Source Data/Panel 6H/SMAD2.Tif
- Figure 6 Source Data/Panel 6H/SMAD2_with-ladder.Tif
- Figure 6 Source Data/Panel 6I/
- Figure 6 Source Data/Panel 6I/tgfb_pSMAD2-WB-quantification.xlsx
- Figure 6 Source Data/Panel 6J/
- Figure 6 Source Data/Panel 6J/figure6I_labeling.tif
- Figure 6 Source Data/Panel 6J/pTAK1(ser412).Tif
- Figure 6 Source Data/Panel 6J/pTAK1(ser412)_with-ladder.Tif
- Figure 6 Source Data/Panel 6J/pTAK1(thr184-187).Tif
- Figure 6 Source Data/Panel 6J/pTAK1(thr184-187)_with-ladder.Tif
- Figure 6 Source Data/Panel 6J/TAK1.Tif
- Figure 6 Source Data/Panel 6J/TAK1_with-ladder.Tif
- Figure 6 Source Data/Panel 6K/
- Figure 6 Source Data/Panel 6K/tgfb_pTAK1-WB-quantification.xlsx
