# Supplementary material for: DLG1 functions upstream of SDCCAG3 and IFT20 to control ciliary targeting of polycystin-2
Source: EMBO Rep. 2024 Jun 7;25(7):3040–63. doi: 10.1038/s44319-024-00170-1 (PMC11239879; doi:10.1038/s44319-024-00170-1)
Supplement: Supplementary file 8 — Source data Fig. 6 [file 44319_2024_170_MOESM8_ESM.zip › Figure 6 Source Data/Panel 6C/cilia-length-mccd-3d-wt-ko-resc-mut.xlsx]

## Sheet: Sheet1
WT	Dlg1-/-	Dlg1-/- w/ mCh-DLG1	Dlg1-/- w/ mCh-DLG1T507R
1.77354	0.521628	0.417303	0.625954
0.938931	1.14758	0.417303	1.14758
0.312977	1.35623	0.625954	1.46056
0.938931	2.81679	0.417303	1.04326
1.56489	1.14758	0.834606	0.625954
0.417303	2.29516	1.66921	1.98219
1.35623	2.71247	0.938931	2.81679
0.938931	2.29516	1.46056	1.56489
1.35623	0.521628	0.625954	1.98219
1.66921	2.60814	2.39949	1.46056
0.938931	1.14758	1.25191	0.938931
0.312977	2.60814	0.312977	0.834606
1.35623	2.50382	0.417303	1.35623
0.834606	3.02544	0.417303	2.08651
0.625954	3.33842	0.417303	1.25191
0.625954	2.81679	0.938931	1.46056
0.625954	2.81679	1.25191	0.417303
0.938931	2.60814	0.312977	2.71247
1.35623	2.92112	0.521628	0.73028
1.25191	0.73028	0.73028	1.25191
1.25191	2.19084	0.625954	0.625954
0.417303	1.87786	0.73028	2.19084
0.521628	3.2341	0.521628	1.14758
0.521628	3.12977	0.417303	2.19084
1.04326	2.81679	0.312977	0.312977
1.77354	2.08651	0.938931	1.14758
0.417303	0.625954	0.938931	0.625954
1.14758	1.98219	0.625954	0.625954
1.04326	2.71247	0.521628	2.29517
1.14758	0.834606	0.834606	1.77354
0.938931	1.56489	0.73028	0.834606
1.66921	2.08651	0.521628	0.73028
0.625954	1.98219	1.56489	0.521628
0.417303	0.834606	0.834606	1.04326
0.834606	0.938931	2.60814	0.521628
2.19084	1.14758	0.625954	1.87786
1.25191	1.35623	0.625954	0.625954
1.56489	2.29516	0.521628	1.14758
0.625954	1.77354	1.25191	0.938931
1.25191	2.71247	1.35623	1.66921
0.521628	1.87786	0.625954	2.71247
1.04326	5,737913*	1.77354	1.46056
1.14758	2.08651	1.14758	1.46056
0.625954	2.60814	1.35623	0.625954
1.56489	2.29516	1.04326	0.73028
0.417303	3.2341	0.521628	2.29517
2.60814	2.71247	1.04326	1.87786
0.521628	2.39949	1.04326	0.625954
0.521628	2.71247	0.521628	0.73028
0.73028	2.60814	0.417303	1.04326
1.66921	1.87786	0.834606	0.834606
0.417303	2.71247	0.834606	1.04326
1.25191	2.39949	1.56489	0.312977
0.521628	2.19084	0.73028	1.98219
0.521628	2.71247	0.312977	0.521628
0.938931	1.98219	0.73028	0.417303
0.938931	2.81679	1.25191	0.834606
0.417303	3.02544	0.73028	0.834606
0.73028	2.92112	0.73028	2.92112
1.25191	1.87786	1.04326	0.834606
0.521628	1.56489	1.14758	0.521628
0.521628	1.87786	1.14758	1.14758
0.938931	2.39949	0.417303	1.04326
0.417303	1.77354	0.312977	0.521628
0.834606	1.66921	0.417303	2.50382
2.39949	1.98219	0.417303	0.73028
0.73028	2.19084	0.521628	1.25191
0.625954	1.87786	1.66921	1.56489
0.521628	1.98219	0.521628	1.35623
1.87786	1.87786	0.521628	1.14758
0.938931	1.66921	0.73028	0.417303
1.66921	1.14758	1.46056	0.73028
0.73028	1.87786	0.73028	0.417303
0.625954	0.938931	1.35623	0.625954
1.46056	0.73028	1.04326	1.04326
0.417303	2.39949	0.521628	1.46056
1.56489	1.87786	0.625954	1.25191
0.73028	1.25191	1.29752	0.417303
1.25191	1.87786	1.3902	2.71247
2.50382	2.29516	0.83412	0.73028
1.04326	1.25191	0.37072	0.625954
0.521628	2.29516	1.66824	1.66921
0.64876	1.25191	0.4634	1.04326
1.20484	2.92112	1.3902	1.04326
0.9268	1.66921	0.74144	1.04326
0.64876	1.98219	2.68772	1.25191
0.4634	0.73028	1.20484	1.35623
1.20484	3.6514	1.66824	3.86005
1.94628	2.08651	2.22432	0.417303
1.48288	1.98219	1.76092	1.46056
1.01948	3.2341	1.11216	0.417303
1.94628	1.77354	1.3902	0.73028
1.29752	3.33842	1.8536	0.834606
1.20484	0.417303	1.20484	0.73028
1.3902	1.66921	1.48288	0.938931
1.3902	1.66921	1.57556	0.625954
1.20484	0.417303	1.20484	2.39949
1.11216	1.04326	1.76092	0.417303
0.9268	2.29516	2.317	2.81679
0.83412	2.39949	0.4634	1.25191
1.3902	1.14758	1.76092	1.35623
1.11216	0.312977	1.20484	1.98219
1.76092	2.19084	1.11216	3.2341
0.74144	0.834606	0.74144	0.312977
0.83412	1.87786	1.11216	2.60814
0.74144	1.98219	1.57556	0.625954
0.74144	2.19084	1.01948	0.417303
1.11216	1.35623	0.4634	0.834606
1.11216	1.14758	1.48288	0.625954
0.9268	1.87786	1.76092	0.73028
1.48288	1.14758	1.20484	0.625954
1.29752	1.35623	1.01948	1.04326
0.74144	1.14758	0.64876	0.938931
0.83412	1.04326	1.01948	2.19084
0.83412	2.50382	1.3902	0.73028
1.11216	1.66921	1.48288	1.66921
0.9268	2.60814	1.11216	3.2341
1.11216	2.92112	0.64876	1.04326
1.20484	1.46056	1.20484	0.938931
0.64876	1.66921	1.11216	1.04326
0.55608	0.73028	0.74144	0.417303
0.37072	1.66921	2.317	1.29752
1.29752	1.87786	0.37072	0.64876
1.01948	3.02544	2.22432	0.4634
0.83412	1.56489	1.29752	1.11216
1.01948	3.12977	1.11216	0.64876
1.8536	2.71247	0.83412	0.37072
0.4634	2.81679	0.4634	0.83412
0.9268	3.02544	1.66824	1.8536
1.20484	1.87786	0.55608	0.64876
1.3902	1.87786	1.94628	0.83412
1.20484	2.19084	1.01948	0.37072
0.9268	1.35623	2.317	0.55608
1.48288	2.08651	1.29752	0.55608
1.66824	1.98219	1.76092	1.66824
1.3902	2.19084	0.55608	0.64876
1.48288	1.25191	0.74144	1.48288
1.48288	2.29516	1.48288	1.3902
3,336482*	1.98219	0.9268	0.64876
1.20484	2.08651	1.29752	0.64876
0.83412	1.46056	0.64876	0.9268
0.4634	1.35623	1.29752	1.29752
1.48288	1.25191	0.83412	0.55608
1.11216	2.60814	0.37072	2.03896
1.66824	1.66921	0.9268	1.57556
0.74144	1.56489	1.66824	1.66824
1.20484	1.14758	0.64876	2.13164
0.37072	0.521628	0.55608	1.20484
1.66824	0.73028	1.11216	0.9268
0.64876	2.08651	1.01948	0.37072
0.74144	0.834606	0.9268	1.3902
1.11216	1.14758	1.11216	1.01948
1.01948	2.39949	0.4634	0.83412
0.74144	0.312977	1.48288	0.74144
0.9268	1.25191	0.9268	1.11216
0.37072	3.12977	0.64876	0.74144
0.55608	0.625954	1.11216	0.4634
0.83412	1.56489	1.01948	0.74144
0.83412	1.98219	1.11216	1.76092
2.22432	2.71247	0.55608	1.94628
0.64876	1.25191	0.37072	0.74144
1.01948	0.834606	1.20484	0.64876
1.3902	2.29516	0.4634	1.94628
1.29752	2.92112	0.55608	0.9268
1.20484	0.417303	0.55608	1.29752
0.37072	1.98219	1.3902	1.48288
1.20484	1.56489	0.74144	1.11216
0.4634	1.14758	0.64876	1.76092
0.83412	1.56489	0.4634	1.01948
0.55608	2.19084	0.37072	1.48288
1.11216	1.98219	0.9268	2.03896
1.11216	2.60814	0.9268	1.66824
0.74144	2.19084	2.03896	1.29752
0.27804	1.04326	0.9268	1.3902
1.48288	0.625954	1.20484	1.76092
0.74144	2.08651	0.37072	1.57556
1.57556	1.66921	0.27804	1.57556
0.55608	1.87786	0.4634	1.11216
0.74144	1.66921	1.3902	0.4634
0.55608	3.2341	0.4634	1.94628
1.29752	2.81679	0.4634	1.20484
0.9268	1.98219	0.9268	1.01948
0.83412	2.92112	0.37072	1.01948
1.76092	2.71247	0.9268	0.9268
0.64876	2.50382	0.37072	0.74144
1.48288	1.14758	0.37072	1.20484
0.37072	1.25191	0.37072	1.3902
0.37072	2.29516	0.64876	0.74144
0.74144	1.56489	0.83412	1.20484
1.01948	2.29516	0.37072	1.20484
1.20484	0.834606	1.20484	1.20484
1.11216	0.73028	0.74144	1.48288
0.4634	1.35623	1.20484	1.48288
1.01948	1.3902	0.4634	0.9268
1.57556	1.11216	0.55608	1.29752
0.9268	0.55608	1.8536	1.48288
1.11216	1.57556	1.29752	1.01948
1.48288	0.55608	1.48288	0.83412
0.55608	1.29752	0.64876	1.66824
1.66824	1.29752	1.20484	2.22432
1.66824	0.4634	0.55608	1.01948
1.57556	0.37072	0.64876	0.55608
1.20484	0.83412	2.50236	0.83412
1.11216	1.57556	0.64876	0.83412
1.01948	1.48288	0.83412	1.20484
0.83412	1.01948	1.01948	1.01948
0.83412	2.50236	0.83412	1.3902
0.9268	1.01948	0.37072	1.29752
0.9268	0.9268	0.37072	1.29752
0.74144	1.11216	1.59469	1.48288
0.74144	1.57556	1.21947	1.01948
0.4634	0.9268	0.375221	1.48288
0.4634	1.3902	0.469027	0.4634
0.55608	0.55608	0.844248	1.8536
0.27804	0.9268	1.12566	1.48288
1.57556	2.22432	0.281416	1.29752
1.3902	1.94628	0.562832	0.37072
1.57556	1.11216	1.50089	1.29752
0.83412	1.66824	0.938053	1.57556
0.55608	1.76092	1.31327	0.74144
0.37072	1.48288	0.844248	0.83412
0.55608	2.13164	0.938053	0.74144
0.83412	0.64876	1.31327	1.20484
0.64876	1.29752	1.12566	2.50236
0.74144	1.01948	1.12566	1.57556
0.9268	1.3902	0.938053	0.83412
0.9268	1.48288	1.96991	1.48288
0.83412	0.83412	0.750442	1.29752
0.55608	1.01948	1.6885	0.4634
0.83412	0.83412	1.59469	1.11216
0.64876	1.29752	0.656637	1.48288
1.29752	0.64876	0.844248	1.01948
0.55608	1.8536	1.21947	0.55608
0.37072	0.83412	1.03186	1.29752
0.27804	1.48288	0.750442	0.64876
0.83412	0.4634	0.844248	0.9268
0.55608	1.48288	0.375221	1.66824
0.64876	0.74144	1.50089	0.9268
0.64876	1.76092	1.6885	1.3902
1.12566	1.11216	0.938053	3.61452
0.750442	0.83412	0.469027	1.57556
0.656637	1.01948	1.59469	0.64876
0.844248	1.57556	0.844248	1.29752
0.656637	0.55608	1.03186	1.48288
0.938053	1.48288	0.938053	1.57556
1.50089	1.57556	2.34513	1.3902
1.12566	1.20484	1.21947	1.01948
0.562832	0.4634	1.40708	1.01948
0.656637	1.01948	1.6885	1.11216
0.562832	0.37072	0.844248	1.11216
1.87611	0.83412	1.12566	0.74144
1.12566	0.4634	0.562832	0.64876
1.12566	0.74144	0.656637	0.64876
0.750442	0.37072	1.50089	1.01948
1.59469	0.55608	0.750442	1.29752
0.469027	1.76092	0.469027	1.76092
1.50089	2.59504	1.31327	1.76092
1.31327	1.57556	0.844248	1.01948
0.938053	0.4634	1.6885	1.3902
1.21947	2.13164	0.562832	1.11216
0.938053	0.9268	1.7823	1.20484
1.21947	1.20484	1.12566	1.66824
1.03186	0.4634	0.750442	2.03896
0.844248	2.40968	3,939823*	1.20484
1.21947	1.76092	1.21947	2.03896
1.40708	0.55608	1.03186	1.48288
1.40708	0.9268	1.40708	2.7804
1.31327	1.66824	0.750442	2.50236
0.938053	0.37072	0.562832	1.01948
1.03186	1.57556	0.750442	1.3902
0.656637	0.4634	1.7823	1.76092
1.21947	2.59504	1.21947	1.3902
0.562832	1.20484	1.31327	2.87308
0.750442	0.55608	1.6885	1.11216
0.656637	0.64876	0.844248	1.66824
1.03186	1.76092	1.59469	1.76092
0.938053	1.20484	1.40708	1.57556
0.938053	0.4634	3,658407*	1.8536
1.31327	1.48288	1.12566	0.83412
1.40708	1.76092	0.656637	1.66824
0.844248	0.74144	0.938053	1.20484
0.844248	1.76092	1.12566	0.9268
1.40708	1.94628	0.469027	1.66824
1.21947	0.4634	0.656637	1.20484
1.31327	0.74144	0.469027	1.29752
1.50089	0.4634	1.40708	1.66824
0.469027	1.66824	0.562832	0.4634
1.12566	0.83412	1.12566	0.83412
0.938053	0.74144	1.03186	1.66824
0.938053	0.55608	0.469027	1.21947
1.50089	0.27804	0.938053	1.50089
0.938053	1.20484	0.656637	0.938053
0.844248	0.37072	1.40708	0.844248
0.656637	0.37072	0.750442	1.31327
1.12566	1.76092	1.03186	2.06372
0.938053	2.13164	1.50089	2.25133
0.562832	1.11216	1.31327	1.21947
1.03186	1.76092	1.12566	1.03186
0.844248	1.11216	0.844248	1.87611
1.31327	1.3902	2.06372	1.50089
1.12566	2.03896	0.469027	2.06372
1.21947	1.01948	1.31327	2.25133
1.03186	1.01948	1.21947	2.15752
0.938053	2.22432	0.469027	2.34513
1.21947	0.74144	0.938053	1.03186
0.562832	1.57556	0.938053	1.7823
1.21947	1.20484	1.40708	1.03186
0.562832	0.37072	0.844248	2.06372
0.844248	1.76092	1.12566	1.31327
1.03186	1.20484	0.938053	1.50089
1.21947	3.2438	1.6885	2.25133
1.31327	1.48288	1.50089	0.844248
1.87611	1.57556	1.59469	0.750442
1.21947	3.2438	0.750442	1.7823
0.562832	1.29752	1.59469	1.87611
0.844248	1.57556	0.938053	1.6885
0.562832	1.01948	0.938053	1.21947
1.12566	1.29752	0.938053	1.21947
0.938053	1.57556	1.40708	1.40708
0.938053	2.03896	1.31327	1.59469
1.03186	1.48288	1.50089	1.6885
1.59469	1.94628	1.40708	1.59469
1.50089	0.55608	1.50089	0.656637
0.469027	1.48288	0.750442	1.50089
1.31327	0.55608	1.21947	1.96991
1.03186	1.01948	1.31327	1.50089
0.375221	1.11216	0.750442	1.87611
1.59469	1.29752	0.750442	1.50089
1.31327	1.20484	1.59469	2.15752
0.469027	1.20484	2.15752	2.25133
1.6885	0.4634	0.656637	1.6885
0.938053	1.01948	0.844248	1.96991
1.21947	1.8536	1.03186	1.7823
1.6885	1.3902	1.40708	1.6885
0.375221	1.66824	1.03186	1.87611
1.12566	0.83412	0.938053	1.03186
1.03186	0.37072	0.656637	0.938053
1.6885	0.83412	0.750442	1.31327
1.21947	1.11216	0.469027	2.06372
1.12566	1.11216	0.562832	1.96991
0.656637	1.29752	1.31327	1.87611
0.562832	0.64876	0.375221	1.87611
0.750442	0.83412	1.31327	1.40708
0.469027	1.57556	1.21947	1.6885
0.562832	0.83412	1.59469	2.06372
0.750442	1.66824	0.375221	1.31327
0.375221	1.66824	1.31327	2.81416
1.59469	1.76092	1.31327	1.96991
0.750442	1.66824	1.59469	1.40708
1.03186	1.01948	1.21947	0.938053
0.656637	0.9268	1.7823	1.12566
1.12566	0.64876	0.844248	0.375221
1.59469	1.66824	0.844248	0.375221
1.50089	1.11216	1.31327	1.21947
1.40708	0.37072	1.12566	2.34513
1.21947	0.37072	1.50089	1.7823
1.7823	0.4634	1.31327	1.6885
0.375221	1.57556	2.43894	1.12566
0.562832	1.20484	1.40708	2.34513
0.844248	1.76092	1.59469	0.750442
0.375221	0.4634	1.59469	1.50089
0.469027	0.4634	1.03186	1.21947
0.938053	1.8536	1.12566	1.21947
1.12566	0.83412	0.844248	0.844248
1.40708	1.66824	0.844248	2.53274
0.469027	0.37072	1.6885	2.53274
0.938053	1.48288	1.21947	1.40708
1.31327	0.27804	1.59469	0.750442
1.40708	1.8536	1.21947	1.7823
0.656637	2.03896	0.562832	1.31327
0.562832	1.76092	1.87611	0.469027
1.31327	2.59504	0.938053	1.50089
1.40708	1.29752	1.21947	1.7823
0.844248	1.48288	1.21947	1.31327
1.03186	1.29752	0.844248	2.34513
0.844248	0.9268	0.750442	2.43894
0.844248	1.48288	0.750442	1.31327
0.281416	1.8536	0.750442	2.06372
1.12566	1.29752	1.21947	2.15752
1.03186	1.20484	1.03186	1.59469
0.844248	1.94628	0.656637	1.7823
0.844248	1.3902	0.562832	1.50089
1.31327	0.64876	1.87611	1.7823
1.21947	1.76092	0.375221	2.25133
1.50089	0.83412	1.59469	0.656637
0.375221	1.01948	0.844248	1.87611
0.938053	1.20484	1.03186	1.12566
0.469027	0.55608	0.844248	1.6885
1.12566	0.4634	0.469027	2.72035
1.03186	0.55608	1.40708	1.31327
1.12566	1.29752	0.562832	0.844248
0.750442	0.55608	0.469027	1.7823
1.03186	0.83412	0.562832	1.12566
1.50089	0.74144	1.12566	1.96991
0.656637	0.9268	0.844248	2.06372
0.375221	0.4634	0.656637	1.03186
0.656637	1.57556	0.469027	1.50089
0.656637	0.9268	1.31327	1.12566
	1.20484	0.938053	1.87611
	1.94628	0.844248	1.40708
	1.01948	1.6885	1.87611
	1.3902	0.938053	1.03186
	1.01948	1.59469	1.87611
	0.9268	0.938053	1.03186
	1.94628	0.750442	0.562832
	0.74144	1.6885	0.750442
	1.20484	1.12566	1.59469
	1.11216	1.40708	2.06372
	1.20484	0.656637	1.12566
	0.4634	0.844248	2.34513
	1.8536	1.40708	1.40708
	0.83412	1.31327	2.34513
	0.64876	0.562832	1.40708
	1.20484	0.750442	2.06372
	1.57556	1.40708	2.53274
	1.94628	1.03186	1.40708
	1.01948	1.6885	2.25133
	1.01948	0.844248	1.31327
	1.29752	1.12566	1.50089
	2.13164	0.844248	1.87611
	0.9268	0.938053	0.844248
	1.11216	0.562832	2.43894
	1.8536	0.562832	2.72035
	1.29752		1.87611
	1.57556		2.62655
	1.20484		1.21947
	1.11216		1.6885
	1.76092		2.34513
	1.48288		2.25133
	1.76092		1.03186
	0.55608		2.43894
	1.20484		0.938053
	0.9268		1.31327
	0.4634		1.21947
	1.11216		0.750442
	0.9268		1.21947
	0.83412		1.21947
	0.656637		0.750442
	0.750442		0.938053
	1.03186		2.25133
	0.375221		1.6885
	0.844248		1.7823
	1.50089		1.31327
	1.21947		0.562832
	1.40708		0.375221
	0.750442		2.15752
	1.12566		3.00177
	0.844248		0.656637
	1.31327		1.40708
	1.21947		0.750442
	1.6885		1.7823
	1.21947		1.96991
	1.12566		1.7823
	0.656637		1.12566
	1.12566		1.96991
	1.03186		2.15752
	1.50089		1.50089
	1.96991		2.06372
	1.31327		1.21947
	1.12566		1.12566
	0.938053		0.656637
	0.844248		1.03186
	1.31327		1.50089
	1.12566		0.938053
	1.6885		0.562832
	1.50089		1.21947
	1.21947		0.375221
	0.469027
	0.562832
	0.844248
	1.21947
	1.6885
	1.03186
	1.59469
	1.7823
	1.6885
	0.844248
	0.750442
	0.844248
	0.844248
	1.12566
	0.656637
	0.750442
	1.87611
	0.750442
	1.12566
	1.12566
	1.03186
	0.750442
	1.31327
	1.31327
	1.40708
	1.40708
	1.21947
	1.12566
	1.03186
	1.31327
	1.03186
	0.375221
	0.469027
	1.21947
	1.40708
	1.21947
	0.656637
	2.15752
	1.03186
	1.31327
	1.21947
	0.750442
	0.938053
	0.469027
	0.750442
	1.21947
	0.750442
	1.21947
	0.844248
	1.40708
	1.6885
	1.21947
	1.6885
	0.375221
	1.12566
	1.12566
	0.562832
	0.938053
	0.938053
	0.844248
	1.31327
	1.21947
	2.43894
	1.31327
	1.40708
	1.03186
	0.469027
	0.750442
	1.31327
	0.750442
	1.21947
	2.15752
	1.6885
	1.03186
	0.281416
	0.938053
	0.938053
	1.31327
	1.6885
	0.562832
	0.656637
	0.656637
	0.844248
	1.59469
	0.844248
	0.938053
	1.21947
	1.12566
	1.03186
	1.31327
	1.12566
	1.12566
	1.59469
	0.562832
	0.281416
	0.750442
	1.03186
	1.12566
	1.12566
	0.750442
	0.750442
	1.40708
	0.562832
	1.21947
	0.562832
	1.03186
	1.50089
	1.03186
	1.50089
	0.562832
	1.31327
	1.21947
	1.03186
	1.12566
	1.7823
	1.40708
	1.31327
	0.750442
	0.844248
	1.12566
	0.750442
	1.40708
	0.562832
	1.03186
	0.375221
	1.21947
	0.375221
	0.938053
	1.31327
	1.50089
	1.21947
	1.87611
	0.469027
	1.40708
	1.12566
	1.12566
	1.40708
	1.03186
	1.03186
	1.40708
	1.50089
	1.21947
	0.750442
	0.375221
	0.469027
	2.62655
	1.40708
	0.656637
	0.844248
	0.938053
	0.938053
	1.40708
	1.12566
	1.03186
	1.21947
	1.59469
	1.96991
	1.40708
	0.656637
	1.96991
	1.03186
	1.03186
	1.31327
	1.40708
	0.562832
	0.469027
	1.96991
	1.59469
	1.40708
	0.844248
	1.50089
	1.31327
	1.31327
	1.7823
	1.03186
	1.31327
	0.375221
	1.31327
	0.844248
	1.03186
	0.844248
	1.31327
	1.03186
	0.375221
	1.12566
	0.375221
	0.750442
