# Supplementary material for: DLG1 functions upstream of SDCCAG3 and IFT20 to control ciliary targeting of polycystin-2
Source: EMBO Rep. 2024 Jun 7;25(7):3040–63. doi: 10.1038/s44319-024-00170-1 (PMC11239879; doi:10.1038/s44319-024-00170-1)
Supplement: Supplementary file 8 — Source data Fig. 6 [file 44319_2024_170_MOESM8_ESM.zip › Figure 6 Source Data/Panel 6F/sdccag3-cilia-base-wt-ko-mut-resc.xlsx]

## Sheet: Sheet1
WT	Dlg1-/-	Dlg1-/- w/ mCh-DLG1T507R	Dlg1-/- w/ mCh-DLG1
3,283627*	1.4031	0.979092	2.23066
2.47841	1,832442*	0.73292	2.33346
2.45285	0.310989	0.778757	2.58428
3,810054*	1.46222	1.05309	2.59101
1.91167	1.04679	0.930447	2.51291
2.5335	1,924137*	1.11719	2.27096
2.51999	1,805737*	1.29049	0.954387
2.12786	1.20244	1.5613	2.85066
2.48008	1,727997*	1.33924	1.59701
2.58866	0.775443	0.981922	2.97532
1.7874	1.29302	1.49533	2.62718
1.80883	1.21607	0.405139	1.28132
2.72564	1.22665	1.14999	1.41144
1.77168	1.31386	1.05464	1.90064
2.32808	0.981049	1.28641	1.67373
1.54995	2,080563*	0.932779	2.38679
2.20995	0.96305	1.14379	3.00536
1.8321	1.52024	1.1113	1.55806
2.60581	1.26826	1.40675	2.15976
2.13822	0.94529	0.508689	2.29641
2.30708	1.43694	0.964343	1.41221
2.52443	0.978933	0.922462	2.58403
3,683986*	1.51316	0.885484	2.711
1.65841	1.35369	1.68067	2.36326
3,033246*	1.00427	0.544794	1.99665
2.31261	1.12019	0.83434	3.10193
1.84561	0.917726	1.48904	1.50101
2.11244	0.621111	2,19222*	1.59935
3,426595*	0.804813	1.61352	2.65623
3,22761*	0.865334	1.50204	3.0477
2.65283	0.569044	1.32255	2.46152
2.4334	0.897519	0.855458	3.15176
2.21052	0.793904	0.96183	2.23258
2.66613	0.908471	1.07178	2.59442
3,145474*	0.788677	1.25603	1.42103
3,172533*	0.758499	1.03908	2.03153
3,657678*	0.624519	1.16219	0.862482
2,963318*	0.769754	1.3789	1.98145
2.34056		1,956972*	3.18703
1.94236		0.682781
2.85487		1.1484
1.0571		2,101644*
2.75586		1.24596
1.08946	1.00781	0.834539	1.11245
0.812121	0.972223	0.716933	0.687357
0.954499	1.07568	1.40794	0.89447
0.843476	1.09395	1.27761	0.753904
0.795621	1.10227	1.07213	0.515092
0.861565	0.779899	1.22071	0.595376
1.27353	0.443587	1.07224	0.656844
1.62773	0.868402	0.770085	0.500753
0.83972	0.738405	1.2474	0.894841
0.794364	1.12672	0.93044	0.801315
1.23852	1.28678	0.841118	0.568519
1.51973	0.708701	0.940294	1.07967
0.828338	0.367883	0.825415	1.00671
1.12578	0.874633	0.628788	0.940137
0.968595	0.614895	0.595724	0.811578
0.903332	0.928159	0.821719	0.940159
0.667168	0.609498	0.979118	0.687467
0.909259	0.827406	0.441803	0.880264
1.31007	0.67503	1.01735	1.0609
0.86624	0.624936	0.647274	0.750487
0.944944	1.0281	0.830667	0.837699
1.10662	0.884094	0.684849	1.45338
1.12976	0.32371	0.859231	0.966573
1.45148	0.69389	1.04904	1.17911
1.3911	0.976189	0.603339	1.01193
1.28476	0.883575	0.893493	1.0053
1.39433	0.737742	1.1827	0.860297
0.779664	0.888993	0.697939	0.615514
0.804976	0.692573	0.651494	0.908306
1.07534	0.904441	0.762543	0.785425
1.03341	0.74572	1.018	0.746393
0.730132	0.513022	0.919232	0.892648
1.09824	0.615429	1.02345	0.935396
0.736191	0.887111	0.634827	1.14355
1.22301	0.364384	0.885348	0.998747
1.17872	0.505868	0.692765	1.06585
0.996681	0.683433	0.617248	1.0235
0.717022	0.611115	0.800806	0.760844
0.648392	0.806669	0.686953	0.900197
0.384961	0.747037	1.07825	0.86172
0.85216	0.498776	0.704839	0.587184
1.17103	0.609508	0.977641	0.956736
0.835467	0.558347	0.16419	0.573802
1.06615	0.752205	0.963162	0.85627
0.736368	1.05735	1.21468
0.652975	0.824746	0.480839
0.957153	0.727939	0.687669
1.24553	0.690919	1.04547
0.884054	0.719126	0.662801
0.617009	0.870537	0.884423
0.809171	0.654994	0.915661
0.578765	0.575993	0.921686
0.673418	0.771426	0.66518
0.833926	1.01661	0.988908
0.606434	0.709753	0.937026
1.16647	0.608861	1.21645
1.27971	0.686688	0.766127
0.924779	1.18323	0.796163
1.04221	0.824148	0.617973
1.12532	0.943937	0.906234
0.682863	0.604655	0.876828
1.01348	0.796818	0.700273
0.823202	1.17768	0.871475
1.05977	0.709813	0.729649
0.753785	0.738559	0.923209
0.653874	0.866871	0.786897
0.627257	0.803777	0.83762
1.23526	1.01912	0.51313
1.11077	1.14841	0.584326
1.19419	1.03847	0.528975
1.38787	0.466809	0.504554
1.13137	0.884239	0.824475
1.02907	0.835449	0.36842
1.12254	0.817558	0.551863
0.73772	0.723891	1.08719
1.32905	0.650109	0.656562
1.07154	0.510924	0.729809
0.968852	0.745708	0.739837
1.41431	0.887266	0.671087
0.655152	0.901755	0.845798
0.787366	1.06636	0.516425
1.24462	0.67362	0.609711
1.14985	0.984638	0.580085
1.19102	0.617384	1.36781
1.43238	0.809915	0.924404
1.17565	0.759049	0.40259
1.82363	0.714494	0.877048
0.957956	0.768375	0.766936
1.14898	0.863326	0.954274
1.04506	0.557507	0.867121
0.82385	0.952014	0.938394
0.820436	0.566256	1.43577
0.709843	0.684909	0.500664
0.837233	0.862928	0.652274
1.4533	0.596685	0.405677
	0.598309	0.699838
	0.453622	0.834699
	0.958176
	0.844097
	1.07862
	0.591178
	0.513231
