# Supplementary material for: DLG1 functions upstream of SDCCAG3 and IFT20 to control ciliary targeting of polycystin-2
Source: EMBO Rep. 2024 Jun 7;25(7):3040–63. doi: 10.1038/s44319-024-00170-1 (PMC11239879; doi:10.1038/s44319-024-00170-1)
Supplement: Supplementary file 8 — Source data Fig. 6 [file 44319_2024_170_MOESM8_ESM.zip › Figure 6 Source Data/Panel 6G/ift20-cilia-base-wt-ko-mut-resc.xlsx]

## Sheet: Ark1
WT	Dlg1-/-	Dlg1-/- w/ mCh-DLG1T507R	Dlg1-/- w/ mCh-DLG1
0.937576	0.58119	0.599727	1.39944
1.11571	0.781818	0.243406	1.07071
1.3059	0.746495	0.665312	0.933515
0.831334	0.345437	0.495607	1.53402
0.831694	0.481771	0.787054	0.851638
2,383622*	0.698036	0.37677	1.21861
1.2184	0.904859	0.3646	1.26619
0.948252	1.14459	0.485467	1.50437
1.16375	0.611126	0.508208	0.905123
0.648016	0.750582	0.488385	0.920689
1.00161	0.881974	0.589247	1.92517
0.719477	0.772115	0.998043	2.20091
1.20614	0.746214	0.641356	1.43728
1.10071	1.22184	0.835755	1.16279
0.755851	0.591866	0.497311	1.2432
0.854872	0.62361	0.481301	1.48755
1.09752	0.675667	0.565873	0.91252
1.2174	0.579715	0.441239	1.34794
0.822311	0.947514	0.501202	1.08558
0.76874	0.924688	0.390781	1.23902
0.949466	0.725556	0.813869	1.28251
1.1765	0.803723	0.508358	1.9901
1.04314	0.575366	0.481138	1.26621
0.994928	0.720463	0.566781	0.985668
0.993747	0.76633	0.551032	1.23221
0.89767	0.306804	0.480211	1.50394
1.33519	0.271063	0.528886	1.4425
0.937622	0.72679	0.50002	0.834584
1.23218	0.47961	0.567316	1.03696
0.658384	0.648499	0.499759	1.37218
0.663092	0.445019	0.766957	1.0808
0.745764	2,490909*	0.521984	0.805087
0.687321	2,00949*	0.478043	0.958548
0.995927	0.559638	0.499518	0.762628
1.35329	0.742571	0.500027	0.553285
0.791435	0.77901	0.404597	1.36427
0.801895	0.361603	0.532783	1.06538
1.2791	0.841004	0.293778	0.922964
1.44808	0.566506	0.468106	0.834083
0.941311	1.03082	0.406869	1.80474
1.03679	0.555172	0.406869	1.44596
1.14188	0.733894	0.472918	1.42904
1.76317	0.670724	0.430576	1.05989
0.934384	0.560082	0.416624	0.963549
0.683874	0.67965	0.368198	1.66143
0.500184	0.418034	0.379524	0.859181
0.439019	0.373179	0.234941	0.938118
0.71603	0.868596	0.494975	1.39456
1.08341	0.545411	0.700184	1.34259
0.846332	0.716252	0.54543	1.28152
1.3021	0.422674	0.471833	0.879846
1.67586	0.366183	0.652642	0.648388
0.657286	0.425724	0.502064	1.0559
0.593068	0.682873	0.997121	0.791983
0.59223	0.325323	0.405578	1.25973
0.80496	0.392219	0.456051	1.79904
0.610549	0.350415	0.413748	1.06521
0.798736	0.5396	0.698233	1.3
0.771853	0.468806	0.808624	0.627169
0.727319	0.419455	0.491673	1.15974
1.11903	0.508989	0.580442	0.532144
1.07915	0.802679	0.712742	1.38373
1.25757	0.429635	0.392159	1.04755
0.892579	0.857343	0.467157	0.941696
1.04692	0.397751	0.688968	0.596886
1.25098	0.359533	0.314821	1.69322
0.975858	0.406892	0.452392	0.726418
1.05384	0.331881	0.585352	1.04236
0.800151	0.58837	0.341828	1.51162
1.08027	0.483768	0.239539	0.587661
1.09889	0.458259	0.411074	0.893067
1.17036	0.403966	0.338128	0.902868
0.903569	0.570742	0.27435	1.18227
0.71838	0.599856	0.348391	0.931178
1.16999	0.652852	0.669817	1.11562
0.705529	0.497622	0.503259	1.01177
0.945228	0.998115	0.581471	0.793283
1.25719	0.52298	0.518628	1.12776
1.2701	0.765826	0.256634	1.22746
1.07852	0.339066	0.465703	1.12338
0.620417	0.960624	0.311844
1.38441	0.896286	0.299308
1.27651	0.813627	0.39146
1.26354	0.758149	0.55021
1.07172	1.02712	0.62568
1.08896	0.395815	0.43454
0.918211	0.515573	0.594314
1.75031	0.647428	0.353396
0.735546	0.714496	0.339051
1.42929	0.731106	0.659155
0.986179	0.441017	0.607261
1.24082	0.516905	0.723741
1.48096	0.740064	0.635284
1.44205	0.751085	0.705479
0.713288	1.18598	0.647468
1.52932	0.663764	0.619118
1.61231	0.712674	0.831165
1.26997	0.566572	0.513229
1.52882	0.469516	0.801842
1.42989	0.565749	0.841951
1.02185	0.392414	0.434083
1.66826	0.563901	0.502554
0.802254	0.332196	0.45717
1.10899	0.518328	0.580949
1.08923	0.500647	0.407607
1.03235	0.800367	0.60384
0.979715	0.656086	0.489482
1.3259	0.65875	0.998415
1.06946	0.71949	0.567081
1.31738	0.876516	0.414169
1.05964	0.563621	0.403814
0.66573	0.880401	0.437791
1.34206	0.536753	0.689711
1.23053	0.578363	0.662485
1.37022	0.432124	0.566363
1.58957	0.451535	0.672278
1.27648	0.907967	0.707568
0.870072	0.57376	1.02282
1.11674	0.808652	0.648682
1.16265	0.708476	0.447755
0.889189	0.612759	0.35305
1.31661	0.419183	0.653899
0.969994	0.399335	0.355002
0.868642	0.453122	0.637393
1.46864	0.688464
0.817375	0.79596
1.35566	0.916337
1.23902	0.415945
1.24708	0.624544
1.06363	0.842284
