# Supplementary material for: DLG1 functions upstream of SDCCAG3 and IFT20 to control ciliary targeting of polycystin-2
Source: EMBO Rep. 2024 Jun 7;25(7):3040–63. doi: 10.1038/s44319-024-00170-1 (PMC11239879; doi:10.1038/s44319-024-00170-1)
Supplement: Supplementary file 8 — Source data Fig. 6 [file 44319_2024_170_MOESM8_ESM.zip › Figure 6 Source Data/Panel 6I/tgfb_pSMAD2-WB-quantification.xlsx]

## Sheet: Ark1
	mean gret values normalized to WT-30' timepoint
	pSMAD2-Ser465/467
	WT	Dlg1-/-
0'	0.074928	0.093561
	0.027105	0.033679
	0.054813	0.190478
30'	1	1.91587
	1	1.142
	1	0.637105
60'	1.40318	1.76228
	0.719438	0.903262
	1.01486	3.10469
90'	0.340159	1.65721
	0.174495	0.204543
	0.802011	1.6682
120'	0.399	1.64871
	0.041995	0.212949
	1.12336	0.840817
