# Supplementary material for: DLG1 functions upstream of SDCCAG3 and IFT20 to control ciliary targeting of polycystin-2
Source: EMBO Rep. 2024 Jun 7;25(7):3040–63. doi: 10.1038/s44319-024-00170-1 (PMC11239879; doi:10.1038/s44319-024-00170-1)
Supplement: Supplementary file 8 — Source data Fig. 6 [file 44319_2024_170_MOESM8_ESM.zip › Figure 6 Source Data/Panel 6K/tgfb_pTAK1-WB-quantification.xlsx]

## Sheet: Ark1
mean gret values normalized to WT-0' timepoint
pTAK1-Ser412			pTAK1-Ther184/187
WT	Dlg1-/-		WT	Dlg1-/-
1	34.4937		1	5.03026
1	9.47318		1	2.22959
1	18.5931		1	5.735
