# Supplementary material for: DLG1 functions upstream of SDCCAG3 and IFT20 to control ciliary targeting of polycystin-2
Source: EMBO Rep. 2024 Jun 7;25(7):3040–63. doi: 10.1038/s44319-024-00170-1 (PMC11239879; doi:10.1038/s44319-024-00170-1)
Supplement: Supplementary file 9 — Source data Fig. 7 [file 44319_2024_170_MOESM9_ESM.zip]

Archive with 12 entries (10 files):
- Figure 7 Source Data/Panel 7A/
- Figure 7 Source Data/Panel 7A/figure7A_labeling.tif
- Figure 7 Source Data/Panel 7A/FLAG-Rb-antibody.Tif
- Figure 7 Source Data/Panel 7A/FLAG-Rb-antibody_with-ladder.Tif
- Figure 7 Source Data/Panel 7A/GFP-Chk-antibody.Tif
- Figure 7 Source Data/Panel 7A/GFP-Chk-antibody_with-ladder.Tif
- Figure 7 Source Data/Panel 7A/GFP-Rb-antibody.Tif
- Figure 7 Source Data/Panel 7A/GFP-Rb-antibody_with-ladder.Tif
- Figure 7 Source Data/Panel 7B/
- Figure 7 Source Data/Panel 7B/figure7B_labeling.tif
- Figure 7 Source Data/Panel 7B/FLAG_with-ladder.Tif
- Figure 7 Source Data/Panel 7B/GFP-Chk-antibody_with-ladder.Tif
